# Supplementary material for: Diverse Roles of MAX1 Homologues in Rice
Source: Genes (Basel). 2020 Nov 13;11(11):1348. doi: 10.3390/genes11111348 (PMC7709044; doi:10.3390/genes11111348)
Supplement: Supplementary file 1 [file genes-11-01348-s001.zip]

Archive with 14 entries (14 files):
- FigS1.tif
- Supp file 1 Amino acid sequence MAX1 and CYP722 updated names.txt
- Table S1 TF motifs identified in the promoter.xlsx
- Table S2 Common TF motifs identified in the promoter.xlsx
- Table S3 TF specific to Os01g0700900.docx
- Table S4 TF specific to Os01g0701400.docx
- Table S5 TF specific to Os01g0701500.docx
- Table S6 TF specific to Os02g0221900.docx
- Table S7 TF specific to Os06g0565100.docx
- Table S8 MiRNAs that bind rice MAX1 genes.docx
- Table S9 Expression profiles of rice MAX1 genes.xlsx
- Table S10 CGN of rice MAX1 genes.xlsx
- Table S11 GO for CGN of rice MAX1 genes.xlsx
- Table S12 Enrichment of GO for CGN of rice MAX1 genes.xlsx
