# Supplementary material for: Diverse Roles of MAX1 Homologues in Rice
Source: Genes (Basel). 2020 Nov 13;11(11):1348. doi: 10.3390/genes11111348 (PMC7709044; doi:10.3390/genes11111348)
Supplement: Supplementary file 1 [file genes-11-01348-s001.zip › Supp file 1 Amino acid sequence MAX1 and CYP722 updated names.txt]

>A. rupestris_WOGB_2012520
VGMVIILAIYVYLSWPTWKVRHVPAPPYIFGVGHLPMMVKEGADIFVRLAKEYGPVYRFHIGRQPLVIVADGELCKQLGIKNFKSAPNRSIPAFVECAQVHKDGLFFTKGAQWTGMRNILLPLFHSEQMGTFTPLLARIVDTFTTNLSQRGPEEDVNISDLLHKFALDVIGESAFGTRFNLLDDGTGMANVVDNPDQELVDRAVKSLDALRLDAGAPASTIAGILFPVLQHPLRFIFTKFKGTADWQHETSNAKLVERLNDLVDRRQKEEGRASRMDALSLLLNAREGSAASRSLLQPNYISGVTYELLLAGSETTATTLGFAMYLISGCARVEKRMLEEIDAFVPPDSSPSMQDLDKFVFVEQVLKETMRMYTTTPVVARELLEDLELGGYHLPKGTAIWMALIAVFKDPNNFPEPDVFRPERFDPDSEENKKRPPYAYFPFGIGPRTCIGYKFAMMEARMALIEVYRRFVLRRSPLMEEPLALQFGMIVRPANGVILRVHQR
>A. thaliana At1g19630 (CYP722A1)
MEHLCLCLVLCAAMLTLGKFLKIMFQDRKKSTAGVPPGSDGFPVIGETLQFMLSVNSGKGFYEFVRSRRIRYGSCFRTSLFGETHVFLSTTESARLVLNNDSGMFTKRYIKSIGELVGDRSLLCAPQHHHKILRSRLINLFSKRSTALMVRHFDELVVDALGGWEHRGTVVLLTDLLQITFKAMCKMLVSLEKEEELGSMQRDVGFVCEAMLAFPLNLPWTRFHKGIMARGRVMEMLEKIIRERRNEINSHNNHHEDFLQQLLAVDNDTPQLTDAEIKDNILTMIIAGQDTTASALTWMVKYLGENQKVLDILIEEQSQITKKASNKPFLELEDLSEMPYASKMVKESLRMASVVPWFPRLVLQDCEMEGYKIKKGWNINIDARSIHLDPTVYSEPHKFNPLRFEEEAKANSFLAFGMGGRTCLGLALAKAMMLVFLHRFITTYRWEVVDEDPSIEKWTLFARLKSGYPIRVSRRL*
>A. thaliana At2g26170 (MAX1, CYP711A1)
MKTQHQWWEVLDPFLTQHEALIAFLTFAAVVIVIYLYRPSWSVCNVPGPTAMPLVGHLPLMAKYGPDVFSVLAKQYGPIFRFQMGRQPLIIIAEAELCREVGIKKFKDLPNRSIPSPISASPLHKKGLFFTRDKRWSKMRNTILSLYQPSHLTSLIPTMHSFITSATHNLDSKPRDIVFSNLFLKLTTDIIGQAAFGVDFGLSGKKPIKDVEVTDFINQHVYSTTQLKMDLSGSLSIILGLLIPILQEPFRQVLKRIPGTMDWRVEKTNARLSGQLNEIVSKRAKEAETDSKDFLSLILKARESDPFAKNIFTSDYISAVTYEHLLAGSATTAFTLSSVLYLVSGHLDVEKRLLQEIDGFGNRDLIPTAHDLQHKFPYLDQVIKEAMRFYMVSPLVARETAKEVEIGGYLLPKGTWVWLALGVLAKDPKNFPEPEKFKPERFDPNGEEEKHRHPYAFIPFGIGPRACVGQRFALQEIKLTLLHLYRNYIFRHSLEMEIPLQLDYGIILSFKNGVKLRTIKRF
>B. distachyon BRADI_1g37730v3
MAPVGEWLPCISTLACCLLGLVLYFYAPYWGVRRVPGPPALPLVGHLPLLARHGPDVFGLLAQKYGPIFRFHLGRQPLVIVADPELCKEVGIRQFKSIPNRSTPSPIAGSALHQKGLFFTRDARWSAMRNAILSLYQPSHLAGLIPTMQRCVERAADTISTVNDGDFDFSDLALKLATDVIGQAAFGVDFALSAPPAGDGTKDASAAEFIAEHVQSTTSLKMDLSASLSIVLGLVAPALQEPARRLLSRVPGTADRRTARANERLQARVEEIVASREQQSLQRRRQKSQISKRDFLSALLDARDGGDGKMRELLTPVYVGALTYEHLLAGSATTSFTLASAVYLVAGHPEVEAKLLAEIDRYPPAAVPTAEDLQQKFPYLDQVIKEAMRFYTVSPLIARETSREVEIGGYALPKGTWLWLAPGVLARDPAQFAPDPGAFRPERFEAGSEEEKARHPYAQIPFGLGPRACVGQRFALQEVKLAMVHMYRRFVFRRSPRMESPPEFQFGMVLSFRHGVKLRAIKRLTRNEAV
>B. distachyon BRADI_1g75310v3
MDGAGVLWSRQMESPLAAILFTVAALAAGAFAVYFYAPSWRLRRVPGPLAYGLIGHLPLFTKHGPEVFGVLARRYGPIYRFYLGRQPVVVIADAELCREAGIKKFKSVVDRSVPSTIRSSPIHFKSLLFTKGSRWQSMRNVIIAIYQPSHLASLIPAVHPYIRRAARLLHPGQEVAFSDLAVKLFSDTIGQAAFGVDFGLTKPDDANNVDSTINNEKTATDDFIEKHLYALTSLKADLNGSLSMVLGTVAPLLQEPARQLLLRVPGSADRLMDETNRALSGLVDAIVAERAAMEAQSEGEKKNFLSVLLKARESSHAMRELFTADYVSALTYEHLLAGSGSMSFTLSGLAYRVAMHPEVEEKMLSEIDAFGPKDLVPDAEELNTKFTYLEQVLKETMRFYSSSPLVSRETTEDVEIGGYLLPKGTWVWLATGQLSKDPKHFPDPYTFRPERFDPEDEECKRRHPYAFLPFGIGPRGCPGQKFAMQQLKLVVIHLYRRYVFRHSPGMEFPLQLEFSIVNNFKHGVKLQVIDREEH
>B. distachyon BRADI_3g08356v3
MAAITNCSIALVTSTNGHSAAASPTTAALLLLSLIIAFLAYFHLPFWAVRKVPGPPTRFPLGHLHLLAQHGPDILRAMAQEHGPIFRFHMGRQPLVMAASAELCKEVGIKRFRDIRNRSAPPPTAGSPLHRDALFLARDSAWASMRSTVVPLYQPARLAQLVPTMRASVDALVDAVDQDQGSYVPFSQLSLRLAIDIIGKTAFGIEFGLLSKQGTNGDDEARELLGEYERSMEFMKMDLSSSLSTILGLFLPCLQTPCKRLLRRVPGTADHKMEQNERRLCRRIDAIIAARRRRSSSPATALDFIAALLEDSRGRVAALEDRHVRALAYEHLIAGTKTTAFTLSSLVYLVSCHRPVEEKLLAELDAFGPQSQSPDADELHTKFPYLDQIIKESMRFHLVSPLIARETSEAVEIGGYLLPKGTCVWLAPGVLARDAAQFPDPDEFRPERFAADGEEERARHPYAHIPFGIGPRACVGHRFALQQVKLAVVGLYRHFVFRHSPDMESPVEFDFDLVLGFRHGVKLRAIRRTND
>B. distachyon BRADI_4g08970v3
MGMLPMLLGEYAVTVVAMAVGFLVATYLYEPYWKMRHVPGPVPLPLIGNLHLLAWHGPDVFSVLARKHGPVFRFHMGRQALIMVADAELCRQVGIRKFKSFRNRSLPSPIAKSPILEKGLFVTRDSRWSAMRNTVASIYQPSHLASLVPTMHSYIQRAARNIGGVGGGQDVDFSTLAVSLFTDVMGQAAFGLDFGLTAADKNPGGDSSSNKQAQEFVKMHAHVTTSLKMDMTGSLSSIVGQLVPSLHRPFQEVLRRVPGTADRETDRVNRELRRQMDAIVADAARERDLHYSRQQQKKNDFLSVVLGGAAEKLLTPDYIGALAYEHILAGSASPAFTLSTVVYLVSKHPEVEDRLLKEVDAFFLDHDDRLPTADDLHTNFPYLDQVVKESMRFYMSSPLVARESSDKVDIGGYVLPKGTWVWLAPGVLAKDPINFPDPELFRPERFDPTGDEDKRRHPYAFIPFGIGPRICIGYKFSIQEIKLAIIHLYRQYIFRHSPSMESPLQFQYGVIVNFKHGVKLQVIHRHKE
>B. distachyon BRADI_4g09040v3
MMGGVGVLLSSWIEGSPSFSAVFFTLAALVFAVYFYEPSWRVRRVPGPLAFPLIGHLPLLAKHGPEVFGVLAERYGPIYRFHMGRQPLVMVASPELCREVGIKKFKSIPNRSMPSPIRCSPIHHKGLFFTRDTRWQTMRNVIISIYQPSHLASLIPAIQPYVERAGRLLRHGEEITFSDLSLKLFSDTIGQVAFGVDFGLTKGKGAEAEESIPDGFIRKHFYATTELKMDLSGSLSMLLGMVAPLMQDPVRQLLLRVPGSADRRMEDTNLALSGLLDGIVAERAALPELERGQKNFLSVLLNARESTEALRNVFTPDYVSALTYEHLLAGAVTMSFTLSSLVYLVAAHPEVEEKLLREIDAFGPKDVVPSAEELHNNFPYLEQVLKETMRFFTVSPLIAREASEDVEIGGYLLPKGTWIWLAPGVLAKDPKQFPDPYVFRPERFDPESEECKQRHPYAFIPFGIGPRACIGQKFSMQQLKLVVVHLYRQYVFRHSPNMEAPLQFQFSIVVNFKHGVKLHVIERNA
>Barley HORVU3Hr1G013470.1
MDTGTVMWAIQEYATTLVAMALVLLLVAYLYEPYWKVRHVPGPLPLPLIGHLHLLAMHGPDVFSVLAKKHGPIFRFHMGRQPLIMVADAELCKEVGIKKFKSMSNRSMPSPITNSPIHQKGLMFTRNTRWSAMRNILTSIYQPSHLAGLIPTMESYIERAVTDLSDGQEVTFSKFALTLFTDLIAKAAFGADLGLSGKPASTVKDRIDSAATPKVPAEFVKMHLQATTSLKMDLTGSLSTVVGSLVPFLHQPFRQVLMRLPGTADREIDDVNHELSRQMDIIVANLMAARTRDPASQQHKDFLSVVFAARERGGAAVQELLTPDYMSALTYEHLLAGSATTSFTLSTVVYLVAKHPEVEEKLLAELDAFGPLDHVPTADDLKTKFPYLDQQVLQESMRFYMVSPLVARETSETVEIGGYVLPKGTWVWLALGVLAKDPINFPEPELFRPERFDPAGDEEKRRHPYAFLPFGIGPRACIGQKFSIQEIKLAMVHLYRHYVFRHSPTMESPLEFQYGIVVNFKHGVKLQVIKRRKD
>Barley HORVU4Hr1G079610.2
MISAATMTMSPSEKEAIAASELSCTKQTMEGAGAAALRWSQVGSPLAWSFPAMLFTVAAMAAGAFAVYFYAPSWRLRRVPGPLAYGLLGHLPLLDKHGSQAFGVLAKRYGPIYRFYMGRQPVVVVADPELCREAGIKKFKSMVDRSVPVTIASSPIQYKSLLFTKGSTWQAMRNVIISIYQPSHLASLIPAIQPYIERAGSLFFPGEEITFSDLSIRLFTDVIGQAAFGVDFGLTNEQGGEKGIDGAVSGDFIQKHLYATTSLKMDLSGSLSMVAGTFLPALQEPLRQLLLRVPGSVDQRMDDSNASLSAELDGIVAERTAQANSRRDGQKNFLSVLLNAIETSESMRELFTPDYVSALTYEHLIAGSGTMSFTLSSLAYLVAMHPVVEEKLLREIDAFEPKNTAPDADDLRTKFPYLEQVLKETMRFFVGSPVLSREATDDVEIGGYFLPKGTWVWLASEVLGRDPEQFQEPDAFRPERFDPESEECKRRHPYAFIPFGIGPRSCPGQKFAFQQLKLVVIYLYGRYVFRHSPSMESPLQLQFSIITNFKHGVKLQVIDRKA
>Barley HORVU4Hr1G079620.3
MEGAGAAPVWGQPPSFPAMLFTVAAMAAGALAVLYFYAPSWRLRRVPGPLAYGLVGHLPLLDKHGSQAFGVLAKKYGPIYRFYMGRQPLVVLADPELCREAGIKKFKSITDRSVPVTIASSPIHYKSLLFTKGSTWQAMRNVIISIYQPSHLASLIPAIQPYIERAGSLFCPGEEITFSDVSIRLFTDVIGQAAFGVDFGLTKDADDAEKIIHDAPRDFIQKHLYATTSLKMDTSGSLSMLVGTFLPALQKPLRKLMLSVPGSMDRRMDDTNSALSGELDVIVAERAAQADRGQKNFLSVLLNGIDTSDAMRKLFTPDYVSALTYEHLLAGSGTMSFTLSSLVYLVSTHPEVEEKLLQEIDAFGPKDVVPDADDLRTKFTYLEQVLKETMRYFPGSPVVSREATADVEIGGYLLPKGTWVWLATAVLGRDPEQFPEPEAFRPERFDPESEECKRRHPYAYIPFGIGPRACPGQKFAFQQLKLTLIHLYRRYVFRHSPRMESPLKLQFSIVTNFKNGVKLQVLERNN
>Barley HORVU6Hr1G040170.2
MEASNCSIALETTGHAAAHGTSAPALLLLSSVAAIGAFLVYFYAPFWAVRRVPGPPTRFPLGHLHLLANDGPDVFRAIAKEHGPIFRFHMGRQPLVIVANAELCKEVGIKKFKDIRNRSTPPPTVGSLHQDALFLTRDSTWSSMRNTVIPLYQPARLACLVPTMQPYVDALVDSVAACPDQDCVPFCQLSLRMAIDIIGKTAFGIDFGLCKKVAAADGGEDVRGFLEEYKRSMEFIKMDLSSSLSTILGLFLPCAQTPCKRLLRRVPGTADYKMEENERLLCRRIDAIIAGRRRDRENSASEPGAALDFIAALLDARESGARDLALEDKHVRALAYEHLIAGTKTTAFTVSSVLYLVSCHPRVEEKLLAEVDAFDGAAPDADDLQGRFPYLDLVVKEAMRFHLVSPLIARETSEEVEIAGYQLPKGTYVWLAPGVLARDARQFPEPEEFRPERFAPEGEEERGRHPYAHIPFGIGPRACVGHRFALQQVKLAVVHLYRRYVFRHSPAMESPIQFDFDLVLGFRHGVKLRAIRRTTRD
>Barley HORVU7Hr1G087750.4
MAEAGEWLPCVTTLAACLLGSALYFYAPYWGVRGVPGPPALPIVGHLPLLALHGPDVFGALAKKYGPIFRFHLGRQPLVIVADPELCKEVGVRQFKSVPNRSLPSPIAGSDLHQRGLFFTRDERWSAMRNTIISLYQPSHLARLVPTMQRCIERAAGTIQIQSAAREGNGHVDIDFSDLALKLATDIIGQAAFGVDFALSAPREHDDCGEAAEFIAEHVHSTTSLKMDLSASLSIVLGLVAPALQGPARGLLRRLPWTADRRIARTNERLRARVEEIVASRERDLDKRRGQRDFLSALLNARDGGSDKMRELLTPEYVGALTYEHLLAGSATTSFTLSSAVYLVAGHPEVEAKLLAEVDRSGATPPTADDLQRNFPYLDQVIKEATRFYTVSPLIARETSRRVEVGGHALPEGTWLWLAPGVLARDAAQFPEPGAFRPERFEAGCEEDRRRHPYAHVPFGLGPRACVGQRFALQEVKLAMVHLYRRYVFRRSPRMESPPEFQFGIVLSFKHGVKLTAIERLGHG
>Cotton Ga12G2447.1 GaCYP722C 
MLNLSVEGLTLVVQNHYGILIVAVLSITITSLLLKAWGSTVDITDEDGIPGRLGLPFFGETFSFFSASYSTKGCYDFVKQRRKQYGKWFKTRILGKTHVFVPSSYVKSMADATGAMSVFSVPHKIHTRIRRLLSDPFSMSSLSKFAVKFDKMVCERLDKLEKSGKSFRVIDFSLKITFDAIVSMLMSVTENPLLEQIEKDCTDVSNSMLSIPLMIPGTRYYKGMKGRGKLNETFGNMIARRRIGEEYFDDFLQTVVDRDSYPEDEKLDDQEIIDNLITLILAGQTTTASAMMWCVKFLSENKDVLDRLREEQLSIVRNKAEGASLTLEDLTEKSYGFKVVKETLRMANVLIWLPRVAMDDCIIDGKSPLFKTTTSILEFKSVKKGWLVNVDATCIHYDPNVYKDPTRFNPSRFDDFQKPYSFLPFGAGPRTCLGINMAKVAMLVFVHRLTSGYKWTLDDPDSSLERKEHIPRLRSGCPITLKALNKGK
>Cow pea Vigun03g264300.1 (VuCYP722C) 
MLNVLMREEVLLVVQNCYHIILVALLSIGVTYLASKAWKRATTNNREEIPGRLGLPFVGETFSFLSATNSTRGCYDFVRLRRLWNGRWFKTRLFGKIHIFVPNPEGARTIFANDFVLFNKGYVKSMADAVGKKSLLCVPVESHKRIRRLLSEPFSMTSLSAFVTKFDKLLCERLQKLEERGKSFKVLDFCMKMTFDAMCDMLMSITEDSLLQQIEEDCNAVSDAMLSIPIMIPGTRYYKGITARKRLMETFREIIGRRRRGEETREDFLQSMLQRDSLPPSEKLDDSEIMDNLLTLIIAGQTTTAAAMMWSVKFLHDNREAQDILREEQLSITNIKPDGASLSHEDLNNIRYGLKVVKETLRMSNVLLWFPRVALQDCTIEGYDIKKGWHVNIDATYIHHDSDLYNDPLKFNPKRFDEHQKPYSFIPFGSGPRTCLGINMAKVTMLVFLHRLAGGYTWTLDDLDTCLEKKAHIPRLRSGCPITLKSLSKTMLEA*
>Foxtail millet SETIT_1G035200v2  
METTTICNGALGPVAHQSVPVLVLISFVSLFSAFLIYFYAPFWSVRKVPGPPTRFPLGHLHLLAKNGPDVFRAIAKEYGPIFRFHMGRQPLVIVANAELCKEVGIKKFKDIRNRSTPPPTVGSLHQDALFLTRDSTWSAMRNTVVPLYQPARLAGLIPVMQSYVDALVANIAGCPDQDCIPFCQLSLRMAIDIIGKTAFGVEFGLSKDSAGSGCSGGEVDDDIREFLKEYKRSMEFIKMDLSSSLSTILGLFLPCVQTPCRRLLRRLPGTADYKMDENERRLCRRIDAIIAGRRRDRASRRRDGDGDGDGDAARSAPLDFIAALLDAMESGGGKELALEDRHVRALAYEHLIAGTKTTAFTLSSVVYLVSCHPRVEEKLLRELDGSAPPGGRAPNAEELQSRFPYLDQVIKEAMRFHLVSPLIARQTSERVEIGGHVLPKGAYVWLAPGVLARDAAQFPEPEEFRPERFAAGAEEERARHPYAHIPFGVGPRACIGHKFALQQVKLAVVGLYRRYVFRHSPAMESPIQFDFDLVLAFRHGVKLRAIRRE
>Foxtail millet SETIT_5G285100v2  
MEMVLGAMVEEYTFTFLAMAVGFLVVVYLYEPYWKVRHVPGPVPLPLIGHLHLLAKHGPDVFPVLAKKHGPVFRFHVGRQPLTIVADAELCKEVGIKKFKSIPNRSLPSPLANSPIHLKGLFATKDSRWSAMRNIIVSIYQPSHLAGLIPAMESCIQRAATNLDDGEEVVFSDLAVRLATDVIGQAAFGADFGLSGKPPVPGDEDSKGADDGGAAAKASSEFINMHIHSTTSLKMDLSGSLSTIVGMFLPFLQKPLRQVLLRVPGSADREITRVNGELRRMMDGIVAARERAPAASRQRKDFLSVVLAARESDASTRELLSPDYLSALIYEHLLAGSATTAFTLSSVVYLVAKHPEVEEKLLREIDAFGPRDSVPTADDLQTKFPYLDQVVKESMRFFMVSPLVARETSERVEIGGYVLPKGTWVWMAPGVLAKDPINFPDPELFRPERFDPAGDEQKKRHPYAFIPFGIGPRVCIGQKFAIQEIKLAVIHLHQRYVFRHSPSMESPLEFQFGIVVNFKHGVKLQAIKRYKNY
>Foxtail millet SETIT_5G285200v2  
MGTVLGAMEEYTFTFVAMVVGFLLIVYMYEPYWKVRHVPGPVPLPLIGHLHLLAKHGPDVFSVLAKKHGPIFRFHMGRQPMIMVANAEICKDVGIKKFKSIPNRSMPSPIANSTIHQKGLFFTRDSRWSSMRNIIVSIYQPSHLAGLIPTMESYIERAATNLQHGEEVDFSKLALSLFTDVIGQAAFGADFGLSRKPTPPGEDGKSHARDDAGSTQANASSEFIKMHLQATTSLKMDLSGSLSIIVGQLMPFLHQPFRQVLTRIPGSADREIDRVNNELSRQMDGMVADRIAAREHSPASEQHKDFLSVVLAAKERGASAQELLTPDYLSGLTYEHLLAGSATTSFTLSCTVYLIAKHPEVEEKLLREIDAFGAHDRVPTADDLQTKFPYLDQVLKESMRFYMVSPLVARETSERVEIGAYVLPKGTWVWLALGVLAKDPNNFPDPELFRPERFEPTCDEERRRHPYAFIPFGIGPRACIGQKFSIQEIKLSLIHLYRHFVFRHSPSMESPLEFQYGIVVNFKYGVKLQVIRRQRD
>Maize Zm00001d039697 (ZmMAX1b) 
MLASAVLRAMEECTFTSAAMAVGFLLVVYLYEPYWKVRHVPGPVPLPFVGHLHLLARHGPDVFLVLAKKYGPIFRFHMGRQPLVIVANAELCKEVGIKKFKSMPNRSLPSAIANSPIHLKGLFSTRDSRWSALRNIIVSIYQPSHLAGLIPSMQSHIERAATNLDDGGEAEVAFSKLALSLATDVIGQAAFGADFGLTTKPAAPPPHHGPPRQHGEEDGDGSHSTRSSEFIKMHIHSTTSLKMDLSGSLSTIVGTLLPVLQWPLRQLLLRVPGAADREIQRVNGALCRMMDGIVADRVAARERAPQAQRQKDFLSVVLAARDSDAAARKLLTPDYLSALTYEHLLAGSATTAFTLSSVLYLVAQHPRVEEKLLREVDAFGPPDRVPTAEDLQSRFPYTDQVLKESMRFFMVSPLVARETSEQVDIAGYVLPKSTWVWMAPGVLAKDPVNFPEPELFRPERFDPAGDEQKRRHPYAFIPFGIGPRICIGQRFSIQEIKLALIHLYRQYVFRHSPSMESPLEFQFGVVLNFKHGVKLQSIKRHKC
>Maize Zm00001d046207 (ZmMAX1a) 
MEMAGAAGTEAWLPYVTTVASCAVGVFFLLYFYAPHWRIRDVPGPPALPVVGHLPLLARHGPDVFGLLAKKYGPIFRFHLGRQPLVIVADPELCREVGVRQFKLIPNRSLPAPIAGSPLHQKGLFFTRDERWSAMRNTIISLYQPSHLAGLVPTMQHCIERAADAIPAMVVQENGLVDFSDLSLKLATDIIGEAAFGVDFGLTASGPGCEAAEFIREHVHSTTSLKMDLSAPLSVVLGLVAPALQGPVRHLLSRVPGTADWRVARTNARLRARVDEIVVSRARGRGQHGERRKDFLSAVLDARDRSAALRELLTPDHVSALTYEHLLAGSATTAFTLSSAVYLVAGHPEVEAKLLAEVDAFGPRGAVPTADDLQHRFPYLDQVIKEAMRFYTVSPLIARVTSRQTELGGHTLPKGTWLWMAPGVLSRDAANFEDPGAFRPERFDPASEEQRRRHPCAHIPFGIGPRACVGQRFALQEVKLSMLHLYRRFLFRRSPRMESPPELQFGIVLNFKKGVKLVAVERCAAMPL
>Maize Zm00001d053569 (ZmMAX1c) 
MEITASCDDGAVTAGAVSGLLLASVLSLFGAFLVYFYAPFWSVRRVPGPPARFPIGHLHLLARNGPDVFRAIAKEYGPIFRFHMGRQPLVIVANAELCKEVGIKKFKDIPNRSTPPPSIGSLHQDALFLTRDSTWSAMRSTVVPLYQPARLAGLIPVMQSYVDTLAANIAACPDQDCVPFCQLSLRMAIDIIGRTAFGIEFGLSKNAAGTGSSSSESPGGGEGEGDVREFLREYKRSMEFVKMDLTSSLSTILGLFLPCVQTPCKRLLRRVPGTADYKMDQNERRLCSRIDAIIAGRRRDRATRRRCGPGAAPAPAPLDFIAALLDAMESGGGGGGGAGANKDFALADRHVRALAYEHLIAGTKTTAFTLSSVVYLVSCHPLVEAKLLRELDGFAPRRGRGRAPDADELQSGFPYLDQVIKEAMRFYVVSPLIARQTSERVEIGGYVLPKGAYVWLAPGVLARDAAQFPDPEEFRPERFAPEAEEERARHPYAHIPFGVGPRACIGHKFALQQVKLAVVELYRRYVFRHSPSMESPIQFDFDLVLAFRHGVKLRAIRRG
>Rice (indica) BGIOSGA004275
PLHRILWERTVSQAYLTNNASRSCHTTSTARSDRLIARQREARQGESEISEMDISEVMGVTAEWAVTMVAMAVGLLVVAYLYEPYRKVWHVPGPVPVPLIGHLHLFAMHGPDVFSVLARKHGPVFRFHMGRQPLIIVADAELCKEVGIKKFKSIPNRSMPSPIANSPIHKKGLFFTRGPRWTSMRNMIISIYQPSHLSSLIPTMESCIQRATKNLDGQKEITFSGLSLSLATDVIGQAAFGTDFGLSKVPVTPDDSNIDKIVADTSVEAKASSEFIKMHMHATTSLKMDLSGSLSILVGMLLPFVQELFRQVLKRIPGMGDYKIDRVNRALRTQMDRIVAERGGAMEHDLAASHQRKDFLSVVLTARESNKSSRELLTPDYISALTYEHLLAGSTTTAFTLSTVLYLVAKHPEVEEKLLREIDGFGPRDRVPMADDLQTKFPYLDQVVKESMRFYMVSPLVARETHEQVEIGGYALPKGTWVWLAPGVLAKDPKNFPEPEVFRPERFDPNGEEERRRHPYAFIPFGIGPRVCIGQKFSIQEIKLSVIHLYRHYVFRHSPSMESPLEFQFAIICDFKYGVKLQVIKRHNA
>Rice (indica) BGIOSGA004276
MAVGLLVVAYLYEPYRKVWHVPGPVPVPLIGHLHLLAMHGPDVFSVLARKHGPVFRFHMGRQPLIIVADAELCKEVGVKKFKSIPNRSMPSPIANSPIHKKGLFFIRGPRWTSMRNMIISIYQPSHLASLIPTMESCIQRASKNLDGQKEITFSDLSLSLATDVIGLAAFGTDFGLSKVPVTPDDSNIDKIAADTSVEAKASSEFIKMHMHATTSLKMDLSGSLSILVGMLLPFLQEPFRQVLKRIPGMGDYKIDRVNRALKTHMDSIVAEREAAMEHDLAASQQRKDFLSVVLTARESNKSSRELLTPDYISALTYEHLLAGSTTTAFTLSTVLYLVAKHPEVEEKLLKEIDAFGPRDRVPMADDLQTKFPYLDQVVKESMRFYMMSPLLARETLEQVEIGGYVLPKGTWVWLAPGVLAKDPKNFPEPEIFRPERFDPNGEEERRRHLYAFIPFGIGPRVCIGQKFSIQEIKLSVIHLYRHYVFRHSPSMESPLEFQFAIICDFKYGVKLQAIKRHHA
>Rice (indica) BGIOSGA006854
MQASSMEASNCSIALEISHVATPGLPVLLLGSSLALLAVFLVYFYAPFWSLRTVPGPPTRFPIGHLHLLAKNGPDVFRAIAKEYGPIFRFHMGRQPLVIVANAELCKEVGIKKFKDIRNRSTPPPNVGTLHQDALFLTRDSTWSSMRNMVIPLYQPARLAGLIPTMQSYVDALVDNIAGCPDQDCIPFCQLSLCMAIDIIGKTAFGIEFDLSRKAADTAAGDDGDGGGDNDDVKEFLREYKKSMEFIKMDLSSSLSTILGLFLPCVQTPCKRLLRRVPGTADHKMDQNERRLCRRIDAIIAGRRRDRDAGDGAALDFIAALLDARESGGGGGHGGFALEDRHVRALAYEHLIAGTKTTAFTVSSVVYLVSCHPRVEERLLREIDGFAPRGRVPGADELHAGLPYLDQVIKEAMRFHLVSPLIARETSEPVEIAGHLLPKGTYVWLAPGVLARDAAQFPEPEEFRPERFAAEAAEERARHPYAHIPFGIGPRACVGHRFALQQVKLAAVSLYRRYVFRHSPAMESPLQFDFDLVLAFRHGVKLRAIKRTNT
>Rice (indica) BGIOSGA021018
MEALVAAAAAAARDQPWLLLPWSWLAGVVVVVVYFYAPWWGVRRVPGPAALPVVGHLPLLAAHGPDVFAVLAKKYGPIFRFHLGRQPLVIVAEAELCKEVGIRQFKSIANRSLPAPIAGSPLHQKGLFFTSVMRERLRCRDARWSAMRNTIISLYQPSHLAGLIPTMHSCVARAADAIAAAEQRDAAFGVDFGLTAAAAAAPRSDDSDADAVEPPEFIREHVHSTTSLKMDLSGSLSIVLGLVAPALQGPARRLLSRVPATADWRTARANERLRARVGAVVARRERAGGEARRARRDFLSAVLNARDGGSDRMRALLTPDYVGALTYEHLLAGSATTAFTLSSAVYLVAGHPGVEAKLLDEVDRFGPPDAVPTADDLEHKFPYLDQVIKEAMRFYTVSPLIARETSEQVEVGGYTLPKGTWVWLAPGVLSRDEAQFRDAGEFRPERFDAGGEEERRRHAYAHVPFGLGPRACPGRRFALQEVKLAMAHLYRRFVFRRSPRMESPPELQFGMVLSFRRGVKLTAVERRHAAAA
>Rice (japonica) Os01g0700900
MEISTVLGAILAEYAVTLVAMAVGFLVVGYLYEPYWKVRHVPGPVPLPLIGHLHLLAMHGPDVFSVLTRKYGPIFRFHMGRQPLVMVADAELCKEVGVKKFKNFPNRSMPSPITNSPVHQKGLFFTSGSRWTTMRNMILSIYQPSHLATLIPSMESCIERAAENLEGQEEINFSKLSLSFTTDVLGQAAFGTDFGLSKKLASSDDDEDTRKIAADTCAEAKASSEFIKMHVHATTSLKMDMSGSLSIIVGQLLPFLHEPFRQVLKRLRWTADHEIDRVNLTLGRQLDRIVAERTAAMKRDPAALQQRKDFLSVMLTARESNKSSRELLTPDYISALTYEHLLAGSATTAFTLTTALYLVAKHPEVEEKLLREIDGFGPRDRVPTAEDLQTKFPYLDQVLKEAMRYYPSSPLIARELNQQLEIGGYPLPKGTWVWMAPGVLGKDPKNFPEPEVFRPERFDPNGEEEKRRHPYALFPFGIGPRACIGQKFAIQEMKLSAIHFYRHYVFRPSPSMESPPEFVYSIVSNFKNGAKLQVIKRHI
>Rice (japonica) Os01g0701400
MEIISTVLGSTAEYAVTLVAMAVGLLLLGYLYEPYWKVRHVPGPVPLPFIGHLHLLAMHGPDVFTVLARKYGPVFRFHMGRQPLVMVADAELCKEVGVKKFKSIPNRSMPSAIANSLINQKGLCFTRGSRWTALRNMIISIYQPSHLASLIPTMQSCIECVSKNLDGQEDITFSDLALGFATDVIGQAAFGTDFGLSKISASSNDDDIDKIATDTSAEAKASSEFIRMHVHATTSLKMDLSGSLSIIIGQLLPFLQEPFRQVLKRIPWTADHEIDHVNLALGGQMDKIVAERAAAMERDQAAPHAQQRKDFLSVVLAARESNKSWRELLTPDYISALTYEHLLAGSATTAFTLSTVLYLVSKHPEVEEKLLREIDGFGPHDHAPTAEDLQTKFPYLDQVVKESMRFYFLSPLIARETCEQVEIGGYALPKGTWVWLAPGVLAKDPKNFPEPEVFRPERFDPNGEEEKRRHPYAFIPFGIGPRACIGQKFSIQEIKLSVIHLYRNYVFRHSPSMESPLEFQYSIVCNFKYGVKLRVIKRHTA
>Rice (japonica) Os01g0701500
MDISEVLGATAEWAVTLVAMAVGLLVVAYLYEPYRKVWHVPGPVPLPLIGHLHLLAMHGPDVFSVLARKHGPVFRFHMGRQPLIIVADAELCKEVGVKKFKSIPNRSMPSPIANSPIHKKGLFFIRGPRWTSMRNMIISIYQPSHLASLIPTMESCIQRASKNLDGQKEITFSDLSLSLATDVIGLAAFGTDFGLSKLPVTPDDSNIDKIAADTSVEAKASSEFIKMHMHATTSLKMDLSGSLSILVGMLLPFLQEPFRQVLKRIPGMGDYKIDRVNRALKTHMDSIVAEREAAMEHDLAASQQRKDFLSVVLTARESNKSSRELLTPDYISALTYEHLLAGSTTTAFTLSTVLYLVAKHPEVEEKLLKEIDAFGPRYCVPMADDLQTKFPYLDQVVKESMRFYIMSPLLARETLEQVEIGGYVLPKGTWVWLAPGVLAKDPKNFPEPEIFRPERFDPNGEEERRRHPYAFIPFGIGPRVCIGQKFSIQEIKLSMIHLYRHYVFRHSPSMESPLEF
>Rice (japonica) Os02g0221900
MQASSMEASNCSIALEISHVATPGLPVLLLGSSLALLAVFLVYFYAPFWSLRTVPGPPTRFPIGHLHLLAKNGPDVFRAITKEYGPIFRFHMGRQPLVIVANAELCKEVGIKKFKDIRNRSTPPPNVGTLHQDALFLTRDSTWSSMRNMVIPLYQPARLAGLIPTMQSYVDALVDNIAGCPDQDCIPFCQLSLCMAIDIIGKTAFGIEFGLSRKAADTAAGDDGDGDDDDDVKEFLREYKKSMEFIKMDLSSSLSTILGLFLPCVQTPCKRLLRRVPGTADYKMDQNERRLCRRIDAIIAGRRRDRDAGDGAALDFIAALLDARESGGGGHGGFALEDRHVRALAYEHLIAGTKTTAFTVSSVVYLVSCHPRVEERLLREIDGFAPRGRVPGADELHAGLPYLNQVIKEAMRFHLVSPLIARETSEPVEIAGHLLPKGTYVWLAPGVLARDAAQFPEPEEFRPERFAAGAAEERARHPYAHIPFGIGPRACVGHRFALQQVKLAAVGLYRRYVFRHSPAMESPLQFDFDLVLAFRHGVKLRAIKRTNT
>Rice (japonica) Os05g0101600 (OsCYP722B1) 
MNMESLAAGAWWVVVLLLLVLTIVASWYRSWWKTTEAGGPLLPPPAAGAGPWWVWVWQWRETAAFLASHGSGRGFYHFVQERYKLYKGEGEGEATCCFRTALMGRVHVFVSASHPAASQLLTAEPPHLPKRYARTAADLLGPHSILCSTSHAHHRHARRALATTLFATPSTAAFAAAFDRLVIRHWTTLLPPHNQNQVVVVLDAALHISYRAICEMLLGAGGGKLRPLQSDVFAVTQAMLALPLRWLPGTRFRRGLHARKRIMAALREEMAARNHHHHHHHHHHDLLSVLMQRRQLGHPDALTEDQILDNMLTLIIAGQVTTATAITWMVKYLSDNRLIQDKLRAEAFRLELKGDYSLTMQHLNAMDYAYKAVKESLRMATIVSWFPRVALKDCQVAGFHIKKDWIVNIDARSLHYDPDVFDNPTVFDPSRFDEEGEGDDAKLGRAQPQKRRLLVFGAGGRTCLGMNHAKIMMLIFLHRLLTNFRWEMADDDPSLEKWAMFPRLKNGCPILLTPIHNS*
>Rice (japonica) Os06g0565100
MEALVAAAAAAARDQPWLLLPWSWLAGVVVVVVYFYAPWWGVRRVPGPAALPVVGHLPLLAAHGPDVFAVLAKKYGPIFRFHLGRQPLVIVAEAELCKEVGIRQFKSIANRSLPAPIAGSPLHQKGLFFTRDARWSAMRNTIISLYQPSHLAGLIPTMHSCVARAADAIAAAEQRDVDFSDLSLKLATDVIGQAAFGVDFGLTAAAAAAPRSDDADADGGEAAEFIREHVHSTTSLKMDLSGSLSIVLGLVAPALQGPARRLLSRVPATADWRTARANERLRARVGAVVARRERAGGEARRARRDFLSAVLNARDGGSDRMRALLTPDYVGALTYEHLLAGSATTAFTLSSAVYLVAGHPGVEAKLLDEVDRFGPPDAVPTADDLEHKFPYLDQVIKEAMRFYTVSPLIARETSEQVEVGGYTLPKGTWVWLAPGVLSRDEAQFRDAGEFRPERFDAGGEEERRRHAYAHVPFGLGPRACPGRRFALQEVKLAMAHLYRRFVFRRSPRMESPPELQFGMVLSFRRGVKLTAVERRHAAAA
>S. moellendorffii JX566702 (MAX1a) 
MALIIAVFFVILVTILIYLQWPAWKLSKIPAAPYISGLGHLPLMAKYQAGVFIKLAKQLGPIYRFQLGRQPIVFVASADLCQEIAIRKFKVFPNRVILPYMKESWIHLHGLFMTKAPDWARMRNILLPTFHTEKLSAYVPLMERVMGQVVEILDKHANAGEDVNMTQLLQRMALDVIGESAFGTGFKLVKPSWADGRSEDKDMVNAVLNSLDTLTMNEKAPVSTFAGLFFPFLQHPIREIMKRIPGTGDWNQYTGNLLLEAQMRALLERREAEMRDGVVRSDALSLLLDARAKSQEMRELLTDERVLALAYELMMAGSESTGTNLCYTLYFIAAHPEVASKMVKEIDELAPLGSTVAFEDVDKFKYVDQVIKESMRMITFSPVVAREAMEDIKVAGYHIPKGTWVWLVINALAQDEEDFPEPHLFRPERFDPDCAEAKKRHPYAHSPFGIGPRMCIGYKLAYLEMKLALIHFYQRYTFEHSPAMENPLAVRLSIVVRPIHGVKLRVRKREIC
>S. moellendorffii LC314646 (MAX1b) 
MALIIAVFFVIVVTILIYLQWPAWKLSKIPAAPYISGLGHLPLMAKYQAGVFIKLAKQLGPIYRFQLGRQPIVFVASADLCQEIAIRKFKVFPNRVILPYMKESWIHLHGLFMTKAPDWARMRNILLPTFHTEKLSAYVPLMERVMGQVVEILDKHANAGEDVNMTQLLQRMALDVIGESAFGTGFKLVKPSWADGRSEDKDMVNAVLNSLDTLTMSEKAPVSTFAGLFFPFLQHPIREIMKRIPGTGDWNQYTGNLLLEAQMRALLERREAEMRDGVVRSDALSLLLDARAKSQEMRELLTDERVLALAYELMMAGSESTGTNLCYTLYFIAAHPEVASKMVKEIDELAPLGSTVAFEDVDKFKYVDQVIKESMRMITFSPVVAREAMEDIKVVGYHIPKGTWVWLVINALAQDEEDFPEPHLFRPERFDPDCAEAKKRHPYAHSPFGIGPRMCIGYKLAYLEMKLALIHFYQRYTFEHSPAMENPLAVRLSIVVRPIHGVKLRVRKREIC
>Sorghum SORBI_3003G269500
MGWGEIISSQLLIESSSSSLPAVLFTAAALAAGAFAVYFYIPSWRVRRVPGPVALPLVGHLPLFAKHGPGLFRMLAKEYGPIYRFHMGRQPLVMVADAELCKEVGIKKFKSIPNRSIPTPIRGSPIHNKGLFFTRDSRWQSMRNVILTIYQPSHVASLIPAIQPYVERAGRLLHPGEEITFSDLSLKLFNDTIGQVAFGVDFGLTKDDTTAATSPAAQQQPAHGGANANQSVDDPATDFIRKHFRATTSLKMDLSGPLSIVLGQFVPFLQEPVRQLMLRVPGSADRRLEEANSDMSGLLDEIVAERAAQADRGQQKNFLSVLLNARESTEAMKKLLTPDYVSALTYEHLLAGSVTMSFTLSSLVYLVAMHPEVEEKLLREIDAFGPKDVVPSSDDLETKFPYVEQVVKETMRFYTASPLVARQASEDVEVGGYLLPKGTWVWLAPGVLAKDPKDFPDPDVFRPERFDPESEECKRRHPYAFIPFGIGPRACIGQKFAMQQLKLVVIHLYRNYIFRHSPRMEFPLQFQYSILVNFKYGVKVQVIERKN
>Sorghum SORBI_3003G269600
MEMGTVLGAMEEYTFTFLAMAVGFLVLVYLYEPYWKVRHVPGPVPLPLIGHLHLLAKHGPDVFPVLAKKHGPIFRFHVGRQPLIIVADAELCKEVGIKKFKSMPNRSLPSPIANSPIHRKGLFATRDSRWSAMRNVIVSIYQPSHLAGLMPTMESCIERAATTNLGDGEEVVFSKLALSLATDIIGQAAFGTDFGLSGKPVVPDDDMKGVDVVVGDAAKAKASSSEFINMHIHSTTSLKMDLSGSLSTIVGALVPFLQNPLRQVLLRVPGSADREINRVNGELRRMVDGIVAARAAERERAPAATAAQQHKDFLSVVLAARESDASTRELLSPDYLSALTYEHLIAGPATAAFTLSSVVYLVAKHPEVEEKLLREMDAFGPRGSVPTADDLQTKFPYLDQVVKESMRLFMVSPLVARETSERVEIGGYVLPKGAWVWMAPGVLAKDAHNFPDPELFRPERFDPAGDEQKKRHPYAFIPFGIGPRVCIGQKFAIQEIKLAIIHLYQHYVFRHSPSMESPLEFQFGIVVNFKHGVKLHVIKRHVENN
>Sorghum SORBI_3004G095500
MEIALTVSAVSHQSVPVLVLISFLSLFSAFLIYFYAPLWSVRRVPGPPTRFPIGHLHLLAKNGPDVFRAIAKEYGPIFRFHMGRQPLVIVANAELCKEVGIKKFKDIRNRSTPPPSIGSLHQDALFLTRDSTWSAMRSTVVPLYQPARLAGLIPVMQSYVDILVANIAGWTDQDCIPFCQLSLRMAIDIIGKTAFGIEFGLSKNAAGGGGETEGGEGDDNVREFLKEYKRSMEFVKMDLSSSLSTILGLFLPCVQTPCKRLLRRVPGTADYKMNENERRLCSRIDAIIAGRRRDRATRRRGGDGVSEDDAAPLDFIAALLDAMENGGGAKDFALADRHVRALAYEHLIAGTKTTAFTLSSVVYLVSCHPRVEEKLLREVDGFAPRHGRAPDADELQSRFPYLDQVIKEAMRFHLVSPLIARQTSERVEIGGYVLPKGAYVWLAPGVLARDAAQFPDPEEFRPERFAPEAEEERTRHPYAHIPFGVGPRACIGHKFALQQVKLAVVELYRRYTFRHSPAMESPLQFDFDLVLAFRHGVKLRAIRRS
>Sorghum SORBI_3010G170400
MEMAGAAGTAETWLPYVTTAASCAVAVFFLLYFYAPQWAVRGVPGPPALPVVGHLPLLARHGPDIFGLLAKKYGPIFRFHLGRQPLVIVADPELCREVGVRQFKLIPNRSLPAPIAGSPLHQKGLFFTSRDERWSAMRNTIISLYQPSHLAGLVPTMQRCIERAADAILAPGVQQNGDGDVDVDVDFSDLSLKLATDIIGQAAFGVDFGLTASGDPGGEAAEFIREHVHSTTSLKMDLSAPLSVALGLVAPALQGPVRRLLSRVPGTADWKVARTNARLRARVDEVVAARARARERRRHGEARTKDFLSAVLDARDRSAALRELLTPDHVSALTYEHLLAGSATTAFTLSSAVYLVAGHPEVEAKLLAEVDGFGPRGAVPTADDLHHRFPYLDQVIMEAMRFYTVSPLIARVTSRRTELGGHELPKGTWLWMAPGVLSRDAASFFPDPGAFRPERFDPASEEQRGRHPCAHIPFGIGPRACVGQRFALQELKLSMVHLYQRFLFRRSPQMESPPELQFGIVLNFKNGVKLVAVERCAAMS
>T. nucifera HQOM_2002243  
PTWKLPNIPSPPETFLFGHLPLIAKHGPDVFISLARKYGPIYRFNFGRQPLVIIADADLCREAGIKKFKNLSNRSIPAPIAASPLHQRGLFFTRDSRWSSMRGAVQPLYQPSRIASLVPLMERTVCILKDYLSTKDEKEDINFSELLLKVATDIIGEAAFGERFDLTQSTSTSSSKNAVEVSEFVEQHVYSTTSLKMDLTGTFSMIMGILFPILLDPLRMVLSSIPGTGDWKVEQNNRRLTDRLNAIVDKRSMDLGLKSRTDFLSAVLNAREASQESRDLFSPDYIMSLTYEHLLAGSATTSFTISMVLYLVSAHPDVENKLVQEIDSFGPPDRKPTAEDLDKFPYLTQVIKESMRYYTVSPLVAREAAKAVEIGGYLLPKGTWLALNVPAKDPTHFPEPEKFKPERFDPECEEEKRRHPYANIPFGIGPRACIGMRFSLQEIKLALIHLYQLFTFEHSPLMEKPLAFQYGIVISPKYGVKLRVRHR
>Tomato Solyc02g084930.2.1 (SlCYP722C) 
MLTMSMEDILLLLSKYYDILLVSILVISITALYLSKGAKNAKSCIPGSLGIPFVGETFALLSATNSVKGCYEFVRLRRERHGKWFKTRIFGKIHVFVPSVEGAKAIFTNDFALFNKGYVKSMADAVGKKSLLCVPQESHKRIRRLLSDPFSMNSLSKFVQRFDEMLYERLKKVQKQRKSFTVLDFNMKTTFDAMCDMLMSIKDSSVVEQIEKDCTAISDAMLSFPVMIPGTRYFKGIKARGRLMETFKGMIAARRNGKEYYEDFLQSMLEKDSCPANQKLDDEEIMDNLLTLIIAGQTTTAAAMMWSVKFLDEHREAQNRLREEQLSILRSKPTGALLTMDDLNSMSYASKVVKETLRMSNVLLWFPRVALNDCSIEGFEIKKGWHANIDATCIHYDPTLYKDPMQFNPSRFDEIQKPYSYIPFGSGPRTCLGINMAKVTMLVFLHRLTTGYKWTVDDPDRSLERKAHIPRLRSGCPITLTALPDE*
>Wheat TraesCS3A02G466400
MVSVVEEYALTLVAMAVGFLVVAYLYEPYWRVRHVPGPVLLPLIGHVHLLAEHGPDVFSMLAKKHGPVFRFHMGRQPLIVVADAEFCKEAGIKKFKSISNRSMPSAIANSPIHQKGLFFSRGLRWTTMRNIIISLYQPSHLAGLIPTMESYIERAARNLDEGDEVVFSKLALTLFTDVIGHAAFGADFGLSGEPVSTDIDGKAGAGVKNGGTAVKVSEEFVKMHLHATTSLKMDLSGSLSIIVGNLVPFLQQPFRQVLKRIPGTADWKIDHVNHELSSQMDVIVADLMAAREREPASKQRKDLLSVVLGARERGGAAVQELLTPDYVSALTYEHLLVGSATTSFTLSSVVYLVAKHPEVEEKLLTEIDAFGPRGRVPTADDLKTRFPYLDQVVKESMRFYVVSPLVARETLERVEIGGYVLPKGTWVWLAPGVLAKDPINFPEPEQFRPERFDPAGNEEKCRHPYAFIPFGIGPRACIGEKFAIQEIKLAIIHLYSHYVFRHSKAMESPLEFQYGIVLNFKHGVKLQVIHRDKD
>Wheat TraesCS4A02G412100
MEGAGAALLWSQVVSPPSFPAMLFTVVAMAAGAFAVYFYAPSWRLRRVPGPLAYGLVGHLPLLDKHGSQAFGVLAKKYGPIYRFYMGRQPLVVIADPELCREAGIKKFKNIVDRSVPVTIASSPIHYKSLLFTKGLTWQAMRNVIISIYQPSHLASLIPAIQPYIERAGSLFCPGEEITFSDLSIRLFNDVIGQAAFGVDFGLTKDADDAENEKIIHDAPRDFIQKHLYATTSLKMDLSGSLSMLVGTFLPALQRPLRQMMLRVPGSMDRRMDETNAALSGELDAIVAERAAQADRGQKNFLSVLLNGIDTSDAMRKLFTPDYVSALTYEHLLAGSGTMSFTLSSLVYLVSAHREVEEKLLQEIDAFGPKDVVPDADDLRTRFPYLEQVLKETMRYFPGSPVVSREATADVEIGGYFLPKGTWVWLATAVLGRDPKQFPEPEAFRPERFDPESEECKRRHPYAYIPFGIGPRACPGQKFAFQQLKLTVIHLYRRYVFRHSPGMESPLQLQFSIVTNFKNGVKLQVVQRNN
>Wheat TraesCS4B02G312300
MEGAGTALLWSQVGSPLASFPAMLFTVAAMAAGAFAVYFYAPSWRLRSVPGPLAYGLVGHLPLLDKHGSQAFGVLAKKYGPIYRFYMGRQPLVVVADPELCREAGIKKFKSIVDRSVPVTIASSPIHYKSLLFTKGSTWQAMRNVIISIYQPSHLASLIPAIQPYIEQAGNLFCPGEEITFSDISIRLFTDVIGQAAFGVDFGLTKDAADDAEKIIHDAPRDFIQKHLYATTSLKMDLSGSLSMLVGTFLPALQKPLRQLMLRVPGSMDRRMDETNTALSGELDTIVAERAAQADRGQKNFLSVLLNGIDTSDAMRKLFTPDYVSALTYEHLLAGSGTMSFTLSSLVYLVSAHPEVEGKLLQEIDAFGPKDVVPDADDLRTKFPYLEQVVKETMRYFPGSPVVSREATADVEIGGYFLPKGTWVWLATAVLGRDPEQFPEPEAFRPERFDPESEQCKRRHPYAYIPFGIGPRACPGQKFAFQQLKLTVIHLYRRYVFRHSTSMESPLQLQFSIVTNFKNGVKLQVVQRKN
>Wheat TraesCS4D02G309900
MEGAGAALLCSQVGSPLASFPAMLFTVAAMAAGAFAVYFYAPSWRLRRVPGPLAYGLVGHLPLLDKHGSQAFGVLAKKYGPIYRFYMGRQPLVVVADPELCREAGIKKFKSIVDRSVPVTIASSPIHYKSLLFTKGSTWQAMRNVIISIYQPSHLASLIPAIQPYIEQAGNLFCPGEEITFSDISIRLFTDVIGQAAFGVDFGLTKDTDDAEKIIHDAPRDFIQKHLYATTSLKMDLSGSLSMLVGTFLPALQKPLRQLMLRVPGSMDRRMDETNAALSGELDAIVAERTAQADRGQKNFLSVLLNGIDTSDAMRKLFTPDYVSALTYEHLLAGSGTMSFTLSSLVYLVSAHPEVEEKLLQEIDAFGPKDVVPDADDLRTKFPYLEQVLKETMRYFPGSPVVSREATADVEIGGYFLPKGTWVWLATAVLGRDPEQFPEPEAFRPERFDPESEECKRRHPYAYIPFGIGPRACPGQKFAFQQLKLTVIHLYRRYVFRHSARMESPLQLQFSIVTNFKNGVKLQVVQRKN
>Wheat TraesCS7A02G360300
MAEAGEWLPCVSTLASCLLGFALYFYAPYWGVRGVPGPPALPVVGHLPLLALHGPDVFGALARKYGPVFRFHLGRQPLVIVADPELCKEVGVRQFKSIPNRSLPSPIAGSALHQKGLFFTRDERWSAMRNTIISLYQPSHLAGLVPTMQRCIERAADTIQLNGNVDVDIDFSDLALKLATDVIGQAAFGVDFALSAPREHGGREAAEFIAEHVHSTTSLKMDLSASLSIVLGLVAPALQGPARGLLRRLPGTADRRIARTNERLRARVEEIVASRERDRDKRRGQRDFLSALLNARDGGGDKMREVLTPEYVGALTYEHLLAGSATTSFTLASAVYLVAGHPEVEAKLLAEVDRSGATPPTADDLQRNFPYLDQVIKEAMRFYTVSPLVARETSRRVEVGGHALPKGTWLWLAPGVLARDAAQFPEPGAFRPERFEVGCEEERRRHPYAHVPFGLGPRACVGQRFALQEVKLAMVHLYRRYVFRRSPRMESPPEFQFGIVLGFKHGVKLRAIERLGHG
>Wheat TraesCS7B02G267500
MAEAGEWLPYVSTLASCLLGFALYFYAPYWGVRGVPGPPALPVVGHLPLLALHGPDVFGALARKYGPIFRFHLGRQPLVVVADPELCKEVGVRQFKSVPNRSLPSPIAGSGLHRKGLFFTRDERWSAMRNTIISLYQPSHLAGLIPTMQRCIERAADTIQLNGNADVDIDFSDLALKLATDVIGQAAFGVDFALSAPREHGGREAAEFIAEHVHSTTSLKMDLSASLSIVLGLVAPALQGPARGLLRRLPGTADRRIARTNDRLRARVEGIVASRERDLDKRRGQRDFLSALLNARDSGGDKMRVLLTPEYVGALTYEHLLAGSATTSFTLASAVYLVAGHPEVEAKLLAEVDRSGAAPPTADDLQRNFPYLDQVIKEATRFYTVSPLIARETSRRVEVGGHALPKGTWLWLAPGVLARDAAQFPEPGEFRPERFEAGCEEERRRHPYAHVPFGLGPRACVGQRFALQEVKLAMVHLYRRYVFRRSPRMESPPEFHFGIVLGFKHGVKLRAIERRSPA
>Wheat TraesCS7D02G362800  
MAEAGEWLPYVSTLAPCLLGFALYFYAPYWGVRGVPGPPALPIVGHLPLLALHGPDVFGALAKKYGPIFRFHLGRQPLVIVADPELCKEVGVRQFKSVPNRSLPSPIAGSDLHQKGLFFTRDERWSAMRNTIISLYQPSHLAGLIPTMQRCIERAADTIQLNGNVDIDFSDLALKLATDVIGQAAFGVDFALSAPREHGGREAEEFMAEHVHSTTSLKMDLSASLSIVLGLVAPALQGPARGLLRRLPGTADRRIARTNDRLRARVEEIVASRERDLDKRRGQRDFLSALLNARDSGGDKMRELLTPEYVGALTYEHLLAGSATTSFTLSSAVYLVSGHPEVEAKLLAEVDRSGAAPPTADDLQRNFPYLDRVIKEATRFYTVSPLIARETSRRVEVGGHALPKGTWLWLAPGVLARDAAQFPEPGEFRPERFEAGCEEERRRHPYAHVPFGLGPRACVGQRFALQEVKLAMFHLYRRYVFRRSPRMESPPEFQFGIVLGFKHGVKLRAIERRSPA
>Wheat TraesCSU02G146300  
MMDGAGALLRSHQMEPPPPFLAISVTVATLAAGVFAIYFYAPSWRVRRVPGPMAYPLIGHLPLLAKHGPAVFTVLRERFGPIYRFHMGRQPLVMIADPELCREVGIQKFKSIPNRSVPSPIRSSPIHNKGLFFTRDSRWQSMRNVIISIYQPSHVASLIPSFQPYIERAGRLLRHGEEITFSDLSLKLFSDTIGQVAFGVDFGLTKGTTSPPPKHHVDCAETVDMTTDFIKKHFYATTSLKMDLSGSVSIILGMLVPLLQEPVRQLLLRVPGSKDRRMEETNLAMSGLLDNIVAERAAQADRGEKNFLSVMLNASESTDAMRKLLTQDYVSALTYEHLLAGSVTMSFTLSSLVYLVAMYPEVEEKLLKEIDAFGPKDVVPNVEDIQTKFPYMEQVLKETMRFYTVSPLIAREASEDVQIGGYVLPKGTWVWLAPGVLAKDPKQFPDPDVFWPERFDPESEECKRRHPYAFIPFGIGPRACIGQKFAFQQLKLVILHLYRHHVFRHSPNMEFPLQFQYSILVNFKHGVKLQVIERKT
