# Supplementary material for: Diverse Roles of MAX1 Homologues in Rice
Source: Genes (Basel). 2020 Nov 13;11(11):1348. doi: 10.3390/genes11111348 (PMC7709044; doi:10.3390/genes11111348)
Supplement: Supplementary file 1 [file genes-11-01348-s001.zip › Table S1 TF motifs identified in the promoter.xlsx]

## Sheet: A. Os01g0700900
ID	Matrix ID	Family	Position	Strand	Similar Score	Hit Sequence	TF ID or Motif name
1.	TFmatrixID_0119	AP2	129	-	0.87	aaGTCGGagg	Os06g0553700;Os08g0454000;Os10g0560700;Os02g0231000;Os02g0656600;Os02g0657000;Os04g0549700;Os04g0549800;Os04g0550200;Os06g0166400
2.	TFmatrixID_0121	AP2; ERF	130	-	0.9	aGTCGGag	Os06g0553700;Os10g0560700;Os02g0231000;Os02g0656600;Os02g0657000;Os04g0549700;Os04g0549800;Os04g0550200;Os06g0166400;Os06g0197600;Os04g0648900
3.	TFmatrixID_0127	AP2; B3; RAV	44	+	0.93	aCAACAca	Os01g0693400
4.	TFmatrixID_0130	AT-Hook	827	-	0.94	gaaaTATATa	Os06g0326000;Os07g0184800;Os08g0512400;Os09g0491708
5.	TFmatrixID_0130	AT-Hook	1159	-	0.94	tattTATATc	Os06g0326000;Os07g0184800;Os08g0512400;Os09g0491708
6.	TFmatrixID_0131	AT-Hook	81	-	1	TTTATtcta	Os06g0326000;Os07g0184800;Os08g0512400;Os09g0491708
7.	TFmatrixID_0131	AT-Hook	91	-	1	TTTATtgta	Os06g0326000;Os07g0184800;Os08g0512400;Os09g0491708
8.	TFmatrixID_0131	AT-Hook	170	-	1	TTTATttta	Os06g0326000;Os07g0184800;Os08g0512400;Os09g0491708
9.	TFmatrixID_0131	AT-Hook	228	-	1	TTTATtcta	Os06g0326000;Os07g0184800;Os08g0512400;Os09g0491708
10.	TFmatrixID_0131	AT-Hook	671	+	1	ttggATAAA	Os06g0326000;Os07g0184800;Os08g0512400;Os09g0491708
11.	TFmatrixID_0131	AT-Hook	1485	+	1	aaaaATAAA	Os06g0326000;Os07g0184800;Os08g0512400;Os09g0491708
12.	TFmatrixID_0133	AT-Hook	1264	-	1	TTTTTactt	Os01g0835600
13.	TFmatrixID_0133	AT-Hook	1272	-	1	TTTTTgcgc	Os01g0835600
14.	TFmatrixID_0133	AT-Hook	1480	+	1	acgaAAAAA	Os01g0835600
15.	TFmatrixID_0136	AT-Hook	81	-	1	TTTATtct	Os07g0184800
16.	TFmatrixID_0136	AT-Hook	91	-	1	TTTATtgt	Os07g0184800
17.	TFmatrixID_0136	AT-Hook	170	-	1	TTTATttt	Os07g0184800
18.	TFmatrixID_0136	AT-Hook	228	-	1	TTTATtct	Os07g0184800
19.	TFmatrixID_0136	AT-Hook	1486	+	1	aaaATAAA	Os07g0184800
20.	TFmatrixID_0137	AT-Hook	1206	-	1	ATATTttt	Os07g0184800
21.	TFmatrixID_0141	AT-Hook	183	+	0.97	gGCAATtact	Os07g0184800
22.	TFmatrixID_0148	AT-Hook	1181	-	0.99	cATTTTtt	Os02g0824300;Os06g0326000;Os07g0184800;Os08g0512400;Os09g0491708
23.	TFmatrixID_0148	AT-Hook	1258	-	0.99	gATTTTtt	Os02g0824300;Os06g0326000;Os07g0184800;Os08g0512400;Os09g0491708
24.	TFmatrixID_0148	AT-Hook	1399	+	1	aaAAAATt	Os02g0824300;Os06g0326000;Os07g0184800;Os08g0512400;Os09g0491708
25.	TFmatrixID_0148	AT-Hook	1484	+	1	aaAAAATa	Os02g0824300;Os06g0326000;Os07g0184800;Os08g0512400;Os09g0491708
26.	TFmatrixID_0148	AT-Hook	1610	-	1	aATTTTtt	Os02g0824300;Os06g0326000;Os07g0184800;Os08g0512400;Os09g0491708
27.	TFmatrixID_0149	AT-Hook	826	-	0.97	agAAATAtat	Os11g0602200
28.	TFmatrixID_0149	AT-Hook	1204	+	0.97	acaTATTTtt	Os11g0602200
29.	TFmatrixID_0151	AT-Hook	1251	-	1	ATTTTtg	Os11g0602200
30.	TFmatrixID_0152	AT-Hook	1400	+	1	aaAAATT	Os06g0326000
31.	TFmatrixID_0152	AT-Hook	1610	-	1	AATTTtt	Os06g0326000
32.	TFmatrixID_0156	B3; ARF	148	-	0.96	gtTGTCGat	Os02g0141100;Os02g0164900;Os04g0664400;Os04g0671900;Os06g0196700;Os06g0677800;Os06g0702600;Os08g0520500;Os11g0523800;Os12g0613700
33.	TFmatrixID_0156	B3; ARF	1704	+	0.96	cgCGACAat	Os02g0141100;Os02g0164900;Os04g0664400;Os04g0671900;Os06g0196700;Os06g0677800;Os06g0702600;Os08g0520500;Os11g0523800;Os12g0613700
34.	TFmatrixID_0157	bHLH	2164	-	1	gCACGTg	Os01g0235700;Os01g0705700;Os03g0671000;Os08g0543700;Os09g0519100;Os10g0575000
35.	TFmatrixID_0157	bHLH	2165	+	1	cACGTGc	Os01g0235700;Os01g0705700;Os03g0671000;Os08g0543700;Os09g0519100;Os10g0575000
36.	TFmatrixID_0158	bHLH	2164	+	0.99	gCACGTgc	Os01g0235700;Os01g0705700;Os01g0928000;Os03g0671000;Os08g0543700;Os09g0519100;Os10g0575000;Os11g0523700
37.	TFmatrixID_0158	bHLH	2164	-	0.99	gcACGTGc	Os01g0235700;Os01g0705700;Os01g0928000;Os03g0671000;Os08g0543700;Os09g0519100;Os10g0575000;Os11g0523700
38.	TFmatrixID_0159	bHLH	2164	-	1	gCACGTg	LOC_Os01g18290;Os02g0805250;Os03g0639300;Os03g0782500;Os04g0618600;Os05g0139100;Os06g0164400;Os07g0143200;Os10g0556200;Os12g0610200
39.	TFmatrixID_0159	bHLH	2165	+	1	cACGTGc	LOC_Os01g18290;Os02g0805250;Os03g0639300;Os03g0782500;Os04g0618600;Os05g0139100;Os06g0164400;Os07g0143200;Os10g0556200;Os12g0610200
40.	TFmatrixID_0160	bHLH	2163	+	1	ggCACGTgcc	Os01g0235700;Os01g0705700;Os03g0671000;Os08g0543700;Os09g0519100;Os10g0575000
41.	TFmatrixID_0160	bHLH	2163	-	1	ggcACGTGcc	Os01g0235700;Os01g0705700;Os03g0671000;Os08g0543700;Os09g0519100;Os10g0575000
42.	TFmatrixID_0161	bHLH	2163	+	1	ggcACGTGc	Os01g0915600;Os02g0564700;Os02g0705500;Os03g0231950;Os03g0728900;Os03g0802900;Os04g0350700;Os05g0103000;Os06g0193400;Os06g0275600;Os07g0193800;Os08g0487700;Os08g0524800;Os08g0536800;Os09g0474100;Os09g0501600;Os09g0510500
43.	TFmatrixID_0161	bHLH	2164	-	1	gCACGTgcc	Os01g0915600;Os02g0564700;Os02g0705500;Os03g0231950;Os03g0728900;Os03g0802900;Os04g0350700;Os05g0103000;Os06g0193400;Os06g0275600;Os07g0193800;Os08g0487700;Os08g0524800;Os08g0536800;Os09g0474100;Os09g0501600;Os09g0510500
44.	TFmatrixID_0162	bHLH	2163	+	1	ggCACGTgcc	Os02g0726700;Os08g0490000;Os09g0475400
45.	TFmatrixID_0162	bHLH	2163	-	1	ggcACGTGcc	Os02g0726700;Os08g0490000;Os09g0475400
46.	TFmatrixID_0163	bHLH	2161	-	1	gcggCACGTgcc	Os01g0915600;Os02g0564700;Os02g0705500;Os03g0231950;Os03g0728900;Os03g0802900;Os04g0350700;Os05g0103000;Os06g0193400;Os06g0275600;Os07g0193800;Os08g0487700;Os08g0524800;Os08g0536800;Os09g0474100;Os09g0501600;Os09g0510500
47.	TFmatrixID_0163	bHLH	2163	+	1	ggcACGTGccag	Os01g0915600;Os02g0564700;Os02g0705500;Os03g0231950;Os03g0728900;Os03g0802900;Os04g0350700;Os05g0103000;Os06g0193400;Os06g0275600;Os07g0193800;Os08g0487700;Os08g0524800;Os08g0536800;Os09g0474100;Os09g0501600;Os09g0510500
48.	TFmatrixID_0164	bHLH	2163	+	1	ggCACGTgcc	LOC_Os01g18290;Os02g0705500;Os02g0805250;Os03g0231950;Os03g0639300;Os03g0782500;Os04g0350700;Os04g0618600;Os05g0139100;Os06g0164400;Os07g0143200;Os09g0417400;Os10g0556200;Os12g0610200
49.	TFmatrixID_0164	bHLH	2163	-	1	ggcACGTGcc	LOC_Os01g18290;Os02g0705500;Os02g0805250;Os03g0231950;Os03g0639300;Os03g0782500;Os04g0350700;Os04g0618600;Os05g0139100;Os06g0164400;Os07g0143200;Os09g0417400;Os10g0556200;Os12g0610200
50.	TFmatrixID_0165	bHLH	2164	+	0.99	gCACGTgc	Os07g0543000
51.	TFmatrixID_0165	bHLH	2164	-	0.99	gcACGTGc	Os07g0543000
52.	TFmatrixID_0166	bHLH	2164	+	0.99	gCACGTgc	LOC_Os01g18290;Os02g0564700;Os02g0805250;Os03g0639300;Os03g0782500;Os04g0618600;Os05g0139100;Os06g0164400;Os06g0193400;Os07g0143200;Os10g0556200;Os12g0610200
53.	TFmatrixID_0166	bHLH	2164	-	0.99	gcACGTGc	LOC_Os01g18290;Os02g0564700;Os02g0805250;Os03g0639300;Os03g0782500;Os04g0618600;Os05g0139100;Os06g0164400;Os06g0193400;Os07g0143200;Os10g0556200;Os12g0610200
54.	TFmatrixID_0167	bHLH	2163	+	1	ggCACGTgcc	Os05g0455400;Os07g0543000
55.	TFmatrixID_0167	bHLH	2163	-	1	ggcACGTGcc	Os05g0455400;Os07g0543000
56.	TFmatrixID_0168	bHLH	2163	+	1	ggCACGTgcc	Os01g0235700;Os01g0705700;Os03g0671000;Os08g0543700;Os09g0519100;Os10g0575000
57.	TFmatrixID_0168	bHLH	2163	-	1	ggcACGTGcc	Os01g0235700;Os01g0705700;Os03g0671000;Os08g0543700;Os09g0519100;Os10g0575000
58.	TFmatrixID_0169	bHLH	2163	+	1	ggCACGTgcc	Os01g0915600;Os02g0564700;Os02g0705500;Os03g0231950;Os03g0728900;Os03g0802900;Os04g0350700;Os05g0103000;Os06g0193400;Os06g0275600;Os07g0193800;Os08g0487700;Os08g0524800;Os08g0536800;Os09g0474100;Os09g0501600;Os09g0510500
59.	TFmatrixID_0169	bHLH	2163	-	1	ggcACGTGcc	Os01g0915600;Os02g0564700;Os02g0705500;Os03g0231950;Os03g0728900;Os03g0802900;Os04g0350700;Os05g0103000;Os06g0193400;Os06g0275600;Os07g0193800;Os08g0487700;Os08g0524800;Os08g0536800;Os09g0474100;Os09g0501600;Os09g0510500
60.	TFmatrixID_0170	bHLH	2163	-	0.98	ggCACGTgc	LOC_Os01g18290;Os02g0805250;Os03g0639300;Os03g0782500;Os04g0618600;Os05g0139100;Os06g0164400;Os07g0143200;Os10g0556200;Os12g0610200
61.	TFmatrixID_0170	bHLH	2164	+	0.98	gcACGTGcc	LOC_Os01g18290;Os02g0805250;Os03g0639300;Os03g0782500;Os04g0618600;Os05g0139100;Os06g0164400;Os07g0143200;Os10g0556200;Os12g0610200
62.	TFmatrixID_0171	bHLH	2162	+	1	cggCACGTgc	Os02g0726700;Os08g0490000;Os09g0475400
63.	TFmatrixID_0171	bHLH	2164	-	1	gcACGTGcca	Os02g0726700;Os08g0490000;Os09g0475400
64.	TFmatrixID_0172	bHLH	2163	+	1	ggCACGTgcc	Os02g0726700;Os08g0490000;Os09g0475400
65.	TFmatrixID_0172	bHLH	2163	-	1	ggcACGTGcc	Os02g0726700;Os08g0490000;Os09g0475400
66.	TFmatrixID_0173	bHLH	2161	-	1	gcggCACGTg	Os01g0235700;Os01g0705700;Os03g0671000;Os08g0543700;Os09g0519100;Os10g0575000
67.	TFmatrixID_0173	bHLH	2165	+	1	cACGTGccag	Os01g0235700;Os01g0705700;Os03g0671000;Os08g0543700;Os09g0519100;Os10g0575000
68.	TFmatrixID_0174	bHLH	1719	-	0.75	tctCGTGC	Os01g0915600;Os02g0564700;Os02g0705500;Os03g0231950;Os03g0728900;Os03g0802900;Os04g0350700;Os05g0103000;Os06g0193400;Os06g0275600;Os07g0193800;Os08g0487700;Os08g0524800;Os08g0536800;Os09g0417400;Os09g0474100;Os09g0501600;Os09g0510500
69.	TFmatrixID_0174	bHLH	1829	+	0.75	GCACGcga	Os01g0915600;Os02g0564700;Os02g0705500;Os03g0231950;Os03g0728900;Os03g0802900;Os04g0350700;Os05g0103000;Os06g0193400;Os06g0275600;Os07g0193800;Os08g0487700;Os08g0524800;Os08g0536800;Os09g0417400;Os09g0474100;Os09g0501600;Os09g0510500
70.	TFmatrixID_0174	bHLH	2140	+	0.75	GTACGagc	Os01g0915600;Os02g0564700;Os02g0705500;Os03g0231950;Os03g0728900;Os03g0802900;Os04g0350700;Os05g0103000;Os06g0193400;Os06g0275600;Os07g0193800;Os08g0487700;Os08g0524800;Os08g0536800;Os09g0417400;Os09g0474100;Os09g0501600;Os09g0510500
71.	TFmatrixID_0174	bHLH	2140	-	0.75	gtaCGAGC	Os01g0915600;Os02g0564700;Os02g0705500;Os03g0231950;Os03g0728900;Os03g0802900;Os04g0350700;Os05g0103000;Os06g0193400;Os06g0275600;Os07g0193800;Os08g0487700;Os08g0524800;Os08g0536800;Os09g0417400;Os09g0474100;Os09g0501600;Os09g0510500
72.	TFmatrixID_0174	bHLH	2155	-	0.75	gaaAGTGC	Os01g0915600;Os02g0564700;Os02g0705500;Os03g0231950;Os03g0728900;Os03g0802900;Os04g0350700;Os05g0103000;Os06g0193400;Os06g0275600;Os07g0193800;Os08g0487700;Os08g0524800;Os08g0536800;Os09g0417400;Os09g0474100;Os09g0501600;Os09g0510500
73.	TFmatrixID_0174	bHLH	2164	+	1	GCACGtgc	Os01g0915600;Os02g0564700;Os02g0705500;Os03g0231950;Os03g0728900;Os03g0802900;Os04g0350700;Os05g0103000;Os06g0193400;Os06g0275600;Os07g0193800;Os08g0487700;Os08g0524800;Os08g0536800;Os09g0417400;Os09g0474100;Os09g0501600;Os09g0510500
74.	TFmatrixID_0174	bHLH	2164	-	1	gcaCGTGC	Os01g0915600;Os02g0564700;Os02g0705500;Os03g0231950;Os03g0728900;Os03g0802900;Os04g0350700;Os05g0103000;Os06g0193400;Os06g0275600;Os07g0193800;Os08g0487700;Os08g0524800;Os08g0536800;Os09g0417400;Os09g0474100;Os09g0501600;Os09g0510500
75.	TFmatrixID_0174	bHLH	2176	-	0.75	tccCGTGC	Os01g0915600;Os02g0564700;Os02g0705500;Os03g0231950;Os03g0728900;Os03g0802900;Os04g0350700;Os05g0103000;Os06g0193400;Os06g0275600;Os07g0193800;Os08g0487700;Os08g0524800;Os08g0536800;Os09g0417400;Os09g0474100;Os09g0501600;Os09g0510500
76.	TFmatrixID_0174	bHLH	2182	-	0.75	gccCCTGC	Os01g0915600;Os02g0564700;Os02g0705500;Os03g0231950;Os03g0728900;Os03g0802900;Os04g0350700;Os05g0103000;Os06g0193400;Os06g0275600;Os07g0193800;Os08g0487700;Os08g0524800;Os08g0536800;Os09g0417400;Os09g0474100;Os09g0501600;Os09g0510500
77.	TFmatrixID_0174	bHLH	2206	-	0.75	ccaCCTGC	Os01g0915600;Os02g0564700;Os02g0705500;Os03g0231950;Os03g0728900;Os03g0802900;Os04g0350700;Os05g0103000;Os06g0193400;Os06g0275600;Os07g0193800;Os08g0487700;Os08g0524800;Os08g0536800;Os09g0417400;Os09g0474100;Os09g0501600;Os09g0510500
78.	TFmatrixID_0174	bHLH	2221	+	0.88	GCACGggc	Os01g0915600;Os02g0564700;Os02g0705500;Os03g0231950;Os03g0728900;Os03g0802900;Os04g0350700;Os05g0103000;Os06g0193400;Os06g0275600;Os07g0193800;Os08g0487700;Os08g0524800;Os08g0536800;Os09g0417400;Os09g0474100;Os09g0501600;Os09g0510500
79.	TFmatrixID_0174	bHLH	2221	-	0.88	gcaCGGGC	Os01g0915600;Os02g0564700;Os02g0705500;Os03g0231950;Os03g0728900;Os03g0802900;Os04g0350700;Os05g0103000;Os06g0193400;Os06g0275600;Os07g0193800;Os08g0487700;Os08g0524800;Os08g0536800;Os09g0417400;Os09g0474100;Os09g0501600;Os09g0510500
80.	TFmatrixID_0174	bHLH	2230	+	0.75	GGACGtgt	Os01g0915600;Os02g0564700;Os02g0705500;Os03g0231950;Os03g0728900;Os03g0802900;Os04g0350700;Os05g0103000;Os06g0193400;Os06g0275600;Os07g0193800;Os08g0487700;Os08g0524800;Os08g0536800;Os09g0417400;Os09g0474100;Os09g0501600;Os09g0510500
81.	TFmatrixID_0174	bHLH	2230	-	0.75	ggaCGTGT	Os01g0915600;Os02g0564700;Os02g0705500;Os03g0231950;Os03g0728900;Os03g0802900;Os04g0350700;Os05g0103000;Os06g0193400;Os06g0275600;Os07g0193800;Os08g0487700;Os08g0524800;Os08g0536800;Os09g0417400;Os09g0474100;Os09g0501600;Os09g0510500
82.	TFmatrixID_0175	bHLH	2163	+	1	ggCACGTgcc	Os05g0455400;Os07g0543000;Os08g0138500
83.	TFmatrixID_0175	bHLH	2163	-	1	ggcACGTGcc	Os05g0455400;Os07g0543000;Os08g0138500
84.	TFmatrixID_0176	bHLH	2133	+	0.92	gctACTTGt	Os01g0900800;Os02g0564700;Os02g0603600;Os04g0489600;Os08g0506700;Os09g0487900
85.	TFmatrixID_0177	bHLH	2163	+	1	ggCACGTgcc	LOC_Os01g18290;Os01g0915600;Os02g0564700;Os02g0705500;Os02g0795800;Os02g0805250;Os03g0231950;Os03g0639300;Os03g0728900;Os03g0782500;Os03g0797600;Os03g0802900;Os04g0350700;Os04g0618600;Os05g0103000;Os05g0139100;Os06g0164400;Os06g0184000;Os06g0193400;Os06g0275600;Os07g0143200;Os07g0193800;Os08g0487700;Os08g0524800;Os08g0536800;Os09g0417400;Os09g0474100;Os09g0487900;Os09g0501600;Os09g0510500;Os10g05…
86.	TFmatrixID_0177	bHLH	2163	-	1	ggcACGTGcc	LOC_Os01g18290;Os01g0915600;Os02g0564700;Os02g0705500;Os02g0795800;Os02g0805250;Os03g0231950;Os03g0639300;Os03g0728900;Os03g0782500;Os03g0797600;Os03g0802900;Os04g0350700;Os04g0618600;Os05g0103000;Os05g0139100;Os06g0164400;Os06g0184000;Os06g0193400;Os06g0275600;Os07g0143200;Os07g0193800;Os08g0487700;Os08g0524800;Os08g0536800;Os09g0417400;Os09g0474100;Os09g0487900;Os09g0501600;Os09g0510500;Os10g05…
87.	TFmatrixID_0178	bHLH	2163	+	1	ggCACGTgcc	Os02g0726700;Os08g0490000;Os09g0475400
88.	TFmatrixID_0178	bHLH	2163	-	1	ggcACGTGcc	Os02g0726700;Os08g0490000;Os09g0475400
89.	TFmatrixID_0179	bHLH	2164	+	1	gCACGTgc	Os01g0915600;Os02g0564700;Os02g0705500;Os03g0231950;Os03g0728900;Os03g0802900;Os04g0350700;Os05g0103000;Os06g0193400;Os06g0275600;Os07g0193800;Os08g0487700;Os08g0524800;Os08g0536800;Os09g0417400;Os09g0474100;Os09g0501600;Os09g0510500
90.	TFmatrixID_0179	bHLH	2164	-	1	gcACGTGc	Os01g0915600;Os02g0564700;Os02g0705500;Os03g0231950;Os03g0728900;Os03g0802900;Os04g0350700;Os05g0103000;Os06g0193400;Os06g0275600;Os07g0193800;Os08g0487700;Os08g0524800;Os08g0536800;Os09g0417400;Os09g0474100;Os09g0501600;Os09g0510500
91.	TFmatrixID_0182	bZIP	1545	-	0.97	tgtgaCACGTaga	Os01g0859300;Os02g0766700;Os06g0211200;Os09g0456200
92.	TFmatrixID_0182	bZIP	1690	+	0.96	gttACGTGtaagt	Os01g0859300;Os02g0766700;Os06g0211200;Os09g0456200
93.	TFmatrixID_0182	bZIP	1725	-	0.95	gcataCACGTcag	Os01g0859300;Os02g0766700;Os06g0211200;Os09g0456200
94.	TFmatrixID_0182	bZIP	2160	-	0.94	tgcggCACGTgcc	Os01g0859300;Os02g0766700;Os06g0211200;Os09g0456200
95.	TFmatrixID_0182	bZIP	2163	+	0.95	ggcACGTGccagg	Os01g0859300;Os02g0766700;Os06g0211200;Os09g0456200
96.	TFmatrixID_0182	bZIP	2229	+	0.95	cggACGTGttctc	Os01g0859300;Os02g0766700;Os06g0211200;Os09g0456200
97.	TFmatrixID_0183	bZIP	1547	+	0.93	tgaCACGTaga	Os02g0766700;Os06g0211200;Os09g0456200
98.	TFmatrixID_0183	bZIP	2162	+	0.93	cggCACGTgcc	Os02g0766700;Os06g0211200;Os09g0456200
99.	TFmatrixID_0183	bZIP	2163	-	0.93	ggcACGTGcca	Os02g0766700;Os06g0211200;Os09g0456200
100.	TFmatrixID_0184	bZIP	2163	+	0.94	ggcACGTGcc	Os02g0766700;Os06g0211200;Os09g0456200
101.	TFmatrixID_0184	bZIP	2163	-	0.94	ggCACGTgcc	Os02g0766700;Os06g0211200;Os09g0456200
102.	TFmatrixID_0185	bZIP	816	-	0.97	tgTGACGtta	Os01g0279900;Os01g0808100;Os01g0859500;Os02g0194900;Os03g0318600;Os04g0637000;Os05g0443850;Os05g0492000;Os06g0265400;Os06g0614100;Os07g0687700;Os08g0176900;Os09g0280500;Os09g0489500;Os11g0152700;Os12g0152900
103.	TFmatrixID_0185	bZIP	1729	+	0.93	acaCGTCAgg	Os01g0279900;Os01g0808100;Os01g0859500;Os02g0194900;Os03g0318600;Os04g0637000;Os05g0443850;Os05g0492000;Os06g0265400;Os06g0614100;Os07g0687700;Os08g0176900;Os09g0280500;Os09g0489500;Os11g0152700;Os12g0152900
104.	TFmatrixID_0188	bZIP	1771	+	0.96	tGACAGatac	Os03g0127500;Os03g0336200
105.	TFmatrixID_0189	bZIP	1689	-	0.97	agttACGTGt	Os05g0411300;Os07g0644100
106.	TFmatrixID_0189	bZIP	1729	+	0.99	aCACGTcagg	Os05g0411300;Os07g0644100
107.	TFmatrixID_0189	bZIP	2228	-	0.96	ccggACGTGt	Os05g0411300;Os07g0644100
108.	TFmatrixID_0191	B3; bZIP;bZIP	816	-	0.97	tgtGACGTta	LOC_Os02g22280;Os01g0279900;Os01g0808100;Os01g0859500;Os02g0194900;Os03g0318600;Os04g0637000;Os05g0443850;Os05g0492000;Os06g0265400;Os06g0614100;Os07g0687700;Os08g0176900;Os09g0280500;Os09g0489500;Os11g0152700;Os12g0152900
109.	TFmatrixID_0191	B3; bZIP;bZIP	1729	+	0.95	acACGTCagg	LOC_Os02g22280;Os01g0279900;Os01g0808100;Os01g0859500;Os02g0194900;Os03g0318600;Os04g0637000;Os05g0443850;Os05g0492000;Os06g0265400;Os06g0614100;Os07g0687700;Os08g0176900;Os09g0280500;Os09g0489500;Os11g0152700;Os12g0152900
110.	TFmatrixID_0193	bZIP	49	+	0.75	ACACTtga	Os02g0766700;Os05g0489700;Os06g0211200;Os09g0456200
111.	TFmatrixID_0193	bZIP	481	-	0.75	cctCGTGT	Os02g0766700;Os05g0489700;Os06g0211200;Os09g0456200
112.	TFmatrixID_0193	bZIP	697	-	0.75	ataCATGT	Os02g0766700;Os05g0489700;Os06g0211200;Os09g0456200
113.	TFmatrixID_0193	bZIP	1044	+	0.75	ACAAGttt	Os02g0766700;Os05g0489700;Os06g0211200;Os09g0456200
114.	TFmatrixID_0193	bZIP	1305	+	0.75	ACACGgga	Os02g0766700;Os05g0489700;Os06g0211200;Os09g0456200
115.	TFmatrixID_0193	bZIP	1549	+	0.75	ACACGtag	Os02g0766700;Os05g0489700;Os06g0211200;Os09g0456200
116.	TFmatrixID_0193	bZIP	1597	-	0.75	tcaCATGT	Os02g0766700;Os05g0489700;Os06g0211200;Os09g0456200
117.	TFmatrixID_0193	bZIP	1691	-	0.75	ttaCGTGT	Os02g0766700;Os05g0489700;Os06g0211200;Os09g0456200
118.	TFmatrixID_0193	bZIP	1729	+	0.75	ACACGtca	Os02g0766700;Os05g0489700;Os06g0211200;Os09g0456200
119.	TFmatrixID_0193	bZIP	2164	+	0.75	GCACGtgc	Os02g0766700;Os05g0489700;Os06g0211200;Os09g0456200
120.	TFmatrixID_0193	bZIP	2164	-	0.75	gcaCGTGC	Os02g0766700;Os05g0489700;Os06g0211200;Os09g0456200
121.	TFmatrixID_0193	bZIP	2230	-	0.75	ggaCGTGT	Os02g0766700;Os05g0489700;Os06g0211200;Os09g0456200
122.	TFmatrixID_0194	bZIP	1547	+	0.96	tgaCACGTag	Os01g0658900;Os02g0128200;Os05g0569300;Os07g0209800;Os12g0233800
123.	TFmatrixID_0194	bZIP	1691	-	0.94	ttACGTGtaa	Os01g0658900;Os02g0128200;Os05g0569300;Os07g0209800;Os12g0233800
124.	TFmatrixID_0194	bZIP	1727	+	0.95	ataCACGTca	Os01g0658900;Os02g0128200;Os05g0569300;Os07g0209800;Os12g0233800
125.	TFmatrixID_0195	B3; bZIP;bZIP	816	-	1	tgTGACGtta	LOC_Os02g22280;Os01g0279900;Os01g0808100;Os01g0859500;Os02g0194900;Os03g0318600;Os04g0637000;Os05g0443850;Os05g0492000;Os06g0265400;Os06g0614100;Os07g0687700;Os08g0176900;Os09g0280500;Os09g0489500;Os11g0152700;Os12g0152900
126.	TFmatrixID_0195	B3; bZIP;bZIP	1729	+	0.97	acaCGTCAgg	LOC_Os02g22280;Os01g0279900;Os01g0808100;Os01g0859500;Os02g0194900;Os03g0318600;Os04g0637000;Os05g0443850;Os05g0492000;Os06g0265400;Os06g0614100;Os07g0687700;Os08g0176900;Os09g0280500;Os09g0489500;Os11g0152700;Os12g0152900
127.	TFmatrixID_0196	B3; bZIP;bZIP	817	-	0.99	gTGACGtt	LOC_Os02g22280;Os01g0279900;Os01g0808100;Os01g0859500;Os02g0194900;Os03g0318600;Os04g0637000;Os05g0443850;Os05g0492000;Os06g0265400;Os06g0614100;Os07g0687700;Os08g0176900;Os09g0280500;Os09g0489500;Os11g0152700;Os12g0152900
128.	TFmatrixID_0196	B3; bZIP;bZIP	1730	+	0.99	caCGTCAg	LOC_Os02g22280;Os01g0279900;Os01g0808100;Os01g0859500;Os02g0194900;Os03g0318600;Os04g0637000;Os05g0443850;Os05g0492000;Os06g0265400;Os06g0614100;Os07g0687700;Os08g0176900;Os09g0280500;Os09g0489500;Os11g0152700;Os12g0152900
129.	TFmatrixID_0197	bZIP	816	-	0.95	tgTGACGtta	Os01g0279900;Os01g0808100;Os01g0859500;Os02g0194900;Os03g0318600;Os04g0637000;Os05g0443850;Os05g0492000;Os06g0265400;Os06g0614100;Os07g0687700;Os08g0176900;Os09g0280500;Os09g0489500;Os11g0152700;Os12g0152900
130.	TFmatrixID_0197	bZIP	1729	+	0.95	acaCGTCAgg	Os01g0279900;Os01g0808100;Os01g0859500;Os02g0194900;Os03g0318600;Os04g0637000;Os05g0443850;Os05g0492000;Os06g0265400;Os06g0614100;Os07g0687700;Os08g0176900;Os09g0280500;Os09g0489500;Os11g0152700;Os12g0152900
131.	TFmatrixID_0197	bZIP	2329	-	0.94	gaTGACGagg	Os01g0279900;Os01g0808100;Os01g0859500;Os02g0194900;Os03g0318600;Os04g0637000;Os05g0443850;Os05g0492000;Os06g0265400;Os06g0614100;Os07g0687700;Os08g0176900;Os09g0280500;Os09g0489500;Os11g0152700;Os12g0152900
132.	TFmatrixID_0198	bZIP	1728	+	0.98	tacACGTCagga	Os02g0175100;Os03g0796900;Os06g0662200;Os12g0601800
133.	TFmatrixID_0198	bZIP	2227	-	0.94	gccgGACGTgtt	Os02g0175100;Os03g0796900;Os06g0662200;Os12g0601800
134.	TFmatrixID_0199	bZIP	816	-	1	tgTGACGtta	Os01g0279900;Os01g0808100;Os01g0859500;Os02g0194900;Os03g0318600;Os04g0637000;Os05g0443850;Os05g0492000;Os06g0265400;Os06g0614100;Os07g0687700;Os08g0176900;Os09g0280500;Os09g0489500;Os11g0152700;Os12g0152900
135.	TFmatrixID_0199	bZIP	1729	+	0.99	acaCGTCAgg	Os01g0279900;Os01g0808100;Os01g0859500;Os02g0194900;Os03g0318600;Os04g0637000;Os05g0443850;Os05g0492000;Os06g0265400;Os06g0614100;Os07g0687700;Os08g0176900;Os09g0280500;Os09g0489500;Os11g0152700;Os12g0152900
136.	TFmatrixID_0199	bZIP	2329	-	0.97	gaTGACGagg	Os01g0279900;Os01g0808100;Os01g0859500;Os02g0194900;Os03g0318600;Os04g0637000;Os05g0443850;Os05g0492000;Os06g0265400;Os06g0614100;Os07g0687700;Os08g0176900;Os09g0280500;Os09g0489500;Os11g0152700;Os12g0152900
137.	TFmatrixID_0200	bZIP	1727	+	0.93	ataCACGTcag	Os02g0728001;Os08g0487100;Os09g0474000
138.	TFmatrixID_0200	bZIP	2162	+	0.96	cggCACGTgcc	Os02g0728001;Os08g0487100;Os09g0474000
139.	TFmatrixID_0200	bZIP	2163	-	0.96	ggcACGTGcca	Os02g0728001;Os08g0487100;Os09g0474000
140.	TFmatrixID_0201	bZIP	1729	+	0.94	aCACGTca	Os02g0728001;Os08g0487100;Os09g0474000
141.	TFmatrixID_0202	bZIP	1549	+	0.85	aCACGTag	Os01g0867300;Os05g0437700;Os06g0211200
142.	TFmatrixID_0202	bZIP	2164	+	0.91	gCACGTgc	Os01g0867300;Os05g0437700;Os06g0211200
143.	TFmatrixID_0202	bZIP	2164	-	0.91	gcACGTGc	Os01g0867300;Os05g0437700;Os06g0211200
144.	TFmatrixID_0203	bZIP	1727	+	0.98	ataCACGTcagg	Os02g0175100;Os03g0796900;Os06g0662200;Os07g0182000;Os12g0601800
145.	TFmatrixID_0211	C2H2	12	+	1	cACACTa	Os03g0437200;Os12g0583700
146.	TFmatrixID_0211	C2H2	48	+	1	cACACTt	Os03g0437200;Os12g0583700
147.	TFmatrixID_0211	C2H2	512	+	1	tACACTa	Os03g0437200;Os12g0583700
148.	TFmatrixID_0211	C2H2	618	+	1	gACACTg	Os03g0437200;Os12g0583700
149.	TFmatrixID_0211	C2H2	839	+	1	aACACTa	Os03g0437200;Os12g0583700
150.	TFmatrixID_0211	C2H2	1942	+	1	tACACTg	Os03g0437200;Os12g0583700
151.	TFmatrixID_0211	C2H2	1988	+	1	cACACTa	Os03g0437200;Os12g0583700
152.	TFmatrixID_0213	C2H2	12	+	1	cACACTa	Os03g0437100;Os03g0437200;Os12g0583700
153.	TFmatrixID_0213	C2H2	48	+	1	cACACTt	Os03g0437100;Os03g0437200;Os12g0583700
154.	TFmatrixID_0213	C2H2	512	+	1	tACACTa	Os03g0437100;Os03g0437200;Os12g0583700
155.	TFmatrixID_0213	C2H2	618	+	1	gACACTg	Os03g0437100;Os03g0437200;Os12g0583700
156.	TFmatrixID_0213	C2H2	839	+	1	aACACTa	Os03g0437100;Os03g0437200;Os12g0583700
157.	TFmatrixID_0213	C2H2	1942	+	1	tACACTg	Os03g0437100;Os03g0437200;Os12g0583700
158.	TFmatrixID_0213	C2H2	1988	+	1	cACACTa	Os03g0437100;Os03g0437200;Os12g0583700
159.	TFmatrixID_0214	C2H2	45	+	0.98	caacACACTtgaa	Os01g0838600;Os01g0839100;Os03g0279700;Os03g0820300;Os05g0114400;Os05g0460900
160.	TFmatrixID_0214	C2H2	509	+	1	aagtACACTaaag	Os01g0838600;Os01g0839100;Os03g0279700;Os03g0820300;Os05g0114400;Os05g0460900
161.	TFmatrixID_0216	C2H2	769	-	1	gAGTGAa	Os01g0838600;Os01g0839100;Os03g0279700;Os03g0820300;Os03g0820400;Os05g0114400;Os05g0460900
162.	TFmatrixID_0217	C2H2	322	-	1	gAGTTAt	Os04g0168100
163.	TFmatrixID_0220	CG-1	2085	-	1	agtACGCGg	Os03g0191000;Os07g0623100;Os10g0375600
164.	TFmatrixID_0221	CG-1	2088	-	1	ACGCGgtca	Os03g0191000;Os07g0623100;Os10g0375600
165.	TFmatrixID_0224	TCR	1360	+	0.99	tTTTAAac	Os01g0761100
166.	TFmatrixID_0224	TCR	1453	+	0.99	gTTTAAat	Os01g0761100
167.	TFmatrixID_0224	TCR	1453	-	1	gtTTAAAt	Os01g0761100
168.	TFmatrixID_0224	TCR	1614	+	0.99	tTTTAAat	Os01g0761100
169.	TFmatrixID_0224	TCR	1614	-	0.99	ttTTAAAt	Os01g0761100
170.	TFmatrixID_0228	TCR	1452	+	0.98	agTTTAAatt	Os07g0176200
171.	TFmatrixID_0228	TCR	1452	-	0.98	agtTTAAAtt	Os07g0176200
172.	TFmatrixID_0256	EIN3	997	+	0.98	agATGCAcaa	Os03g0324200;Os03g0324300;Os07g0685700;Os08g0508700
173.	TFmatrixID_0256	EIN3	1322	+	0.99	tcATGCAtcg	Os03g0324200;Os03g0324300;Os07g0685700;Os08g0508700
174.	TFmatrixID_0256	EIN3	1322	-	0.99	tcaTGCATcg	Os03g0324200;Os03g0324300;Os07g0685700;Os08g0508700
175.	TFmatrixID_0259	GATA	468	+	0.97	caGATCTc	Os01g0745700;Os02g0645600;Os02g0806300;Os03g0145200;Os05g0520300;Os10g0557600
176.	TFmatrixID_0259	GATA	468	-	0.92	cAGATCtc	Os01g0745700;Os02g0645600;Os02g0806300;Os03g0145200;Os05g0520300;Os10g0557600
177.	TFmatrixID_0260	GATA	468	+	0.98	cAGATCtc	Os01g0745700;Os02g0645600;Os02g0806300;Os03g0145200;Os05g0520300;Os10g0557600
178.	TFmatrixID_0260	GATA	468	-	0.94	caGATCTc	Os01g0745700;Os02g0645600;Os02g0806300;Os03g0145200;Os05g0520300;Os10g0557600
179.	TFmatrixID_0263	Dof;GATA	1798	+	1	AGATCaa	Os03g0684000;Os02g0148500;Os03g0734900
180.	TFmatrixID_0264	GATA	467	+	1	gcAGATCtct	Os01g0745700;Os02g0645600;Os02g0806300;Os03g0145200;Os05g0520300;Os10g0557600
181.	TFmatrixID_0264	GATA	467	-	1	gcaGATCTct	Os01g0745700;Os02g0645600;Os02g0806300;Os03g0145200;Os05g0520300;Os10g0557600
182.	TFmatrixID_0264	GATA	2359	-	1	ctgGATCTag	Os01g0745700;Os02g0645600;Os02g0806300;Os03g0145200;Os05g0520300;Os10g0557600
183.	TFmatrixID_0265	GATA	466	-	0.99	agcaGATCTc	Os01g0745700;Os02g0645600;Os02g0806300;Os03g0145200;Os05g0520300;Os10g0557600
184.	TFmatrixID_0265	GATA	468	+	0.97	cAGATCtctc	Os01g0745700;Os02g0645600;Os02g0806300;Os03g0145200;Os05g0520300;Os10g0557600
185.	TFmatrixID_0265	GATA	1797	+	0.95	aAGATCaatt	Os01g0745700;Os02g0645600;Os02g0806300;Os03g0145200;Os05g0520300;Os10g0557600
186.	TFmatrixID_0265	GATA	2051	+	0.95	gAGATCagca	Os01g0745700;Os02g0645600;Os02g0806300;Os03g0145200;Os05g0520300;Os10g0557600
187.	TFmatrixID_0265	GATA	2358	-	0.95	actgGATCTa	Os01g0745700;Os02g0645600;Os02g0806300;Os03g0145200;Os05g0520300;Os10g0557600
188.	TFmatrixID_0266	GATA	467	-	1	gcAGATCtc	Os01g0745700;Os02g0645600;Os02g0806300;Os03g0145200;Os05g0520300;Os10g0557600
189.	TFmatrixID_0266	GATA	468	+	0.99	caGATCTct	Os01g0745700;Os02g0645600;Os02g0806300;Os03g0145200;Os05g0520300;Os10g0557600
190.	TFmatrixID_0266	GATA	2360	+	0.99	tgGATCTag	Os01g0745700;Os02g0645600;Os02g0806300;Os03g0145200;Os05g0520300;Os10g0557600
191.	TFmatrixID_0267	GATA	467	+	1	gcAGATCtct	Os01g0745700;Os02g0645600;Os02g0806300;Os03g0145200;Os05g0520300;Os10g0557600
192.	TFmatrixID_0267	GATA	467	-	1	gcaGATCTct	Os01g0745700;Os02g0645600;Os02g0806300;Os03g0145200;Os05g0520300;Os10g0557600
193.	TFmatrixID_0267	GATA	2359	-	0.99	ctgGATCTag	Os01g0745700;Os02g0645600;Os02g0806300;Os03g0145200;Os05g0520300;Os10g0557600
194.	TFmatrixID_0268	GATA	1994	+	1	aCGATCaact	Os04g0544500
195.	TFmatrixID_0269	GATA	466	-	0.98	agcAGATCtct	Os01g0745700;Os02g0645600;Os02g0806300;Os03g0145200;Os05g0520300;Os10g0557600
196.	TFmatrixID_0269	GATA	467	+	0.98	gcaGATCTctc	Os01g0745700;Os02g0645600;Os02g0806300;Os03g0145200;Os05g0520300;Os10g0557600
197.	TFmatrixID_0270	GATA	468	+	1	cAGATCtctc	Os01g0745700;Os02g0645600;Os02g0806300;Os03g0145200;Os05g0520300;Os10g0557600;Os11g0187200
198.	TFmatrixID_0270	GATA	2358	-	1	actgGATCTa	Os01g0745700;Os02g0645600;Os02g0806300;Os03g0145200;Os05g0520300;Os10g0557600;Os11g0187200
199.	TFmatrixID_0271	GATA	467	+	0.99	gcaGATCTct	Os01g0745700;Os02g0645600;Os02g0806300;Os03g0145200;Os05g0520300;Os10g0557600;Os11g0187200
200.	TFmatrixID_0271	GATA	467	-	0.99	gcAGATCtct	Os01g0745700;Os02g0645600;Os02g0806300;Os03g0145200;Os05g0520300;Os10g0557600;Os11g0187200
201.	TFmatrixID_0271	GATA	1796	-	0.97	aaAGATCaat	Os01g0745700;Os02g0645600;Os02g0806300;Os03g0145200;Os05g0520300;Os10g0557600;Os11g0187200
202.	TFmatrixID_0271	GATA	2359	+	0.97	ctgGATCTag	Os01g0745700;Os02g0645600;Os02g0806300;Os03g0145200;Os05g0520300;Os10g0557600;Os11g0187200
203.	TFmatrixID_0272	GATA	1994	+	1	aCGATCaac	Os04g0544500
204.	TFmatrixID_0278	Homeodomain; TALE	1769	+	1	tcTGACAgat	Os01g0302500;Os03g0673000;Os03g0727000;Os03g0727150;Os05g0129700;Os07g0129700
205.	TFmatrixID_0279	Homeodomain	282	-	1	tgTTCATt	Os01g0672201;Os05g0562400
206.	TFmatrixID_0279	Homeodomain	702	-	1	tgTTCATc	Os01g0672201;Os05g0562400
207.	TFmatrixID_0280	Homeodomain; HD-ZIP	295	-	0.93	ccATTAAaat	Os02g0674800;Os04g0569100;Os04g0627000;Os06g0207966;Os08g0136100;Os08g0187500;Os09g0526200;Os10g0575600
208.	TFmatrixID_0280	Homeodomain; HD-ZIP	331	-	0.95	acATTAAagt	Os02g0674800;Os04g0569100;Os04g0627000;Os06g0207966;Os08g0136100;Os08g0187500;Os09g0526200;Os10g0575600
209.	TFmatrixID_0280	Homeodomain; HD-ZIP	1638	+	0.95	ataTTAATga	Os02g0674800;Os04g0569100;Os04g0627000;Os06g0207966;Os08g0136100;Os08g0187500;Os09g0526200;Os10g0575600
210.	TFmatrixID_0280	Homeodomain; HD-ZIP	1860	-	0.92	tcATTAAgga	Os02g0674800;Os04g0569100;Os04g0627000;Os06g0207966;Os08g0136100;Os08g0187500;Os09g0526200;Os10g0575600
211.	TFmatrixID_0280	Homeodomain; HD-ZIP	2309	+	0.97	tctTTAATgc	Os02g0674800;Os04g0569100;Os04g0627000;Os06g0207966;Os08g0136100;Os08g0187500;Os09g0526200;Os10g0575600
212.	TFmatrixID_0283	Homeodomain; HD-ZIP	306	+	0.96	tagTGATTgc	Os01g0643600;Os02g0565600;Os03g0231000;Os04g0548700;Os06g0140400;Os06g0140700;Os08g0465000;Os09g0447000;Os10g0103700;Os10g0561800
213.	TFmatrixID_0283	Homeodomain; HD-ZIP	925	+	0.97	tatTGATTga	Os01g0643600;Os02g0565600;Os03g0231000;Os04g0548700;Os06g0140400;Os06g0140700;Os08g0465000;Os09g0447000;Os10g0103700;Os10g0561800
214.	TFmatrixID_0283	Homeodomain; HD-ZIP	1023	-	0.99	tcAATCAtac	Os01g0643600;Os02g0565600;Os03g0231000;Os04g0548700;Os06g0140400;Os06g0140700;Os08g0465000;Os09g0447000;Os10g0103700;Os10g0561800
215.	TFmatrixID_0283	Homeodomain; HD-ZIP	1441	-	0.99	acAATCAtgt	Os01g0643600;Os02g0565600;Os03g0231000;Os04g0548700;Os06g0140400;Os06g0140700;Os08g0465000;Os09g0447000;Os10g0103700;Os10g0561800
216.	TFmatrixID_0286	Homeodomain; HD-ZIP	261	-	0.98	ctAATCAa	Os01g0643600;Os02g0565600;Os03g0231000;Os04g0548700;Os06g0140400;Os06g0140700;Os08g0465000;Os09g0447000;Os10g0103700;Os10g0561800
217.	TFmatrixID_0286	Homeodomain; HD-ZIP	308	+	0.99	gTGATTgc	Os01g0643600;Os02g0565600;Os03g0231000;Os04g0548700;Os06g0140400;Os06g0140700;Os08g0465000;Os09g0447000;Os10g0103700;Os10g0561800
218.	TFmatrixID_0286	Homeodomain; HD-ZIP	927	+	0.99	tTGATTga	Os01g0643600;Os02g0565600;Os03g0231000;Os04g0548700;Os06g0140400;Os06g0140700;Os08g0465000;Os09g0447000;Os10g0103700;Os10g0561800
219.	TFmatrixID_0286	Homeodomain; HD-ZIP	1023	-	1	tcAATCAt	Os01g0643600;Os02g0565600;Os03g0231000;Os04g0548700;Os06g0140400;Os06g0140700;Os08g0465000;Os09g0447000;Os10g0103700;Os10g0561800
220.	TFmatrixID_0286	Homeodomain; HD-ZIP	1441	-	1	acAATCAt	Os01g0643600;Os02g0565600;Os03g0231000;Os04g0548700;Os06g0140400;Os06g0140700;Os08g0465000;Os09g0447000;Os10g0103700;Os10g0561800
221.	TFmatrixID_0288	Homeodomain; HD-ZIP	1637	-	0.96	tatATTAAtga	Os02g0674800;Os04g0569100;Os04g0627000;Os06g0207966;Os08g0136100;Os08g0187500;Os09g0526200;Os10g0575600
222.	TFmatrixID_0288	Homeodomain; HD-ZIP	1834	+	0.95	cgaTTAATtat	Os02g0674800;Os04g0569100;Os04g0627000;Os06g0207966;Os08g0136100;Os08g0187500;Os09g0526200;Os10g0575600
223.	TFmatrixID_0289	Homeodomain; HD-ZIP	1023	-	0.99	tcAATCAtac	Os01g0643600;Os02g0565600;Os03g0231000;Os04g0548700;Os06g0140400;Os06g0140700;Os08g0465000;Os09g0447000;Os10g0103700;Os10g0561800
224.	TFmatrixID_0289	Homeodomain; HD-ZIP	1441	-	0.99	acAATCAtgt	Os01g0643600;Os02g0565600;Os03g0231000;Os04g0548700;Os06g0140400;Os06g0140700;Os08g0465000;Os09g0447000;Os10g0103700;Os10g0561800
225.	TFmatrixID_0290	Homeodomain; HD-ZIP	330	-	0.99	aacATTAAag	Os02g0674800;Os04g0569100;Os04g0627000;Os06g0207966;Os08g0136100;Os08g0187500;Os09g0526200;Os10g0575600
226.	TFmatrixID_0290	Homeodomain; HD-ZIP	2310	+	1	ctTTAATgca	Os02g0674800;Os04g0569100;Os04g0627000;Os06g0207966;Os08g0136100;Os08g0187500;Os09g0526200;Os10g0575600
227.	TFmatrixID_0291	Homeodomain; WOX	927	+	1	tTGATTga	Os01g0818400
228.	TFmatrixID_0291	Homeodomain; WOX	1023	-	0.98	tcAATCAt	Os01g0818400
229.	TFmatrixID_0293	Homeodomain; TALE	1769	+	0.99	tcTGACAgat	Os02g0182800;Os06g0646600;Os08g0292900
230.	TFmatrixID_0295	Homeodomain; HD-ZIP	308	+	0.99	gTGATTgctt	Os02g0649300;Os04g0541700;Os09g0528200
231.	TFmatrixID_0295	Homeodomain; HD-ZIP	927	+	1	tTGATTgaac	Os02g0649300;Os04g0541700;Os09g0528200
232.	TFmatrixID_0295	Homeodomain; HD-ZIP	1021	-	1	attcAATCAt	Os02g0649300;Os04g0541700;Os09g0528200
233.	TFmatrixID_0295	Homeodomain; HD-ZIP	1439	-	0.99	tcacAATCAt	Os02g0649300;Os04g0541700;Os09g0528200
234.	TFmatrixID_0296	Homeodomain; ZF-HD	102	-	1	ctaGATTAgg	Os02g0706600
235.	TFmatrixID_0296	Homeodomain; ZF-HD	197	+	1	ttTAATCaaa	Os02g0706600
236.	TFmatrixID_0296	Homeodomain; ZF-HD	260	+	1	ccTAATCaac	Os02g0706600
237.	TFmatrixID_0296	Homeodomain; ZF-HD	594	-	1	tagGATTAaa	Os02g0706600
238.	TFmatrixID_0296	Homeodomain; ZF-HD	1832	-	1	cgcGATTAat	Os02g0706600
239.	TFmatrixID_0298	Homeodomain; HD-ZIP	1024	-	1	cAATCAtacc	Os02g0729700;Os03g0170600;Os03g0188900;Os08g0416000;Os08g0481400;Os09g0379600;Os09g0470500;Os10g0377300;Os10g0404900
240.	TFmatrixID_0298	Homeodomain; HD-ZIP	1442	-	1	cAATCAtgta	Os02g0729700;Os03g0170600;Os03g0188900;Os08g0416000;Os08g0481400;Os09g0379600;Os09g0470500;Os10g0377300;Os10g0404900
241.	TFmatrixID_0299	Homeodomain; WOX	308	+	0.98	gTGATTgc	Os01g0818400
242.	TFmatrixID_0299	Homeodomain; WOX	927	+	1	tTGATTga	Os01g0818400
243.	TFmatrixID_0299	Homeodomain; WOX	1023	-	0.99	tcAATCAt	Os01g0818400
244.	TFmatrixID_0299	Homeodomain; WOX	1441	-	0.98	acAATCAt	Os01g0818400
245.	TFmatrixID_0311	MADF	1263	+	0.99	tttTTTACtt	Os02g0104500;Os04g0541100;Os10g0516500
246.	TFmatrixID_0312	MADF	1970	-	0.99	tTAACCagca	Os04g0486400
247.	TFmatrixID_0319	Myb/SANT	670	+	1	cttGGATAaa	Os01g0187900;Os10g0561400
248.	TFmatrixID_0319	Myb/SANT	1055	-	1	atTATCCgat	Os01g0187900;Os10g0561400
249.	TFmatrixID_0320	Myb/SANT	204	-	0.86	aaATATCat	Os02g0680700;Os06g0105800;Os06g0669700
250.	TFmatrixID_0323	Myb/SANT	203	+	0.99	caaATATCat	Os06g0728700
251.	TFmatrixID_0326	Myb/SANT	671	-	1	ttGGATAaac	Os01g0187900;Os10g0561400
252.	TFmatrixID_0326	Myb/SANT	1054	+	0.98	gatTATCCga	Os01g0187900;Os10g0561400
253.	TFmatrixID_0328	Myb/SANT	672	+	0.99	tGGATAaa	Os01g0187900;Os10g0561400
254.	TFmatrixID_0328	Myb/SANT	1055	-	0.99	atTATCCg	Os01g0187900;Os10g0561400
255.	TFmatrixID_0330	Myb/SANT	347	-	0.95	tAACGGtg	Os09g0106700
256.	TFmatrixID_0331	Myb/SANT	671	-	1	ttGGATAaac	Os01g0187900;Os10g0561400
257.	TFmatrixID_0331	Myb/SANT	1054	+	1	gatTATCCga	Os01g0187900;Os10g0561400
258.	TFmatrixID_0334	Myb/SANT	203	+	0.98	caaATATCa	Os06g0728700
259.	TFmatrixID_0335	Myb/SANT	670	+	0.99	cttGGATAaa	Os10g0561400
260.	TFmatrixID_0335	Myb/SANT	1055	-	0.99	atTATCCgat	Os10g0561400
261.	TFmatrixID_0336	Myb/SANT	406	+	0.98	aggTAGGTgaa	Os05g0429900;LOC_Os08g43550;Os09g0538400;Os11g0180900;Os12g0175400
262.	TFmatrixID_0342	Myb/SANT	887	-	1	tGATTCcca	Os07g0685300
263.	TFmatrixID_0345	Myb/SANT	886	-	1	ttGATTCcca	Os02g0174000;Os06g0664800;Os08g0346400
264.	TFmatrixID_0348	Myb/SANT	709	+	0.96	cggtATCTTc	Os03g0224200
265.	TFmatrixID_0348	Myb/SANT	1902	-	0.94	aAAGATgcct	Os03g0224200
266.	TFmatrixID_0352	Myb/SANT	396	+	0.94	agTAGGTt	Os01g0874300;Os05g0429900;LOC_Os08g43550;Os09g0538400;Os11g0180900;Os12g0175400
267.	TFmatrixID_0352	Myb/SANT	407	+	1	ggTAGGTg	Os01g0874300;Os05g0429900;LOC_Os08g43550;Os09g0538400;Os11g0180900;Os12g0175400
268.	TFmatrixID_0358	Myb/SANT	887	-	1	tGATTCccat	Os03g0325500;Os07g0685300
269.	TFmatrixID_0361	Myb/SANT	671	-	0.98	ttgGATAAac	Os01g0187900;Os01g0192300;Os05g0195700;Os10g0561400
270.	TFmatrixID_0361	Myb/SANT	1005	-	0.93	aaaGATAAgg	Os01g0187900;Os01g0192300;Os05g0195700;Os10g0561400
271.	TFmatrixID_0361	Myb/SANT	1054	+	0.97	gaTTATCcga	Os01g0187900;Os01g0192300;Os05g0195700;Os10g0561400
272.	TFmatrixID_0365	Myb/SANT	503	-	1	aaCCCTAagt	Os01g0708000
273.	TFmatrixID_0369	Myb/SANT	204	+	0.98	aaATATCat	Os08g0157600
274.	TFmatrixID_0372	Myb/SANT	672	-	0.99	tGGATAaac	Os01g0187900;Os01g0192300;Os05g0195700;Os08g0151000;Os10g0561400
275.	TFmatrixID_0372	Myb/SANT	1054	+	0.99	gatTATCCg	Os01g0187900;Os01g0192300;Os05g0195700;Os08g0151000;Os10g0561400
276.	TFmatrixID_0374	Myb/SANT	669	+	0.98	ccttGGATAaacc	Os01g0192300;Os05g0195700
277.	TFmatrixID_0374	Myb/SANT	1053	-	0.99	agatTATCCgatt	Os01g0192300;Os05g0195700
278.	TFmatrixID_0381	NAC; NAM	1690	+	0.98	gtTACGTg	Os01g0104200;Os01g0816100;Os03g0327800;Os03g0815100;Os05g0421600;Os07g0225300;Os07g0566500;Os07g0683200;Os11g0126900;Os11g0184900;Os12g0123700
279.	TFmatrixID_0382	NAC; NAM	445	-	1	atTTGACct	Os01g0104200;Os01g0816100;Os03g0327800;Os05g0421600;Os07g0566500;Os07g0683200;Os11g0126900;Os11g0184900;Os12g0123700
280.	TFmatrixID_0382	NAC; NAM	1523	+	1	caGTCAAat	Os01g0104200;Os01g0816100;Os03g0327800;Os05g0421600;Os07g0566500;Os07g0683200;Os11g0126900;Os11g0184900;Os12g0123700
281.	TFmatrixID_0383	NAC; NAM	1509	+	0.92	ttaACGTAta	13113.t00085;Os02g0252200;Os02g0643600;LOC_Os03g03540;Os06g0104200;Os06g0530400;Os08g0103900;Os08g0115800;Os10g0532000
282.	TFmatrixID_0384	NAC; NAM	1380	+	0.78	gTTACTcaa	Os06g0101800;Os08g0157900
283.	TFmatrixID_0384	NAC; NAM	1620	+	0.89	aTTACTtca	Os06g0101800;Os08g0157900
284.	TFmatrixID_0385	NAC; NAM	1727	-	0.99	atACACGtcagg	Os03g0119966;Os08g0562200
285.	TFmatrixID_0391	NAC; NAM	1829	-	0.98	gCACGCgatt	Os01g0104500;Os01g0393100;Os02g0579000;Os03g0327100;Os03g0624600;Os04g0460600;Os06g0344900;Os07g0684800;Os08g0511200;Os09g0497900
286.	TFmatrixID_0397	NAC; NAM	1700	-	0.97	agTACGCgac	13113.t00085;Os02g0252200;Os02g0643600;LOC_Os03g03540;Os06g0104200;Os06g0530400;Os08g0103900;Os08g0115800;Os10g0532000
287.	TFmatrixID_0398	SBP	2138	+	0.97	ttGTACGag	Os01g0922600;Os02g0139400;Os02g0174100;Os02g0177300;Os03g0833300;Os04g0551500;Os04g0656500;Os06g0659100;LOC_Os07g32170;Os08g0509600;Os08g0513700;Os08g0531600;Os09g0507100
288.	TFmatrixID_0398	SBP	2255	+	1	aaGTACGgc	Os01g0922600;Os02g0139400;Os02g0174100;Os02g0177300;Os03g0833300;Os04g0551500;Os04g0656500;Os06g0659100;LOC_Os07g32170;Os08g0509600;Os08g0513700;Os08g0531600;Os09g0507100
289.	TFmatrixID_0399	SBP	2138	+	0.93	ttGTACGagc	Os01g0922600;Os02g0177300;Os03g0833300;Os04g0551500;Os04g0656500;Os06g0659100;Os06g0703500;LOC_Os07g32170;Os08g0509600;Os08g0513700;Os09g0507100
290.	TFmatrixID_0399	SBP	2255	+	1	aaGTACGgcc	Os01g0922600;Os02g0177300;Os03g0833300;Os04g0551500;Os04g0656500;Os06g0659100;Os06g0703500;LOC_Os07g32170;Os08g0509600;Os08g0513700;Os09g0507100
291.	TFmatrixID_0400	SBP	2137	+	0.99	cttGTACGa	Os01g0292900;Os01g0922600;Os02g0177300;Os03g0833300;Os04g0656500;Os06g0659100;Os06g0703500;LOC_Os07g32170;Os08g0509600;Os08g0513700;Os08g0531600;Os09g0507100;Os11g0496600
292.	TFmatrixID_0400	SBP	2254	+	1	gaaGTACGg	Os01g0292900;Os01g0922600;Os02g0177300;Os03g0833300;Os04g0656500;Os06g0659100;Os06g0703500;LOC_Os07g32170;Os08g0509600;Os08g0513700;Os08g0531600;Os09g0507100;Os11g0496600
293.	TFmatrixID_0401	SBP	2253	+	0.96	ggaaGTACGgcc	Os01g0922600;Os02g0139400;Os02g0174100;Os02g0177300;Os04g0656500;Os06g0659100;Os06g0663500;Os06g0703500;Os08g0509600;Os08g0531600;Os09g0507100;Os11g0496600
294.	TFmatrixID_0402	SBP	2139	+	0.99	tGTACGagc	Os02g0177300;Os03g0833300;Os04g0551500;Os04g0656500;Os06g0659100;LOC_Os07g32170;Os08g0509600;Os08g0513700;Os08g0531600;Os09g0507100
295.	TFmatrixID_0402	SBP	2256	+	1	aGTACGgcc	Os02g0177300;Os03g0833300;Os04g0551500;Os04g0656500;Os06g0659100;LOC_Os07g32170;Os08g0509600;Os08g0513700;Os08g0531600;Os09g0507100
296.	TFmatrixID_0403	SBP	2137	-	1	cttGTACGag	Os01g0922600;Os02g0139400;Os02g0174100;Os02g0177300;Os03g0833300;Os04g0656500;Os06g0659100;Os06g0703500;LOC_Os07g32170;Os08g0509600;Os08g0513700;Os08g0531600;Os09g0507100;Os11g0496600
297.	TFmatrixID_0403	SBP	2254	-	0.99	gaaGTACGgc	Os01g0922600;Os02g0139400;Os02g0174100;Os02g0177300;Os03g0833300;Os04g0656500;Os06g0659100;Os06g0703500;LOC_Os07g32170;Os08g0509600;Os08g0513700;Os08g0531600;Os09g0507100;Os11g0496600
298.	TFmatrixID_0404	SBP	2138	+	0.97	ttGTACGag	Os03g0833300;Os04g0551500;Os06g0659100;LOC_Os07g32170;Os08g0509600;Os08g0513700
299.	TFmatrixID_0404	SBP	2255	+	1	aaGTACGgc	Os03g0833300;Os04g0551500;Os06g0659100;LOC_Os07g32170;Os08g0509600;Os08g0513700
300.	TFmatrixID_0405	SBP	2139	+	0.98	tGTACGag	Os01g0922600;Os02g0174100;Os02g0177300;Os03g0833300;Os04g0551500;Os04g0656500;Os06g0659100;LOC_Os07g32170;Os08g0509600;Os08g0513700;Os08g0531600;Os09g0507100;Os11g0496600
301.	TFmatrixID_0405	SBP	2256	+	1	aGTACGgc	Os01g0922600;Os02g0174100;Os02g0177300;Os03g0833300;Os04g0551500;Os04g0656500;Os06g0659100;LOC_Os07g32170;Os08g0509600;Os08g0513700;Os08g0531600;Os09g0507100;Os11g0496600
302.	TFmatrixID_0406	SBP	2139	+	0.99	tGTACGagc	Os05g0408200
303.	TFmatrixID_0406	SBP	2256	+	0.99	aGTACGgcc	Os05g0408200
304.	TFmatrixID_0407	SBP	2139	+	0.94	tGTACGa	Os01g0922600;Os02g0139400;Os02g0177300;Os03g0833300;Os04g0656500;Os06g0659100;Os06g0703500;LOC_Os07g32170;Os08g0509600;Os08g0513700;Os08g0531600;Os09g0507100;Os11g0496600
305.	TFmatrixID_0407	SBP	2256	+	1	aGTACGg	Os01g0922600;Os02g0139400;Os02g0177300;Os03g0833300;Os04g0656500;Os06g0659100;Os06g0703500;LOC_Os07g32170;Os08g0509600;Os08g0513700;Os08g0531600;Os09g0507100;Os11g0496600
306.	TFmatrixID_0408	SBP	2138	+	0.97	ttGTACGag	Os01g0922600;Os02g0139400;Os02g0174100;Os02g0177300;Os03g0833300;Os04g0551500;Os04g0656500;Os06g0659100;Os06g0703500;LOC_Os07g32170;Os08g0509600;Os08g0513700;Os08g0531600;Os09g0491532;Os09g0507100;Os11g0496600
307.	TFmatrixID_0408	SBP	2255	+	1	aaGTACGgc	Os01g0922600;Os02g0139400;Os02g0174100;Os02g0177300;Os03g0833300;Os04g0551500;Os04g0656500;Os06g0659100;Os06g0703500;LOC_Os07g32170;Os08g0509600;Os08g0513700;Os08g0531600;Os09g0491532;Os09g0507100;Os11g0496600
308.	TFmatrixID_0409	SBP	2137	+	1	cttGTACGag	Os01g0922600;Os02g0139400;Os02g0174100;Os02g0177300;Os03g0833300;Os04g0551500;Os04g0656500;Os06g0659100;Os06g0703500;LOC_Os07g32170;Os08g0509600;Os08g0513700;Os08g0531600;Os09g0507100;Os11g0496600
309.	TFmatrixID_0410	SBP	1699	+	0.99	aaGTACGcg	Os01g0922600;Os02g0139400;Os02g0174100;Os02g0177300;Os03g0833300;Os04g0551500;Os04g0656500;Os06g0659100;Os06g0703500;LOC_Os07g32170;Os08g0509600;Os08g0513700;Os08g0531600;Os09g0507100;Os11g0496600
310.	TFmatrixID_0410	SBP	2084	+	0.99	gaGTACGcg	Os01g0922600;Os02g0139400;Os02g0174100;Os02g0177300;Os03g0833300;Os04g0551500;Os04g0656500;Os06g0659100;Os06g0703500;LOC_Os07g32170;Os08g0509600;Os08g0513700;Os08g0531600;Os09g0507100;Os11g0496600
311.	TFmatrixID_0410	SBP	2138	+	0.99	ttGTACGag	Os01g0922600;Os02g0139400;Os02g0174100;Os02g0177300;Os03g0833300;Os04g0551500;Os04g0656500;Os06g0659100;Os06g0703500;LOC_Os07g32170;Os08g0509600;Os08g0513700;Os08g0531600;Os09g0507100;Os11g0496600
312.	TFmatrixID_0410	SBP	2255	+	1	aaGTACGgc	Os01g0922600;Os02g0139400;Os02g0174100;Os02g0177300;Os03g0833300;Os04g0551500;Os04g0656500;Os06g0659100;Os06g0703500;LOC_Os07g32170;Os08g0509600;Os08g0513700;Os08g0531600;Os09g0507100;Os11g0496600
313.	TFmatrixID_0411	SBP	2136	+	0.98	acttGTACGa	Os01g0922600;Os02g0139400;Os02g0174100;Os02g0177300;Os03g0833300;Os04g0656500;Os06g0659100;Os06g0703500;LOC_Os07g32170;Os08g0509600;Os08g0513700;Os08g0531600;Os09g0507100;Os11g0496600
314.	TFmatrixID_0411	SBP	2253	+	1	ggaaGTACGg	Os01g0922600;Os02g0139400;Os02g0174100;Os02g0177300;Os03g0833300;Os04g0656500;Os06g0659100;Os06g0703500;LOC_Os07g32170;Os08g0509600;Os08g0513700;Os08g0531600;Os09g0507100;Os11g0496600
315.	TFmatrixID_0418	TBP	1161	-	1	ttTATAT	Os10g0432300;Os12g0580300
316.	TFmatrixID_0418	TBP	1649	+	1	ATATAaa	Os10g0432300;Os12g0580300
317.	TFmatrixID_0419	TBP	829	+	1	aaTATAT	Os10g0432300;Os12g0580300
318.	TFmatrixID_0424	TCP	1750	+	0.91	gaaCCCACca	Os01g0924400;Os02g0747400;Os04g0194600;Os04g0526000;Os06g0226700;Os09g0521300;Os12g0173300
319.	TFmatrixID_0429	TCP	1750	+	0.92	gaaCCCAC	Os01g0924400;Os02g0747400;Os04g0194600;Os04g0526000;Os06g0226700;Os09g0521300;Os12g0173300
320.	TFmatrixID_0431	TCP	1750	+	0.92	gaaCCCAC	Os01g0924400;Os02g0747400;Os04g0194600;Os04g0526000;Os06g0226700;Os09g0521300;Os12g0173300
321.	TFmatrixID_0437	TCP	1749	+	0.89	tgaaCCCACc	Os01g0924400;Os02g0747400;Os04g0194600;Os04g0526000;Os06g0226700;Os09g0521300
322.	TFmatrixID_0444	WRKY	1522	+	0.98	acaGTCAAat	Os01g0182700;Os01g0185900;Os01g0186000;Os01g0246700;Os01g0289600;Os01g0584900;Os01g0586800;Os01g0624700;Os01g0626400;Os01g0665500;Os01g0714800;Os01g0730700;Os01g0734000;Os01g0750100;Os01g0972800;Os02g0181300;Os02g0265200;Os02g0462800;Os02g0698800;Os02g0770500;Os03g0335200;Os03g0657400;Os03g0741400;Os03g0758000;Os03g0798500;Os03g0855100;Os04g0287400;Os04g0545000;Os04g0597300;Os04g0605100;Os05g0137…
323.	TFmatrixID_0445	WRKY	446	-	1	tTTGACct	Os01g0182700;Os01g0185900;Os01g0186000;Os01g0246700;Os01g0289600;Os01g0584900;Os01g0586800;Os01g0624700;Os01g0626400;Os01g0665500;Os01g0714800;Os01g0730700;Os01g0734000;Os01g0750100;Os01g0820900;Os01g0972800;Os02g0181300;Os02g0265200;Os02g0462800;Os02g0698800;Os02g0770500;Os03g0741400;Os03g0758000;Os03g0798500;Os03g0855100;Os04g0287400;Os04g0545000;Os04g0597300;Os04g0605100;Os05g0137500;Os05g0183…
324.	TFmatrixID_0445	WRKY	1523	+	1	caGTCAAa	Os01g0182700;Os01g0185900;Os01g0186000;Os01g0246700;Os01g0289600;Os01g0584900;Os01g0586800;Os01g0624700;Os01g0626400;Os01g0665500;Os01g0714800;Os01g0730700;Os01g0734000;Os01g0750100;Os01g0820900;Os01g0972800;Os02g0181300;Os02g0265200;Os02g0462800;Os02g0698800;Os02g0770500;Os03g0741400;Os03g0758000;Os03g0798500;Os03g0855100;Os04g0287400;Os04g0545000;Os04g0597300;Os04g0605100;Os05g0137500;Os05g0183…
325.	TFmatrixID_0446	WRKY	444	-	0.99	aatTTGACct	Os01g0182700;Os01g0185900;Os01g0186000;Os01g0246700;Os01g0289600;Os01g0584900;Os01g0586800;Os01g0624700;Os01g0626400;Os01g0656400;Os01g0665500;Os01g0714800;Os01g0730700;Os01g0734000;Os01g0750100;Os01g0820400;Os01g0972800;Os02g0181300;Os02g0265200;Os02g0462800;Os02g0698800;Os02g0770500;Os03g0657400;Os03g0741400;Os03g0758000;Os03g0798500;Os03g0855100;Os04g0287400;Os04g0545000;Os04g0597300;Os04g0605…
326.	TFmatrixID_0448	WRKY	444	-	0.97	aatTTGACctg	Os01g0182700;Os01g0185900;Os01g0186000;Os01g0246700;Os01g0289600;Os01g0584900;Os01g0586800;Os01g0624700;Os01g0626400;Os01g0665500;Os01g0714800;Os01g0730700;Os01g0734000;Os01g0750100;Os01g0820900;Os01g0972800;Os02g0181300;Os02g0265200;Os02g0462800;Os02g0698800;Os02g0770500;Os03g0741400;Os03g0758000;Os03g0798500;Os03g0855100;Os04g0287400;Os04g0545000;Os04g0597300;Os04g0605100;Os05g0137500;Os05g0183…
327.	TFmatrixID_0449	WRKY	446	-	0.96	tTTGACct	Os01g0826400;Os03g0444900;Os03g0758900;Os04g0471700;Os05g0343400;Os05g0474800;Os07g0583700;Os07g0596900;Os08g0276200;Os08g0499300;Os11g0686250;Os12g0507300
328.	TFmatrixID_0451	WRKY	445	-	1	atTTGACctg	Os01g0826400;Os03g0444900;Os03g0758900;Os04g0471700;Os05g0343400;Os05g0474800;Os07g0583700;Os07g0596900;Os08g0276200;Os08g0499300;Os11g0685700;Os11g0686250;Os12g0507300
329.	TFmatrixID_0451	WRKY	1522	+	1	acaGTCAAat	Os01g0826400;Os03g0444900;Os03g0758900;Os04g0471700;Os05g0343400;Os05g0474800;Os07g0583700;Os07g0596900;Os08g0276200;Os08g0499300;Os11g0685700;Os11g0686250;Os12g0507300
330.	TFmatrixID_0452	WRKY	1523	+	0.99	caGTCAAatt	Os01g0182700;Os01g0185900;Os01g0186000;Os01g0246700;Os01g0289600;Os01g0584900;Os01g0586800;Os01g0624700;Os01g0626400;Os01g0656400;Os01g0665500;Os01g0714800;Os01g0730700;Os01g0734000;Os01g0750100;Os01g0972800;Os02g0181300;Os02g0265200;Os02g0462800;Os02g0698800;Os02g0770500;Os03g0335200;Os03g0741400;Os03g0758000;Os03g0798500;Os03g0855100;Os04g0287400;Os04g0545000;Os04g0597300;Os04g0605100;Os05g0137…
331.	TFmatrixID_0454	WRKY	445	-	0.99	atTTGACctg	Os01g0182700;Os01g0185900;Os01g0186000;Os01g0246700;Os01g0289600;Os01g0584900;Os01g0586800;Os01g0624700;Os01g0626400;Os01g0656400;Os01g0665500;Os01g0714800;Os01g0730700;Os01g0734000;Os01g0750100;Os01g0820400;Os01g0820700;Os01g0820900;Os01g0972800;Os02g0181300;Os02g0265200;Os02g0462800;Os02g0698800;Os02g0770500;Os03g0335200;Os03g0741400;Os03g0758000;Os03g0798500;Os03g0855100;Os04g0287400;Os04g0545…
332.	TFmatrixID_0458	WRKY	445	-	1	atTTGACctg	Os01g0182700;Os01g0185900;Os01g0186000;Os01g0246700;Os01g0289600;Os01g0584900;Os01g0586800;Os01g0624700;Os01g0626400;Os01g0656400;Os01g0665500;Os01g0714800;Os01g0730700;Os01g0734000;Os01g0750100;Os01g0820900;Os01g0972800;Os02g0181300;Os02g0265200;Os02g0462800;Os02g0698800;Os02g0770500;Os03g0741400;Os03g0758000;Os03g0798500;Os03g0855100;Os04g0287400;Os04g0545000;Os04g0597300;Os04g0605100;Os05g0137…
333.	TFmatrixID_0459	WRKY	446	-	0.91	tTTGACct	Os01g0182700;Os01g0185900;Os01g0186000;Os01g0289600;Os01g0626400;Os01g0656400;Os01g0665500;Os01g0734000;Os01g0820400;Os01g0820700;Os01g0820900;Os01g0821300;Os01g0821600;Os01g0972800;Os02g0265200;Os03g0321700;Os03g0335200;Os03g0741400;Os03g0758000;Os04g0287400;Os04g0545000;Os05g0233100;LOC_Os05g25700;Os05g0322900;Os05g0478400;Os05g0478700;Os05g0478800;Os05g0571200;Os05g0583000;Os06g0158100;Os06g05…
334.	TFmatrixID_0460	WRKY	1523	+	0.98	caGTCAAa	Os01g0182700;Os01g0185900;Os01g0186000;Os01g0246700;Os01g0289600;Os01g0584900;Os01g0586800;Os01g0624700;Os01g0626400;Os01g0656400;Os01g0665500;Os01g0714800;Os01g0730700;Os01g0734000;Os01g0750100;Os01g0972800;Os02g0181300;Os02g0265200;Os02g0462800;Os02g0698800;Os02g0770500;Os03g0335200;Os03g0741400;Os03g0758000;Os03g0798500;Os03g0855100;Os04g0287400;Os04g0545000;Os04g0597300;Os04g0605100;Os05g0137…
335.	TFmatrixID_0462	WRKY	445	-	0.99	atTTGACct	Os01g0182700;Os01g0185900;Os01g0186000;Os01g0246700;Os01g0289600;Os01g0584900;Os01g0586800;Os01g0624700;Os01g0626400;Os01g0665500;Os01g0714800;Os01g0730700;Os01g0734000;Os01g0750100;Os01g0972800;Os02g0181300;Os02g0265200;Os02g0462800;Os02g0698800;Os02g0770500;Os03g0335200;Os03g0657400;Os03g0741400;Os03g0758000;Os03g0798500;Os03g0855100;Os04g0287400;Os04g0545000;Os04g0597300;Os04g0605100;Os05g0137…
336.	TFmatrixID_0463	WRKY	445	-	1	atTTGACctg	Os01g0182700;Os01g0185900;Os01g0186000;Os01g0246700;Os01g0289600;Os01g0584900;Os01g0586800;Os01g0624700;Os01g0626400;Os01g0656400;Os01g0665500;Os01g0714800;Os01g0730700;Os01g0734000;Os01g0750100;Os01g0972800;Os02g0181300;Os02g0265200;Os02g0462800;Os02g0698800;Os02g0770500;Os03g0335200;Os03g0657400;Os03g0741400;Os03g0758000;Os03g0798500;Os03g0855100;Os04g0287400;Os04g0545000;Os04g0597300;Os04g0605…
337.	TFmatrixID_0465	WRKY	446	-	0.99	tTTGACct	Os01g0826400;Os03g0444900;Os03g0758900;Os04g0471700;Os05g0343400;Os05g0474800;Os07g0583700;Os07g0596900;Os08g0276200;Os08g0499300;Os11g0685700;Os11g0686250;Os12g0507300
338.	TFmatrixID_0466	WRKY	445	-	1	atTTGACctg	Os01g0182700;Os01g0185900;Os01g0186000;Os01g0246700;Os01g0289600;Os01g0584900;Os01g0586800;Os01g0624700;Os01g0626400;Os01g0665500;Os01g0714800;Os01g0730700;Os01g0734000;Os01g0750100;Os01g0972800;Os02g0181300;Os02g0265200;Os02g0462800;Os02g0698800;Os02g0770500;Os03g0741400;Os03g0758000;Os03g0798500;Os03g0855100;Os04g0287400;Os04g0545000;Os04g0597300;Os04g0605100;Os05g0137500;Os05g0183100;Os05g0478…
339.	TFmatrixID_0467	WRKY	442	-	0.92	caaatTTGACctg	Os01g0656400
340.	TFmatrixID_0468	WRKY	445	-	0.99	atTTGACct	Os01g0182700;Os01g0185900;Os01g0186000;Os01g0246700;Os01g0289600;Os01g0584900;Os01g0586800;Os01g0624700;Os01g0626400;Os01g0656400;Os01g0665500;Os01g0730700;Os01g0734000;Os01g0750100;Os01g0820400;Os01g0820700;Os01g0820900;Os01g0821300;Os01g0972800;Os02g0265200;Os02g0462800;Os02g0698800;Os02g0770500;Os03g0335200;Os03g0657400;Os03g0741400;Os03g0758000;Os03g0798500;Os03g0855100;Os04g0287400;Os04g0545…
341.	TFmatrixID_0490	bZIP	818	-	0.99	tGACGTt	Os01g0279900;Os01g0808100;Os01g0859500;Os02g0194900;Os03g0318600;Os04g0637000;Os05g0443850;Os05g0492000;Os06g0265400;Os06g0614100;Os07g0687700;Os08g0176900;Os09g0280500;Os09g0489500;Os11g0152700;Os12g0152900
342.	TFmatrixID_0490	bZIP	1730	+	0.99	cACGTCa	Os01g0279900;Os01g0808100;Os01g0859500;Os02g0194900;Os03g0318600;Os04g0637000;Os05g0443850;Os05g0492000;Os06g0265400;Os06g0614100;Os07g0687700;Os08g0176900;Os09g0280500;Os09g0489500;Os11g0152700;Os12g0152900
343.	TFmatrixID_0491	TBP	822	+	0.95	gttaagaaaTATATaccaaca	Os10g0432300;Os12g0580300
344.	TFmatrixID_0491	TBP	1582	+	0.96	gtggagtgaTATATatcacat	Os10g0432300;Os12g0580300
345.	TFmatrixID_0491	TBP	1585	-	0.95	gagtgatATATAtcacatgtt	Os10g0432300;Os12g0580300
346.	TFmatrixID_0496	bZIP	2160	+	0.92	tgcggCACGTgccagg	Os02g0202950;Os06g0601500
347.	TFmatrixID_0496	bZIP	2160	-	0.92	tgcggcACGTGccagg	Os02g0202950;Os06g0601500
348.	TFmatrixID_0497	bHLH	2158	+	0.99	agtgcggcACGTGc	LOC_Os01g18290;Os02g0705500;Os02g0805250;Os03g0231950;Os03g0639300;Os03g0782500;Os04g0350700;Os04g0618600;Os05g0139100;Os06g0164400;Os07g0143200;Os09g0417400;Os10g0556200;Os12g0610200
349.	TFmatrixID_0497	bHLH	2164	-	0.97	gCACGTgccaggtc	LOC_Os01g18290;Os02g0705500;Os02g0805250;Os03g0231950;Os03g0639300;Os03g0782500;Os04g0350700;Os04g0618600;Os05g0139100;Os06g0164400;Os07g0143200;Os09g0417400;Os10g0556200;Os12g0610200
350.	TFmatrixID_0501	MADS box; MIKC	1246	-	0.87	ctgctatTTTTGgat	Os02g0170300;Os02g0682200;Os04g0580700;Os06g0712700
351.	TFmatrixID_0505	bHLH	2162	+	0.94	cggCACGTgc	LOC_Os01g18290;Os02g0805250;Os03g0639300;Os03g0782500;Os04g0618600;Os05g0139100;Os06g0164400;Os07g0143200;Os10g0556200;Os12g0610200
352.	TFmatrixID_0505	bHLH	2164	-	0.94	gcACGTGcca	LOC_Os01g18290;Os02g0805250;Os03g0639300;Os03g0782500;Os04g0618600;Os05g0139100;Os06g0164400;Os07g0143200;Os10g0556200;Os12g0610200
353.	TFmatrixID_0506	bHLH	2163	+	0.99	ggCACGTg	LOC_Os01g18290;Os02g0805250;Os03g0639300;Os03g0782500;Os04g0618600;Os05g0139100;Os06g0164400;Os07g0143200;Os09g0417400;Os10g0556200;Os12g0610200
354.	TFmatrixID_0506	bHLH	2165	-	0.99	cACGTGcc	LOC_Os01g18290;Os02g0805250;Os03g0639300;Os03g0782500;Os04g0618600;Os05g0139100;Os06g0164400;Os07g0143200;Os09g0417400;Os10g0556200;Os12g0610200
355.	TFmatrixID_0508	MADS box; MIKC; M-type	1248	-	0.97	gctatTTTTGg	Os01g0201700;Os01g0883100;Os01g0886200;Os02g0104100;Os02g0170300;Os02g0682200;Os02g0731200;Os03g0122600;Os03g0752800;Os03g0753100;Os04g0580700;LOC_Os05g11380;Os05g0203800;Os06g0162800;Os07g0108900;Os08g0494100;Os08g0531700;Os09g0507200;Os10g0536100;Os12g0207000
356.	TFmatrixID_0511	bHLH	2164	+	1	gCACGTgc	Os01g0235700;Os01g0705700;Os03g0671000;Os08g0543700;Os09g0519100;Os10g0575000
357.	TFmatrixID_0511	bHLH	2164	-	1	gcACGTGc	Os01g0235700;Os01g0705700;Os03g0671000;Os08g0543700;Os09g0519100;Os10g0575000
358.	TFmatrixID_0513	bHLH	2164	+	1	gCACGTgc	Os01g0235700;Os01g0705700;Os03g0671000;Os08g0543700;Os09g0519100;Os10g0575000
359.	TFmatrixID_0513	bHLH	2164	-	1	gcACGTGc	Os01g0235700;Os01g0705700;Os03g0671000;Os08g0543700;Os09g0519100;Os10g0575000
360.	TFmatrixID_0514	bHLH	2164	+	1	gcACGTGc	Os01g0235700;Os01g0705700;Os03g0671000;Os08g0543700;Os09g0519100;Os10g0575000
361.	TFmatrixID_0514	bHLH	2164	-	1	gCACGTgc	Os01g0235700;Os01g0705700;Os03g0671000;Os08g0543700;Os09g0519100;Os10g0575000
362.	TFmatrixID_0515	bZIP	1540	-	0.81	ttagttgtgaCACGTagaa	Os02g0766700;Os06g0211200;Os09g0456200
363.	TFmatrixID_0515	bZIP	2155	-	0.84	gaaagtgcggCACGTgcca	Os02g0766700;Os06g0211200;Os09g0456200
364.	TFmatrixID_0515	bZIP	2162	+	0.85	cggcACGTGccaggtcccg	Os02g0766700;Os06g0211200;Os09g0456200
365.	TFmatrixID_0518	bZIP; Homeodomain; HD-ZIP	270	-	0.76	gtatgggATCATtgttcat	Os03g0109400;Os03g0640800;Os10g0480200;Os12g0612700
366.	TFmatrixID_0521	Myb/SANT	403	+	0.9	ttgaGGTAGgtga	Os02g0786300;Os03g0771100
367.	TFmatrixID_0522	SBP	941	-	0.9	atttcGGTACaacatt	Os01g0922600;Os02g0177300;Os03g0833300;Os04g0551500;Os04g0656500;Os06g0659100;LOC_Os07g32170;Os08g0509600;Os08g0513700;Os08g0531600;Os09g0507100
368.	TFmatrixID_0522	SBP	1695	+	0.96	gtgtaaGTACGcgaca	Os01g0922600;Os02g0177300;Os03g0833300;Os04g0551500;Os04g0656500;Os06g0659100;LOC_Os07g32170;Os08g0509600;Os08g0513700;Os08g0531600;Os09g0507100
369.	TFmatrixID_0522	SBP	2080	+	0.92	ggcagaGTACGcggtc	Os01g0922600;Os02g0177300;Os03g0833300;Os04g0551500;Os04g0656500;Os06g0659100;LOC_Os07g32170;Os08g0509600;Os08g0513700;Os08g0531600;Os09g0507100
370.	TFmatrixID_0522	SBP	2134	+	0.95	ctacttGTACGagcca	Os01g0922600;Os02g0177300;Os03g0833300;Os04g0551500;Os04g0656500;Os06g0659100;LOC_Os07g32170;Os08g0509600;Os08g0513700;Os08g0531600;Os09g0507100
371.	TFmatrixID_0522	SBP	2251	+	0.98	gaggaaGTACGgcccc	Os01g0922600;Os02g0177300;Os03g0833300;Os04g0551500;Os04g0656500;Os06g0659100;LOC_Os07g32170;Os08g0509600;Os08g0513700;Os08g0531600;Os09g0507100
372.	TFmatrixID_0528	AP2; B3; RAV	2205	+	0.98	tccACCTGctcg	Os01g0140700;Os01g0141000;Os01g0693400
373.	TFmatrixID_0529	MADS box; MIKC; M-type	545	+	0.92	agagCCATAtctgggagc	Os01g0201700;Os01g0883100;Os01g0886200;Os02g0104100;Os02g0170300;Os02g0682200;Os02g0731200;Os03g0122600;Os03g0752800;Os03g0753100;Os04g0580700;LOC_Os05g11380;Os05g0203800;Os06g0162800;Os07g0108900;Os08g0494100;Os08g0531700;Os09g0507200;Os10g0536100;Os12g0207000
374.	TFmatrixID_0531	SBP	2250	+	0.92	cgaggaaGTACGgccccat	Os01g0292900;Os01g0922600;Os02g0177300;Os03g0833300;Os04g0656500;Os06g0659100;Os06g0703500;LOC_Os07g32170;Os08g0509600;Os08g0513700;Os08g0531600;Os09g0507100;Os11g0496600
375.	TFmatrixID_0533	bZIP	815	-	0.98	ttgTGACGtta	Os01g0279900;Os01g0808100;Os01g0859500;Os02g0194900;Os03g0318600;Os04g0637000;Os05g0443850;Os05g0492000;Os06g0265400;Os06g0614100;Os07g0687700;Os08g0176900;Os09g0280500;Os09g0489500;Os11g0152700;Os12g0152900
376.	TFmatrixID_0533	bZIP	1729	+	0.98	acaCGTCAgga	Os01g0279900;Os01g0808100;Os01g0859500;Os02g0194900;Os03g0318600;Os04g0637000;Os05g0443850;Os05g0492000;Os06g0265400;Os06g0614100;Os07g0687700;Os08g0176900;Os09g0280500;Os09g0489500;Os11g0152700;Os12g0152900
377.	TFmatrixID_0533	bZIP	2328	-	0.92	agaTGACGagg	Os01g0279900;Os01g0808100;Os01g0859500;Os02g0194900;Os03g0318600;Os04g0637000;Os05g0443850;Os05g0492000;Os06g0265400;Os06g0614100;Os07g0687700;Os08g0176900;Os09g0280500;Os09g0489500;Os11g0152700;Os12g0152900
378.	TFmatrixID_0534	WRKY	447	-	0.87	TTGACctgcac	Os01g0826400;Os03g0444900;Os03g0758900;Os04g0471700;Os05g0343400;Os05g0474800;Os07g0583700;Os07g0596900;Os08g0276200;Os08g0499300;Os11g0685700;Os11g0686250;Os12g0507300
379.	TFmatrixID_0542	bZIP; Homeodomain; HD-ZIP	270	-	0.76	gtatgggATCATtgttcat	Os03g0109400;Os03g0640800;Os10g0480200;Os12g0612700
380.	TFmatrixID_0558	bHLH	1724	+	0.8	tgcataCACGTcaggact	LOC_Os01g18290;Os02g0805250;Os03g0639300;Os03g0782500;Os04g0618600;Os05g0139100;Os06g0164400;Os07g0143200;Os10g0556200;Os12g0610200
381.	TFmatrixID_0558	bHLH	2159	+	0.9	gtgcggCACGTgccaggt	LOC_Os01g18290;Os02g0805250;Os03g0639300;Os03g0782500;Os04g0618600;Os05g0139100;Os06g0164400;Os07g0143200;Os10g0556200;Os12g0610200
382.	TFmatrixID_0558	bHLH	2159	-	0.88	gtgcggcACGTGccaggt	LOC_Os01g18290;Os02g0805250;Os03g0639300;Os03g0782500;Os04g0618600;Os05g0139100;Os06g0164400;Os07g0143200;Os10g0556200;Os12g0610200
383.	TFmatrixID_0558	bHLH	2225	-	0.81	gggccggACGTGttctca	LOC_Os01g18290;Os02g0805250;Os03g0639300;Os03g0782500;Os04g0618600;Os05g0139100;Os06g0164400;Os07g0143200;Os10g0556200;Os12g0610200
384.	TFmatrixID_0561	AP2; B3; RAV	2205	+	0.98	tccACCTGctcg	Os01g0140700;Os01g0141000;Os01g0693400
385.	TFmatrixID_0569	TBP	16	+	0.97	ctATAAAtacctctc	Os10g0432300;Os12g0580300
386.	TFmatrixID_0569	TBP	1153	-	0.96	cttgcataTTTATat	Os10g0432300;Os12g0580300
387.	TFmatrixID_0571	TBP	17	+	1	tATAAAta	Os10g0432300;Os12g0580300
388.	TFmatrixID_0571	TBP	168	-	0.96	taTTTATt	Os10g0432300;Os12g0580300
389.	TFmatrixID_0571	TBP	1159	-	1	taTTTATa	Os10g0432300;Os12g0580300
390.	TFmatrixID_0571	TBP	1606	+	0.97	gATAAAtt	Os10g0432300;Os12g0580300
391.	TFmatrixID_0572	TBP	822	+	0.95	gttaagaaaTATATaccaaca	Os10g0432300;Os12g0580300
392.	TFmatrixID_0572	TBP	1582	+	0.96	gtggagtgaTATATatcacat	Os10g0432300;Os12g0580300
393.	TFmatrixID_0572	TBP	1585	-	0.95	gagtgatATATAtcacatgtt	Os10g0432300;Os12g0580300
394.	TFmatrixID_0580	AT-Hook	300	+	1	aAAATAt	Os01g0835600
395.	TFmatrixID_0580	AT-Hook	1206	-	1	aTATTTt	Os01g0835600
396.	TFmatrixID_0585	TBP	15	+	0.98	actATAAAtac	Os10g0432300;Os12g0580300
397.	TFmatrixID_0585	TBP	1158	-	0.98	ataTTTATatc	Os10g0432300;Os12g0580300
398.	TF_motif_seq_0113	PsaH	1495	+	0.83	TAAACtacggct	X51911
399.	TF_motif_seq_0113	PsaH	1652	+	0.75	TAAACaatgaga	X51911
400.	TF_motif_seq_0138	Alpha-amylase	1236	+	0.88	cTAACAaattctgc	X16509
401.	TF_motif_seq_0246	Homeodomain; TALE	448	+	1	TGACC	Os03g0727000
402.	TF_motif_seq_0246	Homeodomain; TALE	693	+	1	TGACA	Os03g0727000
403.	TF_motif_seq_0246	Homeodomain; TALE	724	+	1	TGACA	Os03g0727000
404.	TF_motif_seq_0246	Homeodomain; TALE	818	+	1	TGACG	Os03g0727000
405.	TF_motif_seq_0246	Homeodomain; TALE	910	+	1	TGACT	Os03g0727000
406.	TF_motif_seq_0246	Homeodomain; TALE	1074	+	1	TGACG	Os03g0727000
407.	TF_motif_seq_0246	Homeodomain; TALE	1129	+	1	TGACA	Os03g0727000
408.	TF_motif_seq_0246	Homeodomain; TALE	1139	-	1	TGTCA	Os03g0727000
409.	TF_motif_seq_0246	Homeodomain; TALE	1432	-	1	TGTCA	Os03g0727000
410.	TF_motif_seq_0246	Homeodomain; TALE	1524	-	1	AGTCA	Os03g0727000
411.	TF_motif_seq_0246	Homeodomain; TALE	1547	+	1	TGACA	Os03g0727000
412.	TF_motif_seq_0246	Homeodomain; TALE	1645	+	1	TGACA	Os03g0727000
413.	TF_motif_seq_0246	Homeodomain; TALE	1732	-	1	CGTCA	Os03g0727000
414.	TF_motif_seq_0246	Homeodomain; TALE	1771	+	1	TGACA	Os03g0727000
415.	TF_motif_seq_0246	Homeodomain; TALE	1807	-	1	TGTCA	Os03g0727000
416.	TF_motif_seq_0246	Homeodomain; TALE	2025	-	1	AGTCA	Os03g0727000
417.	TF_motif_seq_0246	Homeodomain; TALE	2092	-	1	GGTCA	Os03g0727000
418.	TF_motif_seq_0246	Homeodomain; TALE	2331	+	1	TGACG	Os03g0727000
419.	TF_motif_seq_0246	Homeodomain; TALE	2409	-	1	GGTCA	Os03g0727000
420.	TF_motif_seq_0256	B3	39	+	0.8	CATTC	Os04g0676600;Os08g0101000
421.	TF_motif_seq_0256	B3	58	-	0.8	GCTTG	Os04g0676600;Os08g0101000
422.	TF_motif_seq_0256	B3	210	+	0.8	CATTC	Os04g0676600;Os08g0101000
423.	TF_motif_seq_0256	B3	270	-	0.8	GTATG	Os04g0676600;Os08g0101000
424.	TF_motif_seq_0256	B3	358	-	0.8	ACATG	Os04g0676600;Os08g0101000
425.	TF_motif_seq_0256	B3	359	+	0.8	CATGG	Os04g0676600;Os08g0101000
426.	TF_motif_seq_0256	B3	451	+	0.8	CCTGC	Os04g0676600;Os08g0101000
427.	TF_motif_seq_0256	B3	477	+	0.8	CAGGC	Os04g0676600;Os08g0101000
428.	TF_motif_seq_0256	B3	578	-	0.8	GCCTG	Os04g0676600;Os08g0101000
429.	TF_motif_seq_0256	B3	588	-	0.8	CCATG	Os04g0676600;Os08g0101000
430.	TF_motif_seq_0256	B3	589	+	0.8	CATGT	Os04g0676600;Os08g0101000
431.	TF_motif_seq_0256	B3	696	+	0.8	CATAC	Os04g0676600;Os08g0101000
432.	TF_motif_seq_0256	B3	699	-	0.8	ACATG	Os04g0676600;Os08g0101000
433.	TF_motif_seq_0256	B3	700	+	0.8	CATGT	Os04g0676600;Os08g0101000
434.	TF_motif_seq_0256	B3	719	+	0.8	CGTGC	Os04g0676600;Os08g0101000
435.	TF_motif_seq_0256	B3	727	+	0.8	CATAC	Os04g0676600;Os08g0101000
436.	TF_motif_seq_0256	B3	733	+	0.8	CATTC	Os04g0676600;Os08g0101000
437.	TF_motif_seq_0256	B3	750	+	0.8	GATGC	Os04g0676600;Os08g0101000
438.	TF_motif_seq_0256	B3	795	+	0.8	CGTGC	Os04g0676600;Os08g0101000
439.	TF_motif_seq_0256	B3	800	-	0.8	GCTTG	Os04g0676600;Os08g0101000
440.	TF_motif_seq_0256	B3	936	+	0.8	CAAGC	Os04g0676600;Os08g0101000
441.	TF_motif_seq_0256	B3	939	-	0.8	GCATT	Os04g0676600;Os08g0101000
442.	TF_motif_seq_0256	B3	998	+	0.8	GATGC	Os04g0676600;Os08g0101000
443.	TF_motif_seq_0256	B3	1014	-	0.8	GCAAG	Os04g0676600;Os08g0101000
444.	TF_motif_seq_0256	B3	1028	+	0.8	CATAC	Os04g0676600;Os08g0101000
445.	TF_motif_seq_0256	B3	1153	+	0.8	CTTGC	Os04g0676600;Os08g0101000
446.	TF_motif_seq_0256	B3	1156	-	0.8	GCATA	Os04g0676600;Os08g0101000
447.	TF_motif_seq_0256	B3	1322	-	0.8	TCATG	Os04g0676600;Os08g0101000
448.	TF_motif_seq_0256	B3	1323	+	1	CATGC	Os04g0676600;Os08g0101000
449.	TF_motif_seq_0256	B3	1326	-	0.8	GCATC	Os04g0676600;Os08g0101000
450.	TF_motif_seq_0256	B3	1338	-	0.8	TCATG	Os04g0676600;Os08g0101000
451.	TF_motif_seq_0256	B3	1339	+	1	CATGC	Os04g0676600;Os08g0101000
452.	TF_motif_seq_0256	B3	1342	-	0.8	GCAAG	Os04g0676600;Os08g0101000
453.	TF_motif_seq_0256	B3	1343	+	0.8	CAAGC	Os04g0676600;Os08g0101000
454.	TF_motif_seq_0256	B3	1346	-	0.8	GCACG	Os04g0676600;Os08g0101000
455.	TF_motif_seq_0256	B3	1376	-	1	GCATG	Os04g0676600;Os08g0101000
456.	TF_motif_seq_0256	B3	1377	+	0.8	CATGT	Os04g0676600;Os08g0101000
457.	TF_motif_seq_0256	B3	1445	-	0.8	TCATG	Os04g0676600;Os08g0101000
458.	TF_motif_seq_0256	B3	1446	+	0.8	CATGT	Os04g0676600;Os08g0101000
459.	TF_motif_seq_0256	B3	1599	-	0.8	ACATG	Os04g0676600;Os08g0101000
460.	TF_motif_seq_0256	B3	1600	+	0.8	CATGT	Os04g0676600;Os08g0101000
461.	TF_motif_seq_0256	B3	1666	-	0.8	GCATC	Os04g0676600;Os08g0101000
462.	TF_motif_seq_0256	B3	1667	+	0.8	CATCC	Os04g0676600;Os08g0101000
463.	TF_motif_seq_0256	B3	1722	+	0.8	CGTGC	Os04g0676600;Os08g0101000
464.	TF_motif_seq_0256	B3	1725	-	0.8	GCATA	Os04g0676600;Os08g0101000
465.	TF_motif_seq_0256	B3	1726	+	0.8	CATAC	Os04g0676600;Os08g0101000
466.	TF_motif_seq_0256	B3	1746	-	0.8	ACATG	Os04g0676600;Os08g0101000
467.	TF_motif_seq_0256	B3	1747	+	0.8	CATGA	Os04g0676600;Os08g0101000
468.	TF_motif_seq_0256	B3	1766	-	0.8	GCATC	Os04g0676600;Os08g0101000
469.	TF_motif_seq_0256	B3	1829	-	0.8	GCACG	Os04g0676600;Os08g0101000
470.	TF_motif_seq_0256	B3	1830	+	0.8	CACGC	Os04g0676600;Os08g0101000
471.	TF_motif_seq_0256	B3	1890	+	0.8	CATAC	Os04g0676600;Os08g0101000
472.	TF_motif_seq_0256	B3	1905	+	0.8	GATGC	Os04g0676600;Os08g0101000
473.	TF_motif_seq_0256	B3	1926	+	0.8	AATGC	Os04g0676600;Os08g0101000
474.	TF_motif_seq_0256	B3	1961	+	0.8	CAAGC	Os04g0676600;Os08g0101000
475.	TF_motif_seq_0256	B3	1982	-	0.8	GCTTG	Os04g0676600;Os08g0101000
476.	TF_motif_seq_0256	B3	2106	-	0.8	CCATG	Os04g0676600;Os08g0101000
477.	TF_motif_seq_0256	B3	2107	+	0.8	CATGG	Os04g0676600;Os08g0101000
478.	TF_motif_seq_0256	B3	2148	+	0.8	CATAC	Os04g0676600;Os08g0101000
479.	TF_motif_seq_0256	B3	2164	-	0.8	GCACG	Os04g0676600;Os08g0101000
480.	TF_motif_seq_0256	B3	2167	+	0.8	CGTGC	Os04g0676600;Os08g0101000
481.	TF_motif_seq_0256	B3	2179	+	0.8	CGTGC	Os04g0676600;Os08g0101000
482.	TF_motif_seq_0256	B3	2185	+	0.8	CCTGC	Os04g0676600;Os08g0101000
483.	TF_motif_seq_0256	B3	2209	+	0.8	CCTGC	Os04g0676600;Os08g0101000
484.	TF_motif_seq_0256	B3	2217	-	0.8	CCATG	Os04g0676600;Os08g0101000
485.	TF_motif_seq_0256	B3	2218	+	1	CATGC	Os04g0676600;Os08g0101000
486.	TF_motif_seq_0256	B3	2221	-	0.8	GCACG	Os04g0676600;Os08g0101000
487.	TF_motif_seq_0256	B3	2290	-	0.8	GCTTG	Os04g0676600;Os08g0101000
488.	TF_motif_seq_0256	B3	2291	+	0.8	CTTGC	Os04g0676600;Os08g0101000
489.	TF_motif_seq_0256	B3	2314	+	0.8	AATGC	Os04g0676600;Os08g0101000
490.	TF_motif_seq_0256	B3	2377	-	0.8	GCTTG	Os04g0676600;Os08g0101000
491.	TF_motif_seq_0256	B3	2390	-	0.8	ACATG	Os04g0676600;Os08g0101000
492.	TF_motif_seq_0256	B3	2391	+	0.8	CATGG	Os04g0676600;Os08g0101000
493.	TF_motif_seq_0256	B3	2411	-	0.8	TCATG	Os04g0676600;Os08g0101000
494.	TF_motif_seq_0256	B3	2412	+	0.8	CATGG	Os04g0676600;Os08g0101000
495.	TF_motif_seq_0256	B3	2421	-	0.8	GGATG	Os04g0676600;Os08g0101000
496.	TF_motif_seq_0256	B3	2422	+	0.8	GATGC	Os04g0676600;Os08g0101000
497.	TF_motif_seq_0256	B3	2435	-	0.8	GCAAG	Os04g0676600;Os08g0101000
498.	TF_motif_seq_0256	B3	2447	-	0.8	GCGTG	Os04g0676600;Os08g0101000
499.	TF_motif_seq_0256	B3	2480	-	0.8	GTATG	Os04g0676600;Os08g0101000
500.	TF_motif_seq_0256	B3	2481	+	0.8	TATGC	Os04g0676600;Os08g0101000
501.	TF_motif_seq_0257	NF-YB	94	-	0.8	ATTGT	Os01g0834400;Os02g0725900;Os05g0463800;Os05g0573500
502.	TF_motif_seq_0257	NF-YB	106	-	0.8	ATTAG	Os01g0834400;Os02g0725900;Os05g0463800;Os05g0573500
503.	TF_motif_seq_0257	NF-YB	184	+	0.8	GCAAT	Os01g0834400;Os02g0725900;Os05g0463800;Os05g0573500
504.	TF_motif_seq_0257	NF-YB	203	+	0.8	CAAAT	Os01g0834400;Os02g0725900;Os05g0463800;Os05g0573500
505.	TF_motif_seq_0257	NF-YB	261	+	0.8	CTAAT	Os01g0834400;Os02g0725900;Os05g0463800;Os05g0573500
506.	TF_motif_seq_0257	NF-YB	272	-	0.8	ATGGG	Os01g0834400;Os02g0725900;Os05g0463800;Os05g0573500
507.	TF_motif_seq_0257	NF-YB	280	-	0.8	ATTGT	Os01g0834400;Os02g0725900;Os05g0463800;Os05g0573500
508.	TF_motif_seq_0257	NF-YB	295	+	0.8	CCATT	Os01g0834400;Os02g0725900;Os05g0463800;Os05g0573500
509.	TF_motif_seq_0257	NF-YB	311	-	0.8	ATTGC	Os01g0834400;Os02g0725900;Os05g0463800;Os05g0573500
510.	TF_motif_seq_0257	NF-YB	366	-	0.8	TTTGG	Os01g0834400;Os02g0725900;Os05g0463800;Os05g0573500
511.	TF_motif_seq_0257	NF-YB	391	+	0.8	CCCAT	Os01g0834400;Os02g0725900;Os05g0463800;Os05g0573500
512.	TF_motif_seq_0257	NF-YB	441	+	0.8	CCAAA	Os01g0834400;Os02g0725900;Os05g0463800;Os05g0573500
513.	TF_motif_seq_0257	NF-YB	442	+	0.8	CAAAT	Os01g0834400;Os02g0725900;Os05g0463800;Os05g0573500
514.	TF_motif_seq_0257	NF-YB	445	-	0.8	ATTTG	Os01g0834400;Os02g0725900;Os05g0463800;Os05g0573500
515.	TF_motif_seq_0257	NF-YB	456	-	0.8	ACTGG	Os01g0834400;Os02g0725900;Os05g0463800;Os05g0573500
516.	TF_motif_seq_0257	NF-YB	651	+	0.8	CCTAT	Os01g0834400;Os02g0725900;Os05g0463800;Os05g0573500
517.	TF_motif_seq_0257	NF-YB	670	-	0.8	CTTGG	Os01g0834400;Os02g0725900;Os05g0463800;Os05g0573500
518.	TF_motif_seq_0257	NF-YB	707	-	0.8	ATCGG	Os01g0834400;Os02g0725900;Os05g0463800;Os05g0573500
519.	TF_motif_seq_0257	NF-YB	755	-	0.8	CTTGG	Os01g0834400;Os02g0725900;Os05g0463800;Os05g0573500
520.	TF_motif_seq_0257	NF-YB	783	-	0.8	ATTGA	Os01g0834400;Os02g0725900;Os05g0463800;Os05g0573500
521.	TF_motif_seq_0257	NF-YB	813	-	0.8	ATTTG	Os01g0834400;Os02g0725900;Os05g0463800;Os05g0573500
522.	TF_motif_seq_0257	NF-YB	837	+	0.8	CCAAC	Os01g0834400;Os02g0725900;Os05g0463800;Os05g0573500
523.	TF_motif_seq_0257	NF-YB	892	+	0.8	CCCAT	Os01g0834400;Os02g0725900;Os05g0463800;Os05g0573500
524.	TF_motif_seq_0257	NF-YB	902	+	0.8	CCATT	Os01g0834400;Os02g0725900;Os05g0463800;Os05g0573500
525.	TF_motif_seq_0257	NF-YB	913	+	0.8	CTAAT	Os01g0834400;Os02g0725900;Os05g0463800;Os05g0573500
526.	TF_motif_seq_0257	NF-YB	926	-	0.8	ATTGA	Os01g0834400;Os02g0725900;Os05g0463800;Os05g0573500
527.	TF_motif_seq_0257	NF-YB	930	-	0.8	ATTGA	Os01g0834400;Os02g0725900;Os05g0463800;Os05g0573500
528.	TF_motif_seq_0257	NF-YB	969	+	0.8	CTAAT	Os01g0834400;Os02g0725900;Os05g0463800;Os05g0573500
529.	TF_motif_seq_0257	NF-YB	972	-	0.8	ATTAG	Os01g0834400;Os02g0725900;Os05g0463800;Os05g0573500
530.	TF_motif_seq_0257	NF-YB	1023	+	0.8	TCAAT	Os01g0834400;Os02g0725900;Os05g0463800;Os05g0573500
531.	TF_motif_seq_0257	NF-YB	1032	+	0.8	CCGAT	Os01g0834400;Os02g0725900;Os05g0463800;Os05g0573500
532.	TF_motif_seq_0257	NF-YB	1060	+	0.8	CCGAT	Os01g0834400;Os02g0725900;Os05g0463800;Os05g0573500
533.	TF_motif_seq_0257	NF-YB	1096	+	0.8	TCAAT	Os01g0834400;Os02g0725900;Os05g0463800;Os05g0573500
534.	TF_motif_seq_0257	NF-YB	1104	-	0.8	ATTGA	Os01g0834400;Os02g0725900;Os05g0463800;Os05g0573500
535.	TF_motif_seq_0257	NF-YB	1118	+	0.8	TCAAT	Os01g0834400;Os02g0725900;Os05g0463800;Os05g0573500
536.	TF_motif_seq_0257	NF-YB	1121	-	0.8	ATTGA	Os01g0834400;Os02g0725900;Os05g0463800;Os05g0573500
537.	TF_motif_seq_0257	NF-YB	1126	-	0.8	ATTTG	Os01g0834400;Os02g0725900;Os05g0463800;Os05g0573500
538.	TF_motif_seq_0257	NF-YB	1134	+	0.8	CCCAT	Os01g0834400;Os02g0725900;Os05g0463800;Os05g0573500
539.	TF_motif_seq_0257	NF-YB	1135	+	0.8	CCATT	Os01g0834400;Os02g0725900;Os05g0463800;Os05g0573500
540.	TF_motif_seq_0257	NF-YB	1137	-	0.8	ATTGT	Os01g0834400;Os02g0725900;Os05g0463800;Os05g0573500
541.	TF_motif_seq_0257	NF-YB	1173	+	0.8	CCTAT	Os01g0834400;Os02g0725900;Os05g0463800;Os05g0573500
542.	TF_motif_seq_0257	NF-YB	1180	+	0.8	CCATT	Os01g0834400;Os02g0725900;Os05g0463800;Os05g0573500
543.	TF_motif_seq_0257	NF-YB	1194	+	0.8	CCAGT	Os01g0834400;Os02g0725900;Os05g0463800;Os05g0573500
544.	TF_motif_seq_0257	NF-YB	1217	-	0.8	ATTCG	Os01g0834400;Os02g0725900;Os05g0463800;Os05g0573500
545.	TF_motif_seq_0257	NF-YB	1240	+	0.8	CAAAT	Os01g0834400;Os02g0725900;Os05g0463800;Os05g0573500
546.	TF_motif_seq_0257	NF-YB	1254	-	0.8	TTTGG	Os01g0834400;Os02g0725900;Os05g0463800;Os05g0573500
547.	TF_motif_seq_0257	NF-YB	1296	+	0.8	CCAAC	Os01g0834400;Os02g0725900;Os05g0463800;Os05g0573500
548.	TF_motif_seq_0257	NF-YB	1300	+	0.8	CAAAT	Os01g0834400;Os02g0725900;Os05g0463800;Os05g0573500
549.	TF_motif_seq_0257	NF-YB	1313	+	0.8	CCTAT	Os01g0834400;Os02g0725900;Os05g0463800;Os05g0573500
550.	TF_motif_seq_0257	NF-YB	1372	-	0.8	ATTTG	Os01g0834400;Os02g0725900;Os05g0463800;Os05g0573500
551.	TF_motif_seq_0257	NF-YB	1386	+	0.8	CAAAT	Os01g0834400;Os02g0725900;Os05g0463800;Os05g0573500
552.	TF_motif_seq_0257	NF-YB	1404	-	0.8	ATTGA	Os01g0834400;Os02g0725900;Os05g0463800;Os05g0573500
553.	TF_motif_seq_0257	NF-YB	1441	+	0.8	ACAAT	Os01g0834400;Os02g0725900;Os05g0463800;Os05g0573500
554.	TF_motif_seq_0257	NF-YB	1527	+	0.8	CAAAT	Os01g0834400;Os02g0725900;Os05g0463800;Os05g0573500
555.	TF_motif_seq_0257	NF-YB	1530	-	0.8	ATTTG	Os01g0834400;Os02g0725900;Os05g0463800;Os05g0573500
556.	TF_motif_seq_0257	NF-YB	1531	-	0.8	TTTGG	Os01g0834400;Os02g0725900;Os05g0463800;Os05g0573500
557.	TF_motif_seq_0257	NF-YB	1655	+	0.8	ACAAT	Os01g0834400;Os02g0725900;Os05g0463800;Os05g0573500
558.	TF_motif_seq_0257	NF-YB	1708	+	0.8	ACAAT	Os01g0834400;Os02g0725900;Os05g0463800;Os05g0573500
559.	TF_motif_seq_0257	NF-YB	1710	-	0.8	AATGG	Os01g0834400;Os02g0725900;Os05g0463800;Os05g0573500
560.	TF_motif_seq_0257	NF-YB	1711	-	0.8	ATGGG	Os01g0834400;Os02g0725900;Os05g0463800;Os05g0573500
561.	TF_motif_seq_0257	NF-YB	1760	+	0.8	CCATT	Os01g0834400;Os02g0725900;Os05g0463800;Os05g0573500
562.	TF_motif_seq_0257	NF-YB	1762	-	0.8	ATTAG	Os01g0834400;Os02g0725900;Os05g0463800;Os05g0573500
563.	TF_motif_seq_0257	NF-YB	1782	+	0.8	CCACT	Os01g0834400;Os02g0725900;Os05g0463800;Os05g0573500
564.	TF_motif_seq_0257	NF-YB	1801	+	0.8	TCAAT	Os01g0834400;Os02g0725900;Os05g0463800;Os05g0573500
565.	TF_motif_seq_0257	NF-YB	1804	-	0.8	ATTTG	Os01g0834400;Os02g0725900;Os05g0463800;Os05g0573500
566.	TF_motif_seq_0257	NF-YB	1822	-	1	ATTGG	Os01g0834400;Os02g0725900;Os05g0463800;Os05g0573500
567.	TF_motif_seq_0257	NF-YB	1874	+	0.8	CTAAT	Os01g0834400;Os02g0725900;Os05g0463800;Os05g0573500
568.	TF_motif_seq_0257	NF-YB	1883	+	0.8	CCAAA	Os01g0834400;Os02g0725900;Os05g0463800;Os05g0573500
569.	TF_motif_seq_0257	NF-YB	1924	+	0.8	TCAAT	Os01g0834400;Os02g0725900;Os05g0463800;Os05g0573500
570.	TF_motif_seq_0257	NF-YB	1948	-	0.8	GTTGG	Os01g0834400;Os02g0725900;Os05g0463800;Os05g0573500
571.	TF_motif_seq_0257	NF-YB	1965	+	0.8	CCTAT	Os01g0834400;Os02g0725900;Os05g0463800;Os05g0573500
572.	TF_motif_seq_0257	NF-YB	1983	-	0.8	CTTGG	Os01g0834400;Os02g0725900;Os05g0463800;Os05g0573500
573.	TF_motif_seq_0257	NF-YB	2072	+	0.8	GCAAT	Os01g0834400;Os02g0725900;Os05g0463800;Os05g0573500
574.	TF_motif_seq_0257	NF-YB	2077	-	1	ATTGG	Os01g0834400;Os02g0725900;Os05g0463800;Os05g0573500
575.	TF_motif_seq_0257	NF-YB	2098	-	0.8	CTTGG	Os01g0834400;Os02g0725900;Os05g0463800;Os05g0573500
576.	TF_motif_seq_0257	NF-YB	2151	-	0.8	ACTGG	Os01g0834400;Os02g0725900;Os05g0463800;Os05g0573500
577.	TF_motif_seq_0257	NF-YB	2195	-	0.8	ATCGG	Os01g0834400;Os02g0725900;Os05g0463800;Os05g0573500
578.	TF_motif_seq_0257	NF-YB	2264	+	0.8	CCCAT	Os01g0834400;Os02g0725900;Os05g0463800;Os05g0573500
579.	TF_motif_seq_0257	NF-YB	2278	-	0.8	ACTGG	Os01g0834400;Os02g0725900;Os05g0463800;Os05g0573500
580.	TF_motif_seq_0257	NF-YB	2351	-	0.8	ATTGC	Os01g0834400;Os02g0725900;Os05g0463800;Os05g0573500
581.	TF_motif_seq_0257	NF-YB	2358	-	0.8	ACTGG	Os01g0834400;Os02g0725900;Os05g0463800;Os05g0573500
582.	TF_motif_seq_0257	NF-YB	2392	-	0.8	ATGGG	Os01g0834400;Os02g0725900;Os05g0463800;Os05g0573500
583.	TF_motif_seq_0257	NF-YB	2406	-	0.8	GTTGG	Os01g0834400;Os02g0725900;Os05g0463800;Os05g0573500
584.	TF_motif_seq_0257	NF-YB	2442	-	0.8	AGTGG	Os01g0834400;Os02g0725900;Os05g0463800;Os05g0573500
585.	TF_motif_seq_0257	NF-YB	2491	+	0.8	CCCAT	Os01g0834400;Os02g0725900;Os05g0463800;Os05g0573500
586.	TF_motif_seq_0257	NF-YB	2492	+	0.8	CCATT	Os01g0834400;Os02g0725900;Os05g0463800;Os05g0573500
587.	TF_motif_seq_0266	TCP	257	+	0.75	GTTCC	Os03g0785800;Os04g0194600;Os12g0616400;Os01g0213800;Os08g0544800;Os11g0175700
588.	TF_motif_seq_0266	TCP	257	-	0.75	GTTCC	Os03g0785800;Os04g0194600;Os12g0616400;Os01g0213800;Os08g0544800;Os11g0175700
589.	TF_motif_seq_0266	TCP	275	+	0.75	GGATC	Os03g0785800;Os04g0194600;Os12g0616400;Os01g0213800;Os08g0544800;Os11g0175700
590.	TF_motif_seq_0266	TCP	275	-	0.75	GGATC	Os03g0785800;Os04g0194600;Os12g0616400;Os01g0213800;Os08g0544800;Os11g0175700
591.	TF_motif_seq_0266	TCP	292	+	0.75	AGTCC	Os03g0785800;Os04g0194600;Os12g0616400;Os01g0213800;Os08g0544800;Os11g0175700
592.	TF_motif_seq_0266	TCP	292	-	0.75	AGTCC	Os03g0785800;Os04g0194600;Os12g0616400;Os01g0213800;Os08g0544800;Os11g0175700
593.	TF_motif_seq_0266	TCP	448	+	0.75	TGACC	Os03g0785800;Os04g0194600;Os12g0616400;Os01g0213800;Os08g0544800;Os11g0175700
594.	TF_motif_seq_0266	TCP	448	-	0.75	TGACC	Os03g0785800;Os04g0194600;Os12g0616400;Os01g0213800;Os08g0544800;Os11g0175700
595.	TF_motif_seq_0266	TCP	478	+	0.75	AGGCC	Os03g0785800;Os04g0194600;Os12g0616400;Os01g0213800;Os08g0544800;Os11g0175700
596.	TF_motif_seq_0266	TCP	478	-	0.75	AGGCC	Os03g0785800;Os04g0194600;Os12g0616400;Os01g0213800;Os08g0544800;Os11g0175700
597.	TF_motif_seq_0266	TCP	479	+	0.75	GGCCT	Os03g0785800;Os04g0194600;Os12g0616400;Os01g0213800;Os08g0544800;Os11g0175700
598.	TF_motif_seq_0266	TCP	479	-	0.75	GGCCT	Os03g0785800;Os04g0194600;Os12g0616400;Os01g0213800;Os08g0544800;Os11g0175700
599.	TF_motif_seq_0266	TCP	520	+	0.75	AGTCC	Os03g0785800;Os04g0194600;Os12g0616400;Os01g0213800;Os08g0544800;Os11g0175700
600.	TF_motif_seq_0266	TCP	520	-	0.75	AGTCC	Os03g0785800;Os04g0194600;Os12g0616400;Os01g0213800;Os08g0544800;Os11g0175700
601.	TF_motif_seq_0266	TCP	546	+	0.75	GAGCC	Os03g0785800;Os04g0194600;Os12g0616400;Os01g0213800;Os08g0544800;Os11g0175700
602.	TF_motif_seq_0266	TCP	546	-	0.75	GAGCC	Os03g0785800;Os04g0194600;Os12g0616400;Os01g0213800;Os08g0544800;Os11g0175700
603.	TF_motif_seq_0266	TCP	558	+	0.75	GGAGC	Os03g0785800;Os04g0194600;Os12g0616400;Os01g0213800;Os08g0544800;Os11g0175700
604.	TF_motif_seq_0266	TCP	558	-	0.75	GGAGC	Os03g0785800;Os04g0194600;Os12g0616400;Os01g0213800;Os08g0544800;Os11g0175700
605.	TF_motif_seq_0266	TCP	566	+	0.75	GGGCT	Os03g0785800;Os04g0194600;Os12g0616400;Os01g0213800;Os08g0544800;Os11g0175700
606.	TF_motif_seq_0266	TCP	566	-	0.75	GGGCT	Os03g0785800;Os04g0194600;Os12g0616400;Os01g0213800;Os08g0544800;Os11g0175700
607.	TF_motif_seq_0266	TCP	570	+	0.75	TGGCC	Os03g0785800;Os04g0194600;Os12g0616400;Os01g0213800;Os08g0544800;Os11g0175700
608.	TF_motif_seq_0266	TCP	570	-	0.75	TGGCC	Os03g0785800;Os04g0194600;Os12g0616400;Os01g0213800;Os08g0544800;Os11g0175700
609.	TF_motif_seq_0266	TCP	571	+	0.75	GGCCA	Os03g0785800;Os04g0194600;Os12g0616400;Os01g0213800;Os08g0544800;Os11g0175700
610.	TF_motif_seq_0266	TCP	571	-	0.75	GGCCA	Os03g0785800;Os04g0194600;Os12g0616400;Os01g0213800;Os08g0544800;Os11g0175700
611.	TF_motif_seq_0266	TCP	576	+	0.75	GCGCC	Os03g0785800;Os04g0194600;Os12g0616400;Os01g0213800;Os08g0544800;Os11g0175700
612.	TF_motif_seq_0266	TCP	576	-	0.75	GCGCC	Os03g0785800;Os04g0194600;Os12g0616400;Os01g0213800;Os08g0544800;Os11g0175700
613.	TF_motif_seq_0266	TCP	585	+	0.75	GTACC	Os03g0785800;Os04g0194600;Os12g0616400;Os01g0213800;Os08g0544800;Os11g0175700
614.	TF_motif_seq_0266	TCP	585	-	0.75	GTACC	Os03g0785800;Os04g0194600;Os12g0616400;Os01g0213800;Os08g0544800;Os11g0175700
615.	TF_motif_seq_0266	TCP	666	+	0.75	TGTCC	Os03g0785800;Os04g0194600;Os12g0616400;Os01g0213800;Os08g0544800;Os11g0175700
616.	TF_motif_seq_0266	TCP	666	-	0.75	TGTCC	Os03g0785800;Os04g0194600;Os12g0616400;Os01g0213800;Os08g0544800;Os11g0175700
617.	TF_motif_seq_0266	TCP	872	+	0.75	GGTCT	Os03g0785800;Os04g0194600;Os12g0616400;Os01g0213800;Os08g0544800;Os11g0175700
618.	TF_motif_seq_0266	TCP	872	-	0.75	GGTCT	Os03g0785800;Os04g0194600;Os12g0616400;Os01g0213800;Os08g0544800;Os11g0175700
619.	TF_motif_seq_0266	TCP	946	+	0.75	GGTAC	Os03g0785800;Os04g0194600;Os12g0616400;Os01g0213800;Os08g0544800;Os11g0175700
620.	TF_motif_seq_0266	TCP	946	-	0.75	GGTAC	Os03g0785800;Os04g0194600;Os12g0616400;Os01g0213800;Os08g0544800;Os11g0175700
621.	TF_motif_seq_0266	TCP	1089	+	0.75	TGTCC	Os03g0785800;Os04g0194600;Os12g0616400;Os01g0213800;Os08g0544800;Os11g0175700
622.	TF_motif_seq_0266	TCP	1089	-	0.75	TGTCC	Os03g0785800;Os04g0194600;Os12g0616400;Os01g0213800;Os08g0544800;Os11g0175700
623.	TF_motif_seq_0266	TCP	1191	+	0.75	GTGCC	Os03g0785800;Os04g0194600;Os12g0616400;Os01g0213800;Os08g0544800;Os11g0175700
624.	TF_motif_seq_0266	TCP	1191	-	0.75	GTGCC	Os03g0785800;Os04g0194600;Os12g0616400;Os01g0213800;Os08g0544800;Os11g0175700
625.	TF_motif_seq_0266	TCP	1232	+	0.75	GGAAC	Os03g0785800;Os04g0194600;Os12g0616400;Os01g0213800;Os08g0544800;Os11g0175700
626.	TF_motif_seq_0266	TCP	1232	-	0.75	GGAAC	Os03g0785800;Os04g0194600;Os12g0616400;Os01g0213800;Os08g0544800;Os11g0175700
627.	TF_motif_seq_0266	TCP	1293	+	0.75	GTGCC	Os03g0785800;Os04g0194600;Os12g0616400;Os01g0213800;Os08g0544800;Os11g0175700
628.	TF_motif_seq_0266	TCP	1293	-	0.75	GTGCC	Os03g0785800;Os04g0194600;Os12g0616400;Os01g0213800;Os08g0544800;Os11g0175700
629.	TF_motif_seq_0266	TCP	1309	+	0.75	GGGAC	Os03g0785800;Os04g0194600;Os12g0616400;Os01g0213800;Os08g0544800;Os11g0175700
630.	TF_motif_seq_0266	TCP	1309	-	0.75	GGGAC	Os03g0785800;Os04g0194600;Os12g0616400;Os01g0213800;Os08g0544800;Os11g0175700
631.	TF_motif_seq_0266	TCP	1310	+	1	GGACC	Os03g0785800;Os04g0194600;Os12g0616400;Os01g0213800;Os08g0544800;Os11g0175700
632.	TF_motif_seq_0266	TCP	1310	-	1	GGACC	Os03g0785800;Os04g0194600;Os12g0616400;Os01g0213800;Os08g0544800;Os11g0175700
633.	TF_motif_seq_0266	TCP	1714	+	0.75	GGTTC	Os03g0785800;Os04g0194600;Os12g0616400;Os01g0213800;Os08g0544800;Os11g0175700
634.	TF_motif_seq_0266	TCP	1714	-	0.75	GGTTC	Os03g0785800;Os04g0194600;Os12g0616400;Os01g0213800;Os08g0544800;Os11g0175700
635.	TF_motif_seq_0266	TCP	1737	+	0.75	GGACT	Os03g0785800;Os04g0194600;Os12g0616400;Os01g0213800;Os08g0544800;Os11g0175700
636.	TF_motif_seq_0266	TCP	1737	-	0.75	GGACT	Os03g0785800;Os04g0194600;Os12g0616400;Os01g0213800;Os08g0544800;Os11g0175700
637.	TF_motif_seq_0266	TCP	1744	+	0.75	GGACA	Os03g0785800;Os04g0194600;Os12g0616400;Os01g0213800;Os08g0544800;Os11g0175700
638.	TF_motif_seq_0266	TCP	1744	-	0.75	GGACA	Os03g0785800;Os04g0194600;Os12g0616400;Os01g0213800;Os08g0544800;Os11g0175700
639.	TF_motif_seq_0266	TCP	1750	+	0.75	GAACC	Os03g0785800;Os04g0194600;Os12g0616400;Os01g0213800;Os08g0544800;Os11g0175700
640.	TF_motif_seq_0266	TCP	1750	-	0.75	GAACC	Os03g0785800;Os04g0194600;Os12g0616400;Os01g0213800;Os08g0544800;Os11g0175700
641.	TF_motif_seq_0266	TCP	1951	+	0.75	GGACG	Os03g0785800;Os04g0194600;Os12g0616400;Os01g0213800;Os08g0544800;Os11g0175700
642.	TF_motif_seq_0266	TCP	1951	-	0.75	GGACG	Os03g0785800;Os04g0194600;Os12g0616400;Os01g0213800;Os08g0544800;Os11g0175700
643.	TF_motif_seq_0266	TCP	1955	+	0.75	GGTTC	Os03g0785800;Os04g0194600;Os12g0616400;Os01g0213800;Os08g0544800;Os11g0175700
644.	TF_motif_seq_0266	TCP	1955	-	0.75	GGTTC	Os03g0785800;Os04g0194600;Os12g0616400;Os01g0213800;Os08g0544800;Os11g0175700
645.	TF_motif_seq_0266	TCP	1986	+	0.75	GGCAC	Os03g0785800;Os04g0194600;Os12g0616400;Os01g0213800;Os08g0544800;Os11g0175700
646.	TF_motif_seq_0266	TCP	1986	-	0.75	GGCAC	Os03g0785800;Os04g0194600;Os12g0616400;Os01g0213800;Os08g0544800;Os11g0175700
647.	TF_motif_seq_0266	TCP	2031	+	0.75	GGAAC	Os03g0785800;Os04g0194600;Os12g0616400;Os01g0213800;Os08g0544800;Os11g0175700
648.	TF_motif_seq_0266	TCP	2031	-	0.75	GGAAC	Os03g0785800;Os04g0194600;Os12g0616400;Os01g0213800;Os08g0544800;Os11g0175700
649.	TF_motif_seq_0266	TCP	2068	+	0.75	GGGCG	Os03g0785800;Os04g0194600;Os12g0616400;Os01g0213800;Os08g0544800;Os11g0175700
650.	TF_motif_seq_0266	TCP	2068	-	0.75	GGGCG	Os03g0785800;Os04g0194600;Os12g0616400;Os01g0213800;Os08g0544800;Os11g0175700
651.	TF_motif_seq_0266	TCP	2069	+	0.75	GGCGC	Os03g0785800;Os04g0194600;Os12g0616400;Os01g0213800;Os08g0544800;Os11g0175700
652.	TF_motif_seq_0266	TCP	2069	-	0.75	GGCGC	Os03g0785800;Os04g0194600;Os12g0616400;Os01g0213800;Os08g0544800;Os11g0175700
653.	TF_motif_seq_0266	TCP	2092	+	0.75	GGTCA	Os03g0785800;Os04g0194600;Os12g0616400;Os01g0213800;Os08g0544800;Os11g0175700
654.	TF_motif_seq_0266	TCP	2092	-	0.75	GGTCA	Os03g0785800;Os04g0194600;Os12g0616400;Os01g0213800;Os08g0544800;Os11g0175700
655.	TF_motif_seq_0266	TCP	2103	+	0.75	TGGCC	Os03g0785800;Os04g0194600;Os12g0616400;Os01g0213800;Os08g0544800;Os11g0175700
656.	TF_motif_seq_0266	TCP	2103	-	0.75	TGGCC	Os03g0785800;Os04g0194600;Os12g0616400;Os01g0213800;Os08g0544800;Os11g0175700
657.	TF_motif_seq_0266	TCP	2104	+	0.75	GGCCA	Os03g0785800;Os04g0194600;Os12g0616400;Os01g0213800;Os08g0544800;Os11g0175700
658.	TF_motif_seq_0266	TCP	2104	-	0.75	GGCCA	Os03g0785800;Os04g0194600;Os12g0616400;Os01g0213800;Os08g0544800;Os11g0175700
659.	TF_motif_seq_0266	TCP	2144	+	0.75	GAGCC	Os03g0785800;Os04g0194600;Os12g0616400;Os01g0213800;Os08g0544800;Os11g0175700
660.	TF_motif_seq_0266	TCP	2144	-	0.75	GAGCC	Os03g0785800;Os04g0194600;Os12g0616400;Os01g0213800;Os08g0544800;Os11g0175700
661.	TF_motif_seq_0266	TCP	2163	+	0.75	GGCAC	Os03g0785800;Os04g0194600;Os12g0616400;Os01g0213800;Os08g0544800;Os11g0175700
662.	TF_motif_seq_0266	TCP	2163	-	0.75	GGCAC	Os03g0785800;Os04g0194600;Os12g0616400;Os01g0213800;Os08g0544800;Os11g0175700
663.	TF_motif_seq_0266	TCP	2168	+	0.75	GTGCC	Os03g0785800;Os04g0194600;Os12g0616400;Os01g0213800;Os08g0544800;Os11g0175700
664.	TF_motif_seq_0266	TCP	2168	-	0.75	GTGCC	Os03g0785800;Os04g0194600;Os12g0616400;Os01g0213800;Os08g0544800;Os11g0175700
665.	TF_motif_seq_0266	TCP	2174	+	1	GGTCC	Os03g0785800;Os04g0194600;Os12g0616400;Os01g0213800;Os08g0544800;Os11g0175700
666.	TF_motif_seq_0266	TCP	2174	-	1	GGTCC	Os03g0785800;Os04g0194600;Os12g0616400;Os01g0213800;Os08g0544800;Os11g0175700
667.	TF_motif_seq_0266	TCP	2175	+	0.75	GTCCC	Os03g0785800;Os04g0194600;Os12g0616400;Os01g0213800;Os08g0544800;Os11g0175700
668.	TF_motif_seq_0266	TCP	2175	-	0.75	GTCCC	Os03g0785800;Os04g0194600;Os12g0616400;Os01g0213800;Os08g0544800;Os11g0175700
669.	TF_motif_seq_0266	TCP	2180	+	0.75	GTGCC	Os03g0785800;Os04g0194600;Os12g0616400;Os01g0213800;Os08g0544800;Os11g0175700
670.	TF_motif_seq_0266	TCP	2180	-	0.75	GTGCC	Os03g0785800;Os04g0194600;Os12g0616400;Os01g0213800;Os08g0544800;Os11g0175700
671.	TF_motif_seq_0266	TCP	2181	+	0.75	TGCCC	Os03g0785800;Os04g0194600;Os12g0616400;Os01g0213800;Os08g0544800;Os11g0175700
672.	TF_motif_seq_0266	TCP	2181	-	0.75	TGCCC	Os03g0785800;Os04g0194600;Os12g0616400;Os01g0213800;Os08g0544800;Os11g0175700
673.	TF_motif_seq_0266	TCP	2182	+	0.75	GCCCC	Os03g0785800;Os04g0194600;Os12g0616400;Os01g0213800;Os08g0544800;Os11g0175700
674.	TF_motif_seq_0266	TCP	2182	-	0.75	GCCCC	Os03g0785800;Os04g0194600;Os12g0616400;Os01g0213800;Os08g0544800;Os11g0175700
675.	TF_motif_seq_0266	TCP	2197	+	0.75	CGGCC	Os03g0785800;Os04g0194600;Os12g0616400;Os01g0213800;Os08g0544800;Os11g0175700
676.	TF_motif_seq_0266	TCP	2197	-	0.75	CGGCC	Os03g0785800;Os04g0194600;Os12g0616400;Os01g0213800;Os08g0544800;Os11g0175700
677.	TF_motif_seq_0266	TCP	2198	+	0.75	GGCCA	Os03g0785800;Os04g0194600;Os12g0616400;Os01g0213800;Os08g0544800;Os11g0175700
678.	TF_motif_seq_0266	TCP	2198	-	0.75	GGCCA	Os03g0785800;Os04g0194600;Os12g0616400;Os01g0213800;Os08g0544800;Os11g0175700
679.	TF_motif_seq_0266	TCP	2225	+	1	GGGCC	Os03g0785800;Os04g0194600;Os12g0616400;Os01g0213800;Os08g0544800;Os11g0175700
680.	TF_motif_seq_0266	TCP	2225	-	1	GGGCC	Os03g0785800;Os04g0194600;Os12g0616400;Os01g0213800;Os08g0544800;Os11g0175700
681.	TF_motif_seq_0266	TCP	2226	+	0.75	GGCCG	Os03g0785800;Os04g0194600;Os12g0616400;Os01g0213800;Os08g0544800;Os11g0175700
682.	TF_motif_seq_0266	TCP	2226	-	0.75	GGCCG	Os03g0785800;Os04g0194600;Os12g0616400;Os01g0213800;Os08g0544800;Os11g0175700
683.	TF_motif_seq_0266	TCP	2230	+	0.75	GGACG	Os03g0785800;Os04g0194600;Os12g0616400;Os01g0213800;Os08g0544800;Os11g0175700
684.	TF_motif_seq_0266	TCP	2230	-	0.75	GGACG	Os03g0785800;Os04g0194600;Os12g0616400;Os01g0213800;Os08g0544800;Os11g0175700
685.	TF_motif_seq_0266	TCP	2260	+	0.75	CGGCC	Os03g0785800;Os04g0194600;Os12g0616400;Os01g0213800;Os08g0544800;Os11g0175700
686.	TF_motif_seq_0266	TCP	2260	-	0.75	CGGCC	Os03g0785800;Os04g0194600;Os12g0616400;Os01g0213800;Os08g0544800;Os11g0175700
687.	TF_motif_seq_0266	TCP	2261	+	1	GGCCC	Os03g0785800;Os04g0194600;Os12g0616400;Os01g0213800;Os08g0544800;Os11g0175700
688.	TF_motif_seq_0266	TCP	2261	-	1	GGCCC	Os03g0785800;Os04g0194600;Os12g0616400;Os01g0213800;Os08g0544800;Os11g0175700
689.	TF_motif_seq_0266	TCP	2262	+	0.75	GCCCC	Os03g0785800;Os04g0194600;Os12g0616400;Os01g0213800;Os08g0544800;Os11g0175700
690.	TF_motif_seq_0266	TCP	2262	-	0.75	GCCCC	Os03g0785800;Os04g0194600;Os12g0616400;Os01g0213800;Os08g0544800;Os11g0175700
691.	TF_motif_seq_0266	TCP	2345	+	0.75	GGGTC	Os03g0785800;Os04g0194600;Os12g0616400;Os01g0213800;Os08g0544800;Os11g0175700
692.	TF_motif_seq_0266	TCP	2345	-	0.75	GGGTC	Os03g0785800;Os04g0194600;Os12g0616400;Os01g0213800;Os08g0544800;Os11g0175700
693.	TF_motif_seq_0266	TCP	2346	+	0.75	GGTCT	Os03g0785800;Os04g0194600;Os12g0616400;Os01g0213800;Os08g0544800;Os11g0175700
694.	TF_motif_seq_0266	TCP	2346	-	0.75	GGTCT	Os03g0785800;Os04g0194600;Os12g0616400;Os01g0213800;Os08g0544800;Os11g0175700
695.	TF_motif_seq_0266	TCP	2361	+	0.75	GGATC	Os03g0785800;Os04g0194600;Os12g0616400;Os01g0213800;Os08g0544800;Os11g0175700
696.	TF_motif_seq_0266	TCP	2361	-	0.75	GGATC	Os03g0785800;Os04g0194600;Os12g0616400;Os01g0213800;Os08g0544800;Os11g0175700
697.	TF_motif_seq_0266	TCP	2409	+	0.75	GGTCA	Os03g0785800;Os04g0194600;Os12g0616400;Os01g0213800;Os08g0544800;Os11g0175700
698.	TF_motif_seq_0266	TCP	2409	-	0.75	GGTCA	Os03g0785800;Os04g0194600;Os12g0616400;Os01g0213800;Os08g0544800;Os11g0175700
699.	TF_motif_seq_0266	TCP	2445	+	0.75	GGGCG	Os03g0785800;Os04g0194600;Os12g0616400;Os01g0213800;Os08g0544800;Os11g0175700
700.	TF_motif_seq_0266	TCP	2445	-	0.75	GGGCG	Os03g0785800;Os04g0194600;Os12g0616400;Os01g0213800;Os08g0544800;Os11g0175700
701.	TF_motif_seq_0266	TCP	2483	+	0.75	TGCCC	Os03g0785800;Os04g0194600;Os12g0616400;Os01g0213800;Os08g0544800;Os11g0175700
702.	TF_motif_seq_0266	TCP	2483	-	0.75	TGCCC	Os03g0785800;Os04g0194600;Os12g0616400;Os01g0213800;Os08g0544800;Os11g0175700
703.	TF_motif_seq_0282	Alpha-amylase	81	-	1	tTTATT	M24286;M24287
704.	TF_motif_seq_0282	Alpha-amylase	91	-	1	tTTATT	M24286;M24287
705.	TF_motif_seq_0282	Alpha-amylase	170	-	1	tTTATT	M24286;M24287
706.	TF_motif_seq_0282	Alpha-amylase	228	-	1	tTTATT	M24286;M24287
707.	TF_motif_seq_0282	Alpha-amylase	1488	+	1	AATAAa	M24286;M24287
708.	TF_motif_seq_0292	AP2; ERF;ERF	131	-	0.95	GTCGGa	Os08g0565200;Os01g0165000;Os02g0677300;Os03g0174400;Os05g0346200;Os06g0127100;Os01g0968800;Os04g0572400;Os05g0473300;Os06g0165600;Os08g0545500;Os09g0522000;Os09g0522100;Os09g0522200
709.	TF_motif_seq_0312	BES1	795	+	1	CGTGCg	Os07g0580500
710.	TF_motif_seq_0316	(Others)	128	+	0.83	GAAGTc	L345501
711.	TF_motif_seq_0316	(Others)	128	-	0.83	gAAGTC	L345501
712.	TF_motif_seq_0316	(Others)	819	+	0.83	GACGTt	L345501
713.	TF_motif_seq_0316	(Others)	819	-	0.83	gACGTT	L345501
714.	TF_motif_seq_0316	(Others)	1087	+	0.83	GATGTc	L345501
715.	TF_motif_seq_0316	(Others)	1087	-	0.83	gATGTC	L345501
716.	TF_motif_seq_0316	(Others)	1730	+	0.83	CACGTc	L345501
717.	TF_motif_seq_0316	(Others)	1730	-	0.83	cACGTC	L345501
718.	TF_motif_seq_0316	(Others)	2023	+	0.83	GAAGTc	L345501
719.	TF_motif_seq_0316	(Others)	2023	-	0.83	gAAGTC	L345501
720.	TF_motif_seq_0316	(Others)	2231	+	0.83	GACGTg	L345501
721.	TF_motif_seq_0316	(Others)	2231	-	0.83	gACGTG	L345501
722.	TF_motif_seq_0327	(Others)	267	+	0.83	AACGTa	L34551
723.	TF_motif_seq_0327	(Others)	267	-	0.83	aACGTA	L34551
724.	TF_motif_seq_0327	(Others)	384	+	0.83	TTCGTa	L34551
725.	TF_motif_seq_0327	(Others)	384	-	0.83	tTCGTA	L34551
726.	TF_motif_seq_0327	(Others)	508	+	0.83	TAAGTa	L34551
727.	TF_motif_seq_0327	(Others)	508	-	0.83	tAAGTA	L34551
728.	TF_motif_seq_0327	(Others)	1203	+	0.83	TACATa	L34551
729.	TF_motif_seq_0327	(Others)	1203	-	0.83	tACATA	L34551
730.	TF_motif_seq_0327	(Others)	1218	+	0.83	TTCGTa	L34551
731.	TF_motif_seq_0327	(Others)	1218	-	0.83	tTCGTA	L34551
732.	TF_motif_seq_0327	(Others)	1226	+	0.83	TAAGTa	L34551
733.	TF_motif_seq_0327	(Others)	1226	-	0.83	tAAGTA	L34551
734.	TF_motif_seq_0327	(Others)	1469	+	0.83	TACATa	L34551
735.	TF_motif_seq_0327	(Others)	1469	-	0.83	tACATA	L34551
736.	TF_motif_seq_0327	(Others)	1511	+	0.83	AACGTa	L34551
737.	TF_motif_seq_0327	(Others)	1511	-	0.83	aACGTA	L34551
738.	TF_motif_seq_0327	(Others)	1550	+	0.83	CACGTa	L34551
739.	TF_motif_seq_0327	(Others)	1550	-	0.83	cACGTA	L34551
740.	TF_motif_seq_0327	(Others)	1692	+	0.83	TACGTg	L34551
741.	TF_motif_seq_0327	(Others)	1692	-	0.83	tACGTG	L34551
742.	TF_motif_seq_0327	(Others)	1698	+	0.83	TAAGTa	L34551
743.	TF_motif_seq_0327	(Others)	1698	-	0.83	tAAGTA	L34551
744.	TF_motif_seq_0335	B3; ARF;ARF	623	+	1	TGTCTc	Os02g0141100;Os02g0164900;Os04g0664400;Os04g0671900;Os06g0196700;Os06g0677800;Os06g0702600;Os08g0520500;Os11g0523800;Os12g0613700;Os01g0236300;Os01g0670800;Os01g0753500;Os01g0927600;Os02g0557200;Os02g0628600;Os04g0442000;Os04g0519700;Os04g0690600;Os05g0515400;Os05g0563400;Os06g0685700;Os10g0479900;Os12g0479400
745.	TF_motif_seq_0347	Alpha-amylase	65	-	0.86	ctTAATT	M24286;M24287
746.	TF_motif_seq_0347	Alpha-amylase	68	+	0.86	AATTAca	M24286;M24287
747.	TF_motif_seq_0347	Alpha-amylase	220	+	0.86	AATTAag	M24286;M24287
748.	TF_motif_seq_0347	Alpha-amylase	374	-	0.86	gtTAATT	M24286;M24287
749.	TF_motif_seq_0347	Alpha-amylase	602	+	0.86	AATTAag	M24286;M24287
750.	TF_motif_seq_0347	Alpha-amylase	971	+	0.86	AATTAga	M24286;M24287
751.	TF_motif_seq_0347	Alpha-amylase	1036	-	1	ttTAATT	M24286;M24287
752.	TF_motif_seq_0347	Alpha-amylase	1039	+	0.86	AATTAac	M24286;M24287
753.	TF_motif_seq_0347	Alpha-amylase	1492	+	1	AATTAaa	M24286;M24287
754.	TF_motif_seq_0347	Alpha-amylase	1836	-	0.86	atTAATT	M24286;M24287
755.	TF_motif_seq_0376	Myb/SANT; MYB	435	+	0.86	TAACAac	Os01g0812000
756.	TF_motif_seq_0376	Myb/SANT; MYB	1042	+	0.86	TAACAag	Os01g0812000
757.	TF_motif_seq_0376	Myb/SANT; MYB	1237	+	1	TAACAaa	Os01g0812000
758.	TF_motif_seq_0376	Myb/SANT; MYB	1423	-	0.86	taTGTTA	Os01g0812000
759.	TF_motif_seq_0379	Alpha-amylase	430	-	0.84	ccTGTTA	X16509
760.	TF_motif_seq_0379	Alpha-amylase	435	+	0.84	TAACAac	X16509
761.	TF_motif_seq_0379	Alpha-amylase	1042	+	0.84	TAACAag	X16509
762.	TF_motif_seq_0379	Alpha-amylase	1237	+	1	TAACAaa	X16509
763.	TF_motif_seq_0379	Alpha-amylase	1366	-	0.84	acTGTTA	X16509
764.	TF_motif_seq_0379	Alpha-amylase	1423	-	0.96	taTGTTA	X16509
765.	TF_motif_seq_0386	Alpha-amylase	671	-	0.86	ttGGATA	X16509
766.	TF_motif_seq_0422	LEA_5	1323	+	0.88	CATGCatc	U22102
767.	TF_motif_seq_0422	LEA_5	1339	+	0.88	CATGCaag	U22102
768.	TF_motif_seq_0422	LEA_5	1373	-	0.75	tttGCATG	U22102
769.	TF_motif_seq_0422	LEA_5	2218	+	0.88	CATGCacg	U22102
770.	TF_motif_seq_0431	TCP	272	-	0.75	atgGGATC	Os04g0194600;Os08g0544800
771.	TF_motif_seq_0431	TCP	555	-	0.75	ctgGGAGC	Os04g0194600;Os08g0544800
772.	TF_motif_seq_0431	TCP	946	+	0.75	GGTACaac	Os04g0194600;Os08g0544800
773.	TF_motif_seq_0431	TCP	1229	-	0.75	gtaGGAAC	Os04g0194600;Os08g0544800
774.	TF_motif_seq_0431	TCP	1307	-	0.75	acgGGACC	Os04g0194600;Os08g0544800
775.	TF_motif_seq_0431	TCP	1948	-	0.75	gttGGACG	Os04g0194600;Os08g0544800
776.	TF_motif_seq_0431	TCP	2174	+	0.75	GGTCCcgt	Os04g0194600;Os08g0544800
777.	TF_motif_seq_0431	TCP	2261	+	0.75	GGCCCcat	Os04g0194600;Os08g0544800
778.	TF_motif_seq_0446	LEA_5	1548	-	1	gacACGTA	U22102
779.	TF_motif_seq_0446	LEA_5	1692	+	0.88	TACGTgta	U22102
780.	TF_motif_seq_0508	SBP	508	+	0.75	taAGTACac	Os01g0292900;Os01g0922600;Os02g0139400;Os02g0174100;Os02g0177300;Os03g0833300;Os04g0551500;Os05g0408200;Os06g0659100;Os06g0663500;Os06g0703500;Os08g0509600;Os08g0513700;Os08g0531600;Os09g0491532;Os09g0507100;Os11g0496600
781.	TF_motif_seq_0508	SBP	944	+	0.88	tcGGTACaa	Os01g0292900;Os01g0922600;Os02g0139400;Os02g0174100;Os02g0177300;Os03g0833300;Os04g0551500;Os05g0408200;Os06g0659100;Os06g0663500;Os06g0703500;Os08g0509600;Os08g0513700;Os08g0531600;Os09g0491532;Os09g0507100;Os11g0496600
782.	TF_motif_seq_0508	SBP	1550	+	0.75	caCGTAGaa	Os01g0292900;Os01g0922600;Os02g0139400;Os02g0174100;Os02g0177300;Os03g0833300;Os04g0551500;Os05g0408200;Os06g0659100;Os06g0663500;Os06g0703500;Os08g0509600;Os08g0513700;Os08g0531600;Os09g0491532;Os09g0507100;Os11g0496600
783.	TF_motif_seq_0508	SBP	1695	-	0.75	gtGTAAGta	Os01g0292900;Os01g0922600;Os02g0139400;Os02g0174100;Os02g0177300;Os03g0833300;Os04g0551500;Os05g0408200;Os06g0659100;Os06g0663500;Os06g0703500;Os08g0509600;Os08g0513700;Os08g0531600;Os09g0491532;Os09g0507100;Os11g0496600
784.	TF_motif_seq_0508	SBP	1724	+	0.75	tgCATACac	Os01g0292900;Os01g0922600;Os02g0139400;Os02g0174100;Os02g0177300;Os03g0833300;Os04g0551500;Os05g0408200;Os06g0659100;Os06g0663500;Os06g0703500;Os08g0509600;Os08g0513700;Os08g0531600;Os09g0491532;Os09g0507100;Os11g0496600
785.	TF_motif_seq_0508	SBP	1741	+	0.75	tcCGGACat	Os01g0292900;Os01g0922600;Os02g0139400;Os02g0174100;Os02g0177300;Os03g0833300;Os04g0551500;Os05g0408200;Os06g0659100;Os06g0663500;Os06g0703500;Os08g0509600;Os08g0513700;Os08g0531600;Os09g0491532;Os09g0507100;Os11g0496600
786.	TF_motif_seq_0508	SBP	1814	-	0.75	atGTACTca	Os01g0292900;Os01g0922600;Os02g0139400;Os02g0174100;Os02g0177300;Os03g0833300;Os04g0551500;Os05g0408200;Os06g0659100;Os06g0663500;Os06g0703500;Os08g0509600;Os08g0513700;Os08g0531600;Os09g0491532;Os09g0507100;Os11g0496600
787.	TF_motif_seq_0508	SBP	1949	-	0.75	ttGGACGgt	Os01g0292900;Os01g0922600;Os02g0139400;Os02g0174100;Os02g0177300;Os03g0833300;Os04g0551500;Os05g0408200;Os06g0659100;Os06g0663500;Os06g0703500;Os08g0509600;Os08g0513700;Os08g0531600;Os09g0491532;Os09g0507100;Os11g0496600
788.	TF_motif_seq_0508	SBP	2138	-	0.88	ttGTACGag	Os01g0292900;Os01g0922600;Os02g0139400;Os02g0174100;Os02g0177300;Os03g0833300;Os04g0551500;Os05g0408200;Os06g0659100;Os06g0663500;Os06g0703500;Os08g0509600;Os08g0513700;Os08g0531600;Os09g0491532;Os09g0507100;Os11g0496600
789.	TF_motif_seq_0508	SBP	2379	-	0.75	ttGTAGGtt	Os01g0292900;Os01g0922600;Os02g0139400;Os02g0174100;Os02g0177300;Os03g0833300;Os04g0551500;Os05g0408200;Os06g0659100;Os06g0663500;Os06g0703500;Os08g0509600;Os08g0513700;Os08g0531600;Os09g0491532;Os09g0507100;Os11g0496600
790.	TFmatrixID_1746	TBP	1371	-	0.98	tattTGCATg	Os10g0432300;Os12g0580300
791.	TF_motif_seq_0002	(Motif sequence only)	1979	+	0.8	AACGCttggc	CE3OSOSEM
792.	TF_motif_seq_0013	(Motif sequence only)	876	-	0.7	tccgaGTACT	ABREMOTIFIOSRAB16B
793.	TF_motif_seq_0013	(Motif sequence only)	880	+	0.7	AGTACtttga	ABREMOTIFIOSRAB16B
794.	TF_motif_seq_0013	(Motif sequence only)	1700	+	0.8	AGTACgcgac	ABREMOTIFIOSRAB16B
795.	TF_motif_seq_0013	(Motif sequence only)	1811	-	0.7	acgatGTACT	ABREMOTIFIOSRAB16B
796.	TF_motif_seq_0013	(Motif sequence only)	2085	+	0.8	AGTACgcggt	ABREMOTIFIOSRAB16B
797.	TF_motif_seq_0013	(Motif sequence only)	2256	+	0.7	AGTACggccc	ABREMOTIFIOSRAB16B
798.	TF_motif_seq_0025	(Motif sequence only)	16	+	1	CTATAaatac	TATABOX1
799.	TF_motif_seq_0068	(Motif sequence only)	1546	-	0.73	gtgacaCGTAG	GBOXRELOSAMY3
800.	TF_motif_seq_0070	(Motif sequence only)	2149	-	0.73	atactgGAAAG	GLUTECOREOS
801.	TF_motif_seq_0071	(Motif sequence only)	276	+	0.82	GATCAttgttc	RNFG1OS
802.	TF_motif_seq_0092	(Motif sequence only)	1238	+	0.75	AACAAattctgc	GLUTAACAOS
803.	TF_motif_seq_0226	(Motif sequence only)	1595	+	0.67	tatcacatgttgATAAAttttttaaatt	COREOS
804.	TF_motif_seq_0259	(Motif sequence only)	130	-	0.8	AGTCG	CGACGOSAMY3
805.	TF_motif_seq_0259	(Motif sequence only)	150	-	0.8	TGTCG	CGACGOSAMY3
806.	TF_motif_seq_0259	(Motif sequence only)	266	+	0.8	CAACG	CGACGOSAMY3
807.	TF_motif_seq_0259	(Motif sequence only)	383	-	0.8	CTTCG	CGACGOSAMY3
808.	TF_motif_seq_0259	(Motif sequence only)	481	-	0.8	CCTCG	CGACGOSAMY3
809.	TF_motif_seq_0259	(Motif sequence only)	706	-	0.8	CATCG	CGACGOSAMY3
810.	TF_motif_seq_0259	(Motif sequence only)	749	+	0.8	CGATG	CGACGOSAMY3
811.	TF_motif_seq_0259	(Motif sequence only)	818	+	0.8	TGACG	CGACGOSAMY3
812.	TF_motif_seq_0259	(Motif sequence only)	1074	+	0.8	TGACG	CGACGOSAMY3
813.	TF_motif_seq_0259	(Motif sequence only)	1327	-	0.8	CATCG	CGACGOSAMY3
814.	TF_motif_seq_0259	(Motif sequence only)	1330	+	1	CGACG	CGACGOSAMY3
815.	TF_motif_seq_0259	(Motif sequence only)	1330	-	0.8	CGACG	CGACGOSAMY3
816.	TF_motif_seq_0259	(Motif sequence only)	1478	+	0.8	CAACG	CGACGOSAMY3
817.	TF_motif_seq_0259	(Motif sequence only)	1499	+	0.8	CTACG	CGACGOSAMY3
818.	TF_motif_seq_0259	(Motif sequence only)	1552	-	0.8	CGTAG	CGACGOSAMY3
819.	TF_motif_seq_0259	(Motif sequence only)	1672	-	0.8	CCTCG	CGACGOSAMY3
820.	TF_motif_seq_0259	(Motif sequence only)	1706	+	0.8	CGACA	CGACGOSAMY3
821.	TF_motif_seq_0259	(Motif sequence only)	1732	-	0.8	CGTCA	CGACGOSAMY3
822.	TF_motif_seq_0259	(Motif sequence only)	1812	+	0.8	CGATG	CGACGOSAMY3
823.	TF_motif_seq_0259	(Motif sequence only)	1951	+	0.8	GGACG	CGACGOSAMY3
824.	TF_motif_seq_0259	(Motif sequence only)	1978	+	0.8	CAACG	CGACGOSAMY3
825.	TF_motif_seq_0259	(Motif sequence only)	1992	+	0.8	CTACG	CGACGOSAMY3
826.	TF_motif_seq_0259	(Motif sequence only)	2194	-	0.8	CATCG	CGACGOSAMY3
827.	TF_motif_seq_0259	(Motif sequence only)	2230	+	0.8	GGACG	CGACGOSAMY3
828.	TF_motif_seq_0259	(Motif sequence only)	2250	+	0.8	CGAGG	CGACGOSAMY3
829.	TF_motif_seq_0259	(Motif sequence only)	2331	+	0.8	TGACG	CGACGOSAMY3
830.	TF_motif_seq_0259	(Motif sequence only)	2334	+	0.8	CGAGG	CGACGOSAMY3
831.	TF_motif_seq_0259	(Motif sequence only)	2405	-	0.8	CGTTG	CGACGOSAMY3
832.	TF_motif_seq_0259	(Motif sequence only)	2476	+	0.8	CGAAG	CGACGOSAMY3
833.	TF_motif_seq_0274	(Motif sequence only)	42	-	0.8	TCACA	BIHD1OS
834.	TF_motif_seq_0274	(Motif sequence only)	70	-	0.8	TTACA	BIHD1OS
835.	TF_motif_seq_0274	(Motif sequence only)	150	+	0.8	TGTCG	BIHD1OS
836.	TF_motif_seq_0274	(Motif sequence only)	182	+	0.8	TGGCA	BIHD1OS
837.	TF_motif_seq_0274	(Motif sequence only)	182	-	0.8	TGGCA	BIHD1OS
838.	TF_motif_seq_0274	(Motif sequence only)	207	+	0.8	TATCA	BIHD1OS
839.	TF_motif_seq_0274	(Motif sequence only)	237	-	0.8	TGAGA	BIHD1OS
840.	TF_motif_seq_0274	(Motif sequence only)	356	-	0.8	AGACA	BIHD1OS
841.	TF_motif_seq_0274	(Motif sequence only)	424	+	0.8	TGGCA	BIHD1OS
842.	TF_motif_seq_0274	(Motif sequence only)	424	-	0.8	TGGCA	BIHD1OS
843.	TF_motif_seq_0274	(Motif sequence only)	432	+	0.8	TGTTA	BIHD1OS
844.	TF_motif_seq_0274	(Motif sequence only)	435	-	0.8	TAACA	BIHD1OS
845.	TF_motif_seq_0274	(Motif sequence only)	448	-	0.8	TGACC	BIHD1OS
846.	TF_motif_seq_0274	(Motif sequence only)	474	+	0.8	TCTCA	BIHD1OS
847.	TF_motif_seq_0274	(Motif sequence only)	491	-	0.8	TTACA	BIHD1OS
848.	TF_motif_seq_0274	(Motif sequence only)	591	+	0.8	TGTTA	BIHD1OS
849.	TF_motif_seq_0274	(Motif sequence only)	617	-	0.8	AGACA	BIHD1OS
850.	TF_motif_seq_0274	(Motif sequence only)	623	+	0.8	TGTCT	BIHD1OS
851.	TF_motif_seq_0274	(Motif sequence only)	666	+	0.8	TGTCC	BIHD1OS
852.	TF_motif_seq_0274	(Motif sequence only)	693	+	0.8	TGACA	BIHD1OS
853.	TF_motif_seq_0274	(Motif sequence only)	693	-	1	TGACA	BIHD1OS
854.	TF_motif_seq_0274	(Motif sequence only)	724	+	0.8	TGACA	BIHD1OS
855.	TF_motif_seq_0274	(Motif sequence only)	724	-	1	TGACA	BIHD1OS
856.	TF_motif_seq_0274	(Motif sequence only)	740	+	0.8	TGTGA	BIHD1OS
857.	TF_motif_seq_0274	(Motif sequence only)	742	-	0.8	TGAAA	BIHD1OS
858.	TF_motif_seq_0274	(Motif sequence only)	785	-	0.8	TGATA	BIHD1OS
859.	TF_motif_seq_0274	(Motif sequence only)	816	+	0.8	TGTGA	BIHD1OS
860.	TF_motif_seq_0274	(Motif sequence only)	818	-	0.8	TGACG	BIHD1OS
861.	TF_motif_seq_0274	(Motif sequence only)	846	-	0.8	AGACA	BIHD1OS
862.	TF_motif_seq_0274	(Motif sequence only)	855	-	0.8	TCACA	BIHD1OS
863.	TF_motif_seq_0274	(Motif sequence only)	897	-	0.8	AGACA	BIHD1OS
864.	TF_motif_seq_0274	(Motif sequence only)	908	+	0.8	TGTGA	BIHD1OS
865.	TF_motif_seq_0274	(Motif sequence only)	910	-	0.8	TGACT	BIHD1OS
866.	TF_motif_seq_0274	(Motif sequence only)	958	+	0.8	TGTAA	BIHD1OS
867.	TF_motif_seq_0274	(Motif sequence only)	984	-	0.8	TGAAA	BIHD1OS
868.	TF_motif_seq_0274	(Motif sequence only)	1042	-	0.8	TAACA	BIHD1OS
869.	TF_motif_seq_0274	(Motif sequence only)	1074	-	0.8	TGACG	BIHD1OS
870.	TF_motif_seq_0274	(Motif sequence only)	1081	+	0.8	TTTCA	BIHD1OS
871.	TF_motif_seq_0274	(Motif sequence only)	1089	+	0.8	TGTCC	BIHD1OS
872.	TF_motif_seq_0274	(Motif sequence only)	1094	+	0.8	TCTCA	BIHD1OS
873.	TF_motif_seq_0274	(Motif sequence only)	1100	-	0.8	TGAAA	BIHD1OS
874.	TF_motif_seq_0274	(Motif sequence only)	1106	-	0.8	TGATA	BIHD1OS
875.	TF_motif_seq_0274	(Motif sequence only)	1116	+	0.8	TTTCA	BIHD1OS
876.	TF_motif_seq_0274	(Motif sequence only)	1129	+	0.8	TGACA	BIHD1OS
877.	TF_motif_seq_0274	(Motif sequence only)	1129	-	1	TGACA	BIHD1OS
878.	TF_motif_seq_0274	(Motif sequence only)	1139	+	1	TGTCA	BIHD1OS
879.	TF_motif_seq_0274	(Motif sequence only)	1139	-	0.8	TGTCA	BIHD1OS
880.	TF_motif_seq_0274	(Motif sequence only)	1141	-	0.8	TCACA	BIHD1OS
881.	TF_motif_seq_0274	(Motif sequence only)	1192	+	0.8	TGCCA	BIHD1OS
882.	TF_motif_seq_0274	(Motif sequence only)	1192	-	0.8	TGCCA	BIHD1OS
883.	TF_motif_seq_0274	(Motif sequence only)	1202	-	0.8	TTACA	BIHD1OS
884.	TF_motif_seq_0274	(Motif sequence only)	1211	+	0.8	TTTCA	BIHD1OS
885.	TF_motif_seq_0274	(Motif sequence only)	1237	-	0.8	TAACA	BIHD1OS
886.	TF_motif_seq_0274	(Motif sequence only)	1294	+	0.8	TGCCA	BIHD1OS
887.	TF_motif_seq_0274	(Motif sequence only)	1294	-	0.8	TGCCA	BIHD1OS
888.	TF_motif_seq_0274	(Motif sequence only)	1317	+	0.8	TTTCA	BIHD1OS
889.	TF_motif_seq_0274	(Motif sequence only)	1368	+	0.8	TGTTA	BIHD1OS
890.	TF_motif_seq_0274	(Motif sequence only)	1379	+	0.8	TGTTA	BIHD1OS
891.	TF_motif_seq_0274	(Motif sequence only)	1396	-	0.8	TGAAA	BIHD1OS
892.	TF_motif_seq_0274	(Motif sequence only)	1406	-	0.8	TGAGA	BIHD1OS
893.	TF_motif_seq_0274	(Motif sequence only)	1425	+	0.8	TGTTA	BIHD1OS
894.	TF_motif_seq_0274	(Motif sequence only)	1432	+	1	TGTCA	BIHD1OS
895.	TF_motif_seq_0274	(Motif sequence only)	1432	-	0.8	TGTCA	BIHD1OS
896.	TF_motif_seq_0274	(Motif sequence only)	1439	-	0.8	TCACA	BIHD1OS
897.	TF_motif_seq_0274	(Motif sequence only)	1448	+	0.8	TGTAA	BIHD1OS
898.	TF_motif_seq_0274	(Motif sequence only)	1520	-	0.8	TCACA	BIHD1OS
899.	TF_motif_seq_0274	(Motif sequence only)	1524	+	0.8	AGTCA	BIHD1OS
900.	TF_motif_seq_0274	(Motif sequence only)	1545	+	0.8	TGTGA	BIHD1OS
901.	TF_motif_seq_0274	(Motif sequence only)	1547	+	0.8	TGACA	BIHD1OS
902.	TF_motif_seq_0274	(Motif sequence only)	1547	-	1	TGACA	BIHD1OS
903.	TF_motif_seq_0274	(Motif sequence only)	1588	-	0.8	TGATA	BIHD1OS
904.	TF_motif_seq_0274	(Motif sequence only)	1595	+	0.8	TATCA	BIHD1OS
905.	TF_motif_seq_0274	(Motif sequence only)	1597	-	0.8	TCACA	BIHD1OS
906.	TF_motif_seq_0274	(Motif sequence only)	1605	-	0.8	TGATA	BIHD1OS
907.	TF_motif_seq_0274	(Motif sequence only)	1645	+	0.8	TGACA	BIHD1OS
908.	TF_motif_seq_0274	(Motif sequence only)	1645	-	1	TGACA	BIHD1OS
909.	TF_motif_seq_0274	(Motif sequence only)	1659	-	0.8	TGAGA	BIHD1OS
910.	TF_motif_seq_0274	(Motif sequence only)	1664	+	0.8	TGGCA	BIHD1OS
911.	TF_motif_seq_0274	(Motif sequence only)	1664	-	0.8	TGGCA	BIHD1OS
912.	TF_motif_seq_0274	(Motif sequence only)	1696	+	0.8	TGTAA	BIHD1OS
913.	TF_motif_seq_0274	(Motif sequence only)	1706	-	0.8	CGACA	BIHD1OS
914.	TF_motif_seq_0274	(Motif sequence only)	1732	+	0.8	CGTCA	BIHD1OS
915.	TF_motif_seq_0274	(Motif sequence only)	1744	-	0.8	GGACA	BIHD1OS
916.	TF_motif_seq_0274	(Motif sequence only)	1771	+	0.8	TGACA	BIHD1OS
917.	TF_motif_seq_0274	(Motif sequence only)	1771	-	1	TGACA	BIHD1OS
918.	TF_motif_seq_0274	(Motif sequence only)	1807	+	1	TGTCA	BIHD1OS
919.	TF_motif_seq_0274	(Motif sequence only)	1807	-	0.8	TGTCA	BIHD1OS
920.	TF_motif_seq_0274	(Motif sequence only)	1898	+	0.8	TCTCA	BIHD1OS
921.	TF_motif_seq_0274	(Motif sequence only)	1958	-	0.8	TCACA	BIHD1OS
922.	TF_motif_seq_0274	(Motif sequence only)	1985	+	0.8	TGGCA	BIHD1OS
923.	TF_motif_seq_0274	(Motif sequence only)	1985	-	0.8	TGGCA	BIHD1OS
924.	TF_motif_seq_0274	(Motif sequence only)	2025	+	0.8	AGTCA	BIHD1OS
925.	TF_motif_seq_0274	(Motif sequence only)	2044	-	0.8	TGAGA	BIHD1OS
926.	TF_motif_seq_0274	(Motif sequence only)	2079	+	0.8	TGGCA	BIHD1OS
927.	TF_motif_seq_0274	(Motif sequence only)	2079	-	0.8	TGGCA	BIHD1OS
928.	TF_motif_seq_0274	(Motif sequence only)	2092	+	0.8	GGTCA	BIHD1OS
929.	TF_motif_seq_0274	(Motif sequence only)	2169	+	0.8	TGCCA	BIHD1OS
930.	TF_motif_seq_0274	(Motif sequence only)	2169	-	0.8	TGCCA	BIHD1OS
931.	TF_motif_seq_0274	(Motif sequence only)	2238	+	0.8	TCTCA	BIHD1OS
932.	TF_motif_seq_0274	(Motif sequence only)	2331	-	0.8	TGACG	BIHD1OS
933.	TF_motif_seq_0274	(Motif sequence only)	2386	+	0.8	TTTCA	BIHD1OS
934.	TF_motif_seq_0274	(Motif sequence only)	2388	-	0.8	TCACA	BIHD1OS
935.	TF_motif_seq_0274	(Motif sequence only)	2409	+	0.8	GGTCA	BIHD1OS
936.	TF_motif_seq_0291	(Motif sequence only)	560	+	1	AGCAGc	ANAERO2CONSENSUS
937.	TF_motif_seq_0291	(Motif sequence only)	2294	-	1	gCTGCT	ANAERO2CONSENSUS
938.	TF_motif_seq_0297	(Motif sequence only)	146	-	1	gAGTTG	CAREOSREP1
939.	TF_motif_seq_0297	(Motif sequence only)	2428	-	1	gAGTTG	CAREOSREP1
940.	TF_motif_seq_0321	(Motif sequence only)	154	+	1	GATAAt	GT1CONSENSUS
941.	TF_motif_seq_0321	(Motif sequence only)	378	-	1	aTTTCC	GT1CONSENSUS
942.	TF_motif_seq_0321	(Motif sequence only)	674	+	1	GATAAa	GT1CONSENSUS
943.	TF_motif_seq_0321	(Motif sequence only)	743	+	1	GAAAAt	GT1CONSENSUS
944.	TF_motif_seq_0321	(Motif sequence only)	1055	-	1	aTTATC	GT1CONSENSUS
945.	TF_motif_seq_0321	(Motif sequence only)	1063	-	1	aTTACC	GT1CONSENSUS
946.	TF_motif_seq_0321	(Motif sequence only)	1079	-	1	aTTTTC	GT1CONSENSUS
947.	TF_motif_seq_0321	(Motif sequence only)	1209	-	1	tTTTTC	GT1CONSENSUS
948.	TF_motif_seq_0321	(Motif sequence only)	1397	+	1	GAAAAa	GT1CONSENSUS
949.	TF_motif_seq_0321	(Motif sequence only)	1482	+	1	GAAAAa	GT1CONSENSUS
950.	TF_motif_seq_0321	(Motif sequence only)	1606	+	1	GATAAa	GT1CONSENSUS
951.	TF_motif_seq_0321	(Motif sequence only)	1630	-	1	aTTTTC	GT1CONSENSUS
952.	TF_motif_seq_0321	(Motif sequence only)	2494	-	1	aTTACC	GT1CONSENSUS
953.	TF_motif_seq_0324	(Motif sequence only)	131	-	0.95	GTCGGa	DRECRTCOREAT
954.	TF_motif_seq_0328	(Motif sequence only)	672	-	1	tGGATA	TATCCAOSAMY
955.	TF_motif_seq_0334	(Motif sequence only)	2067	+	0.95	TGGGCg	SITEIIATCYTC
956.	TF_motif_seq_0334	(Motif sequence only)	2444	+	0.95	TGGGCg	SITEIIATCYTC
957.	TF_motif_seq_0343	(Motif sequence only)	1575	-	0.86	taTGTTT	ANAERO1CONSENSUS
958.	TF_motif_seq_0343	(Motif sequence only)	1653	+	0.86	AAACAat	ANAERO1CONSENSUS
959.	TF_motif_seq_0343	(Motif sequence only)	1792	+	1	AAACAaa	ANAERO1CONSENSUS
960.	TF_motif_seq_0343	(Motif sequence only)	1846	-	0.86	gtTGTTT	ANAERO1CONSENSUS
961.	TF_motif_seq_0343	(Motif sequence only)	2303	-	0.86	tcTGTTT	ANAERO1CONSENSUS
962.	TF_motif_seq_0344	(Motif sequence only)	436	+	0.86	AACAAcc	AACACOREOSGLUB1
963.	TF_motif_seq_0344	(Motif sequence only)	934	+	0.86	AACAAgc	AACACOREOSGLUB1
964.	TF_motif_seq_0344	(Motif sequence only)	1238	+	0.86	AACAAat	AACACOREOSGLUB1
965.	TF_motif_seq_0344	(Motif sequence only)	1298	+	0.86	AACAAat	AACACOREOSGLUB1
966.	TF_motif_seq_0344	(Motif sequence only)	1793	+	0.86	AACAAag	AACACOREOSGLUB1
967.	TF_motif_seq_0344	(Motif sequence only)	1845	-	0.86	ggTTGTT	AACACOREOSGLUB1
968.	TF_motif_seq_0353	(Motif sequence only)	1548	-	1	gaCACGT	ACGTABREMOTIFA2OSEM
969.	TF_motif_seq_0353	(Motif sequence only)	1693	+	0.84	ACGTGta	ACGTABREMOTIFA2OSEM
970.	TF_motif_seq_0353	(Motif sequence only)	1728	-	0.84	taCACGT	ACGTABREMOTIFA2OSEM
971.	TF_motif_seq_0353	(Motif sequence only)	2163	-	0.96	ggCACGT	ACGTABREMOTIFA2OSEM
972.	TF_motif_seq_0353	(Motif sequence only)	2166	+	0.96	ACGTGcc	ACGTABREMOTIFA2OSEM
973.	TF_motif_seq_0353	(Motif sequence only)	2232	+	0.84	ACGTGtt	ACGTABREMOTIFA2OSEM
974.	TF_motif_seq_0358	(Motif sequence only)	266	+	0.86	CAACGta	BP5OSWX
975.	TF_motif_seq_0360	(Motif sequence only)	1550	+	0.86	CACGTag	IRO2OS
976.	TF_motif_seq_0360	(Motif sequence only)	2164	-	0.86	gcACGTG	IRO2OS
977.	TF_motif_seq_0360	(Motif sequence only)	2165	+	0.86	CACGTgc	IRO2OS
978.	TF_motif_seq_0363	(Motif sequence only)	1820	-	0.86	tcATTGG	LEAFYATAG
979.	TF_motif_seq_0363	(Motif sequence only)	2075	-	0.86	atATTGG	LEAFYATAG
980.	TF_motif_seq_0372	(Motif sequence only)	408	+	0.86	GTAGGtg	ACGTOSGLUB1
981.	TF_motif_seq_0372	(Motif sequence only)	1550	-	0.86	caCGTAG	ACGTOSGLUB1
982.	TF_motif_seq_0372	(Motif sequence only)	1691	+	0.86	TTACGtg	ACGTOSGLUB1
983.	TF_motif_seq_0372	(Motif sequence only)	1701	+	0.86	GTACGcg	ACGTOSGLUB1
984.	TF_motif_seq_0372	(Motif sequence only)	2086	+	0.86	GTACGcg	ACGTOSGLUB1
985.	TF_motif_seq_0372	(Motif sequence only)	2140	+	0.86	GTACGag	ACGTOSGLUB1
986.	TF_motif_seq_0372	(Motif sequence only)	2164	+	0.86	GCACGtg	ACGTOSGLUB1
987.	TF_motif_seq_0372	(Motif sequence only)	2165	-	0.86	caCGTGC	ACGTOSGLUB1
988.	TF_motif_seq_0372	(Motif sequence only)	2230	+	0.86	GGACGtg	ACGTOSGLUB1
989.	TF_motif_seq_0378	(Motif sequence only)	430	-	0.86	ccTGTTA	GARE1OSREP1
990.	TF_motif_seq_0378	(Motif sequence only)	1237	+	0.86	TAACAaa	GARE1OSREP1
991.	TF_motif_seq_0378	(Motif sequence only)	1366	-	0.86	acTGTTA	GARE1OSREP1
992.	TF_motif_seq_0378	(Motif sequence only)	1423	-	0.86	taTGTTA	GARE1OSREP1
993.	TF_motif_seq_0380	(Motif sequence only)	88	-	0.86	taCTTTA	GARE2OSREP1
994.	TF_motif_seq_0380	(Motif sequence only)	194	-	0.86	taCTTTA	GARE2OSREP1
995.	TF_motif_seq_0380	(Motif sequence only)	266	+	0.86	CAACGta	GARE2OSREP1
996.	TF_motif_seq_0380	(Motif sequence only)	335	+	0.86	TAAAGta	GARE2OSREP1
997.	TF_motif_seq_0380	(Motif sequence only)	819	-	0.86	gaCGTTA	GARE2OSREP1
998.	TF_motif_seq_0380	(Motif sequence only)	1109	-	0.86	taCCTTA	GARE2OSREP1
999.	TF_motif_seq_0380	(Motif sequence only)	1423	-	0.86	taTGTTA	GARE2OSREP1
1000.	TF_motif_seq_0380	(Motif sequence only)	1462	+	0.86	TAACTta	GARE2OSREP1
1001.	TF_motif_seq_0380	(Motif sequence only)	1510	+	1	TAACGta	GARE2OSREP1
1002.	TF_motif_seq_0387	(Motif sequence only)	671	-	0.96	ttGGATA	TATCCAYMOTIFOSRAMY3D
1003.	TF_motif_seq_0387	(Motif sequence only)	2335	-	0.84	gaGGATA	TATCCAYMOTIFOSRAMY3D
1004.	TF_motif_seq_0389	(Motif sequence only)	18	-	0.86	atAAATA	TATABOXOSPAL
1005.	TF_motif_seq_0389	(Motif sequence only)	168	+	0.86	TATTTat	TATABOXOSPAL
1006.	TF_motif_seq_0389	(Motif sequence only)	172	+	0.86	TATTTta	TATABOXOSPAL
1007.	TF_motif_seq_0389	(Motif sequence only)	202	-	0.86	tcAAATA	TATABOXOSPAL
1008.	TF_motif_seq_0389	(Motif sequence only)	299	-	0.86	taAAATA	TATABOXOSPAL
1009.	TF_motif_seq_0389	(Motif sequence only)	1114	+	0.86	TATTTca	TATABOXOSPAL
1010.	TF_motif_seq_0389	(Motif sequence only)	1159	+	0.86	TATTTat	TATABOXOSPAL
1011.	TF_motif_seq_0389	(Motif sequence only)	1315	+	0.86	TATTTca	TATABOXOSPAL
1012.	TF_motif_seq_0389	(Motif sequence only)	1385	-	0.86	tcAAATA	TATABOXOSPAL
1013.	TF_motif_seq_0389	(Motif sequence only)	1967	+	1	TATTTaa	TATABOXOSPAL
1014.	TF_motif_seq_0390	(Motif sequence only)	1319	+	0.86	TCATCat	ANAERO3CONSENSUS
1015.	TF_motif_seq_0390	(Motif sequence only)	2327	-	0.86	gaGATGA	ANAERO3CONSENSUS
1016.	TF_motif_seq_0391	(Motif sequence only)	321	+	0.86	TGAGTta	GCN4OSGLUB1
1017.	TF_motif_seq_0391	(Motif sequence only)	1381	-	0.86	ttACTCA	GCN4OSGLUB1
1018.	TF_motif_seq_0392	(Motif sequence only)	1372	-	0.86	atTTGCA	PROLAMINBOXOSGLUB1
1019.	TF_motif_seq_0392	(Motif sequence only)	2434	+	0.86	TGCAAgg	PROLAMINBOXOSGLUB1
1020.	TF_motif_seq_0397	(Motif sequence only)	295	-	1	ccATTAA	WUSATAg
1021.	TF_motif_seq_0397	(Motif sequence only)	331	-	0.86	acATTAA	WUSATAg
1022.	TF_motif_seq_0397	(Motif sequence only)	1641	+	0.86	TTAATga	WUSATAg
1023.	TF_motif_seq_0397	(Motif sequence only)	1834	-	0.86	cgATTAA	WUSATAg
1024.	TF_motif_seq_0397	(Motif sequence only)	1860	-	0.86	tcATTAA	WUSATAg
1025.	TF_motif_seq_0397	(Motif sequence only)	2312	+	0.86	TTAATgc	WUSATAg
1026.	TF_motif_seq_0425	(Motif sequence only)	427	-	0.75	caaCCTGT	SITEIOSPCNA
1027.	TF_motif_seq_0425	(Motif sequence only)	528	-	0.75	ctaCCCGG	SITEIOSPCNA
1028.	TF_motif_seq_0425	(Motif sequence only)	677	-	0.75	aaaCCTGG	SITEIOSPCNA
1029.	TF_motif_seq_0425	(Motif sequence only)	2094	-	0.75	tcaCCTTG	SITEIOSPCNA
1030.	TF_motif_seq_0425	(Motif sequence only)	2122	+	0.88	CCTGGtgg	SITEIOSPCNA
1031.	TF_motif_seq_0425	(Motif sequence only)	2171	+	0.75	CCAGGtcc	SITEIOSPCNA
1032.	TF_motif_seq_0425	(Motif sequence only)	2206	-	0.88	ccaCCTGC	SITEIOSPCNA
1033.	TF_motif_seq_0425	(Motif sequence only)	2355	-	0.75	ctaACTGG	SITEIOSPCNA
1034.	TF_motif_seq_0425	(Motif sequence only)	2388	-	0.75	tcaCATGG	SITEIOSPCNA
1035.	TF_motif_seq_0429	(Motif sequence only)	625	-	0.75	tctCTCGC	E2F1OSPCNA
1036.	TF_motif_seq_0429	(Motif sequence only)	1277	+	0.75	GCGCGaga	E2F1OSPCNA
1037.	TF_motif_seq_0429	(Motif sequence only)	1279	+	0.75	GCGAGaat	E2F1OSPCNA
1038.	TF_motif_seq_0429	(Motif sequence only)	2447	+	0.75	GCGTGaag	E2F1OSPCNA
1039.	TF_motif_seq_0458	(Motif sequence only)	181	-	0.94	ctGGCAAt	E2FCONSENSUS
1040.	TF_motif_seq_0458	(Motif sequence only)	734	+	0.94	aTTCCCtg	E2FCONSENSUS
1041.	TF_motif_seq_0458	(Motif sequence only)	1822	+	0.94	aTTGGCtg	E2FCONSENSUS
1042.	TF_motif_seq_0458	(Motif sequence only)	1880	-	0.94	caGCCAAa	E2FCONSENSUS
1043.	TF_motif_seq_0458	(Motif sequence only)	2012	-	0.94	gaGGCAAa	E2FCONSENSUS
1044.	TF_motif_seq_0458	(Motif sequence only)	2077	+	0.94	aTTGGCag	E2FCONSENSUS

## Sheet: B. Os01g0701400
ID	Matrix ID	Family	Position	Strand	Similar Score	Hit Sequence	TF ID or Motif name
1.	TFmatrixID_0059	AP2	2151	-	0.99	caggCGGCGt	Os06g0691100;Os08g0537900;Os09g0457900;Os11g0168500;Os01g0797600;Os01g0868000;LOC_Os02g06330;Os02g0189500;Os02g0520000;Os02g0546600;Os04g0399800;Os04g0610400;Os04g0669200;Os05g0437050;Os05g0497300
2.	TFmatrixID_0060	AP2	1985	+	1	gaCGGCGt	Os06g0222400;Os07g0617000;Os07g0674800;Os08g0537900;Os09g0287000;Os09g0369000;Os09g0434500;Os09g0457900;Os10g0390800;LOC_Os10g30840;Os11g0168500;Os01g0313300;Os01g0797600;Os01g0868000;Os02g0521100;Os02g0546600;LOC_Os02g34270;Os02g0654700;Os02g0655200;Os02g0752800;Os02g0764700;Os03g0183000;Os03g0183200;Os03g0183300;Os03g0191900;Os03g0341000;Os03g0815800;Os04g0398000;Os04g0429050;Os04g0546800;Os04g…
3.	TFmatrixID_0060	AP2	2396	+	1	gaCGGCGg	Os06g0222400;Os07g0617000;Os07g0674800;Os08g0537900;Os09g0287000;Os09g0369000;Os09g0434500;Os09g0457900;Os10g0390800;LOC_Os10g30840;Os11g0168500;Os01g0313300;Os01g0797600;Os01g0868000;Os02g0521100;Os02g0546600;LOC_Os02g34270;Os02g0654700;Os02g0655200;Os02g0752800;Os02g0764700;Os03g0183000;Os03g0183200;Os03g0183300;Os03g0191900;Os03g0341000;Os03g0815800;Os04g0398000;Os04g0429050;Os04g0546800;Os04g…
4.	TFmatrixID_0062	AP2	2150	-	0.99	ccaggCGGCG	Os06g0691100;Os07g0669500;Os08g0537900;Os09g0287000;Os10g0390800;Os11g0168500;Os01g0797600;Os01g0868000;LOC_Os02g06330;Os02g0189500;Os02g0520000;Os02g0546600;LOC_Os02g34270;Os02g0594300;Os03g0183200;Os04g0399800;Os04g0429050;Os04g0610400;Os04g0669200;Os05g0361700;Os05g0437050;Os05g0497300
5.	TFmatrixID_0072	AP2	2471	-	1	gGCGGCaa	Os07g0617000;Os07g0674800;Os08g0537900;Os09g0286600;Os09g0287000;Os09g0369000;Os09g0434500;Os09g0457900;Os10g0390800;Os11g0168500;Os01g0313300;Os01g0797600;Os01g0868000;Os02g0521100;Os02g0546600;LOC_Os02g34270;Os02g0654700;Os02g0655200;Os02g0764700;Os03g0183000;Os03g0183200;Os03g0183300;Os03g0191900;Os03g0341000;Os04g0398000;Os04g0429050;Os04g0546800;Os05g0361700;Os05g0437050;Os05g0497300;Os06g01…
6.	TFmatrixID_0075	AP2	2153	-	0.99	ggCGGCGt	Os06g0691100;Os07g0617000;Os07g0669500;Os07g0674800;Os08g0537900;Os09g0287000;Os09g0457900;Os10g0390800;LOC_Os10g30840;Os10g0562900;Os11g0168500;Os01g0224100;Os01g0313300;Os01g0797600;Os01g0868000;LOC_Os02g06330;Os02g0189500;Os02g0520000;Os02g0521100;Os02g0546600;LOC_Os02g34270;Os02g0594300;Os02g0655200;Os02g0764700;Os03g0150200;Os03g0183200;Os03g0341000;Os04g0257500;Os04g0398000;Os04g0399800;Os0…
7.	TFmatrixID_0078	AP2	2153	-	1	gGCGGCgt	Os07g0410300;LOC_Os08g44960;Os09g0457900;Os09g0571700;Os10g0390800;LOC_Os10g30840;Os10g0562900;Os01g0224100;Os01g0657400;Os01g0752500;Os01g0868000;Os02g0546600;Os02g0654700;Os02g0655200;Os03g0150200;Os03g0815800;Os03g0860100;Os04g0257500;Os04g0429050;Os04g0546800;Os04g0547500;Os04g0547600;Os04g0610400;Os05g0437050;Os05g0564700
8.	TFmatrixID_0079	AP2	2469	-	0.99	gcgGCGGCaa	Os07g0410300;Os07g0410700;LOC_Os08g44960;Os09g0571700;Os09g0572000;LOC_Os10g30840;Os01g0752500;Os02g0654700;Os03g0150200;Os03g0860100;Os04g0257500;Os04g0546800;Os05g0448675;Os05g0564700
9.	TFmatrixID_0082	AP2	1984	-	1	ggaCGGCGt	Os06g0222400;Os07g0674800;Os08g0537900;Os09g0571700;LOC_Os10g30840;Os10g0562900;Os11g0168500;Os01g0313300;Os01g0752500;Os01g0868000;Os02g0521100;Os02g0546600;LOC_Os02g34270;Os02g0654700;Os02g0655200;Os02g0752800;Os03g0150200;Os03g0341000;Os03g0860100;Os04g0257500;Os04g0398000;Os04g0429050;Os04g0546800;Os04g0547500;Os04g0547600;Os05g0437050;Os05g0564700
10.	TFmatrixID_0082	AP2	2152	-	1	aggCGGCGt	Os06g0222400;Os07g0674800;Os08g0537900;Os09g0571700;LOC_Os10g30840;Os10g0562900;Os11g0168500;Os01g0313300;Os01g0752500;Os01g0868000;Os02g0521100;Os02g0546600;LOC_Os02g34270;Os02g0654700;Os02g0655200;Os02g0752800;Os03g0150200;Os03g0341000;Os03g0860100;Os04g0257500;Os04g0398000;Os04g0429050;Os04g0546800;Os04g0547500;Os04g0547600;Os05g0437050;Os05g0564700
11.	TFmatrixID_0082	AP2	2395	-	1	ggaCGGCGg	Os06g0222400;Os07g0674800;Os08g0537900;Os09g0571700;LOC_Os10g30840;Os10g0562900;Os11g0168500;Os01g0313300;Os01g0752500;Os01g0868000;Os02g0521100;Os02g0546600;LOC_Os02g34270;Os02g0654700;Os02g0655200;Os02g0752800;Os03g0150200;Os03g0341000;Os03g0860100;Os04g0257500;Os04g0398000;Os04g0429050;Os04g0546800;Os04g0547500;Os04g0547600;Os05g0437050;Os05g0564700
12.	TFmatrixID_0102	AP2	2152	-	1	agGCGGCgtt	Os06g0222400;Os07g0674800;Os08g0537900;LOC_Os10g30840;Os10g0562900;Os11g0168500;Os01g0752500;Os01g0868000;Os02g0521100;Os02g0546600;LOC_Os02g34270;Os02g0654700;Os02g0655200;Os02g0752800;Os03g0150200;Os03g0341000;Os03g0860100;Os04g0257500;Os04g0398000;Os04g0429050;Os04g0546800;Os04g0547500;Os04g0547600;Os05g0437050;Os05g0564700
13.	TFmatrixID_0103	AP2	1984	-	1	ggaCGGCGtt	Os08g0537900;Os09g0571700;LOC_Os10g30840;Os10g0562900;Os11g0168500;Os01g0657400;Os01g0752500;Os01g0797600;Os01g0868000;Os02g0521100;Os02g0546600;Os02g0654700;Os02g0655200;Os03g0150200;Os03g0183000;Os03g0191900;Os03g0815800;Os03g0860100;Os04g0257500;Os04g0398000;Os04g0546800;Os04g0547500;Os04g0547600;Os05g0437050;Os05g0497300;Os05g0564700
14.	TFmatrixID_0103	AP2	2152	-	1	aggCGGCGtt	Os08g0537900;Os09g0571700;LOC_Os10g30840;Os10g0562900;Os11g0168500;Os01g0657400;Os01g0752500;Os01g0797600;Os01g0868000;Os02g0521100;Os02g0546600;Os02g0654700;Os02g0655200;Os03g0150200;Os03g0183000;Os03g0191900;Os03g0815800;Os03g0860100;Os04g0257500;Os04g0398000;Os04g0546800;Os04g0547500;Os04g0547600;Os05g0437050;Os05g0497300;Os05g0564700
15.	TFmatrixID_0103	AP2	2395	-	1	ggaCGGCGga	Os08g0537900;Os09g0571700;LOC_Os10g30840;Os10g0562900;Os11g0168500;Os01g0657400;Os01g0752500;Os01g0797600;Os01g0868000;Os02g0521100;Os02g0546600;Os02g0654700;Os02g0655200;Os03g0150200;Os03g0183000;Os03g0191900;Os03g0815800;Os03g0860100;Os04g0257500;Os04g0398000;Os04g0546800;Os04g0547500;Os04g0547600;Os05g0437050;Os05g0497300;Os05g0564700
16.	TFmatrixID_0127	AP2; B3; RAV	169	-	0.95	taTGTTGa	Os01g0693400
17.	TFmatrixID_0130	AT-Hook	27	-	1	taatTATATt	Os06g0326000;Os07g0184800;Os08g0512400;Os09g0491708
18.	TFmatrixID_0130	AT-Hook	75	-	0.94	tattTATATa	Os06g0326000;Os07g0184800;Os08g0512400;Os09g0491708
19.	TFmatrixID_0130	AT-Hook	101	-	0.94	aaaaTATATt	Os06g0326000;Os07g0184800;Os08g0512400;Os09g0491708
20.	TFmatrixID_0130	AT-Hook	332	+	1	gATATAattg	Os06g0326000;Os07g0184800;Os08g0512400;Os09g0491708
21.	TFmatrixID_0130	AT-Hook	774	+	0.98	cATATAataa	Os06g0326000;Os07g0184800;Os08g0512400;Os09g0491708
22.	TFmatrixID_0130	AT-Hook	1648	+	0.94	cATATAtttg	Os06g0326000;Os07g0184800;Os08g0512400;Os09g0491708
23.	TFmatrixID_0130	AT-Hook	1669	-	0.97	tcatTATATt	Os06g0326000;Os07g0184800;Os08g0512400;Os09g0491708
24.	TFmatrixID_0131	AT-Hook	58	+	1	ttgcATAAA	Os06g0326000;Os07g0184800;Os08g0512400;Os09g0491708
25.	TFmatrixID_0131	AT-Hook	326	-	1	TTTATtgat	Os06g0326000;Os07g0184800;Os08g0512400;Os09g0491708
26.	TFmatrixID_0131	AT-Hook	368	+	1	tagcATAAA	Os06g0326000;Os07g0184800;Os08g0512400;Os09g0491708
27.	TFmatrixID_0131	AT-Hook	869	+	1	aataATAAA	Os06g0326000;Os07g0184800;Os08g0512400;Os09g0491708
28.	TFmatrixID_0131	AT-Hook	1102	+	1	aaagATAAA	Os06g0326000;Os07g0184800;Os08g0512400;Os09g0491708
29.	TFmatrixID_0131	AT-Hook	1524	-	1	TTTATtttg	Os06g0326000;Os07g0184800;Os08g0512400;Os09g0491708
30.	TFmatrixID_0131	AT-Hook	1555	-	1	TTTATccca	Os06g0326000;Os07g0184800;Os08g0512400;Os09g0491708
31.	TFmatrixID_0131	AT-Hook	1784	-	1	TTTATtact	Os06g0326000;Os07g0184800;Os08g0512400;Os09g0491708
32.	TFmatrixID_0133	AT-Hook	977	-	1	TTTTTacag	Os01g0835600
33.	TFmatrixID_0133	AT-Hook	1051	-	1	TTTTTgccc	Os01g0835600
34.	TFmatrixID_0133	AT-Hook	1924	-	1	TTTTTtccg	Os01g0835600
35.	TFmatrixID_0133	AT-Hook	1925	-	1	TTTTTccgt	Os01g0835600
36.	TFmatrixID_0136	AT-Hook	870	+	1	ataATAAA	Os07g0184800
37.	TFmatrixID_0136	AT-Hook	1524	-	1	TTTATttt	Os07g0184800
38.	TFmatrixID_0137	AT-Hook	1726	-	1	ATATTttt	Os07g0184800
39.	TFmatrixID_0137	AT-Hook	2183	+	1	aaaAATAT	Os07g0184800
40.	TFmatrixID_0146	AT-Hook	29	-	1	ATTATattt	Os07g0184800
41.	TFmatrixID_0146	AT-Hook	331	+	0.99	tgatATAAT	Os07g0184800
42.	TFmatrixID_0146	AT-Hook	773	+	1	acatATAAT	Os07g0184800
43.	TFmatrixID_0146	AT-Hook	1497	+	1	ttaaATAAT	Os07g0184800
44.	TFmatrixID_0146	AT-Hook	1509	+	0.99	tgaaATAAT	Os07g0184800
45.	TFmatrixID_0146	AT-Hook	1671	-	1	ATTATattt	Os07g0184800
46.	TFmatrixID_0146	AT-Hook	1797	+	1	taaaATAAT	Os07g0184800
47.	TFmatrixID_0147	AT-Hook	453	+	0.99	acaGGAAAat	Os06g0326000;Os07g0184800;Os08g0512400;Os09g0491708
48.	TFmatrixID_0148	AT-Hook	756	-	0.99	cATTTTtt	Os02g0824300;Os06g0326000;Os07g0184800;Os08g0512400;Os09g0491708
49.	TFmatrixID_0148	AT-Hook	1796	+	0.99	atAAAATa	Os02g0824300;Os06g0326000;Os07g0184800;Os08g0512400;Os09g0491708
50.	TFmatrixID_0148	AT-Hook	1880	+	1	aaAAAATt	Os02g0824300;Os06g0326000;Os07g0184800;Os08g0512400;Os09g0491708
51.	TFmatrixID_0149	AT-Hook	100	-	0.98	taAAATAtat	Os11g0602200
52.	TFmatrixID_0149	AT-Hook	275	-	0.97	agAAATAtgt	Os11g0602200
53.	TFmatrixID_0149	AT-Hook	936	-	1	ctAAATAttt	Os11g0602200
54.	TFmatrixID_0149	AT-Hook	938	+	1	aaaTATTTaa	Os11g0602200
55.	TFmatrixID_0149	AT-Hook	989	-	1	atAAATAttt	Os11g0602200
56.	TFmatrixID_0149	AT-Hook	991	+	0.99	aaaTATTTta	Os11g0602200
57.	TFmatrixID_0149	AT-Hook	1649	+	0.97	ataTATTTga	Os11g0602200
58.	TFmatrixID_0149	AT-Hook	1773	-	0.97	acAAATAttc	Os11g0602200
59.	TFmatrixID_0149	AT-Hook	1808	-	0.97	atAAATAtgt	Os11g0602200
60.	TFmatrixID_0150	AT-Hook	937	+	1	taAATATtta	Os01g0835600
61.	TFmatrixID_0150	AT-Hook	937	-	1	taaATATTta	Os01g0835600
62.	TFmatrixID_0150	AT-Hook	990	+	1	taAATATttt	Os01g0835600
63.	TFmatrixID_0150	AT-Hook	990	-	1	taaATATTtt	Os01g0835600
64.	TFmatrixID_0150	AT-Hook	1774	+	1	caAATATtcc	Os01g0835600
65.	TFmatrixID_0150	AT-Hook	1774	-	1	caaATATTcc	Os01g0835600
66.	TFmatrixID_0150	AT-Hook	1904	+	0.99	ttAATATttg	Os01g0835600
67.	TFmatrixID_0150	AT-Hook	1904	-	0.99	ttaATATTtg	Os01g0835600
68.	TFmatrixID_0151	AT-Hook	1050	-	1	ATTTTtg	Os11g0602200
69.	TFmatrixID_0151	AT-Hook	1728	-	1	ATTTTtg	Os11g0602200
70.	TFmatrixID_0151	AT-Hook	2182	+	1	caAAAAT	Os11g0602200
71.	TFmatrixID_0152	AT-Hook	245	+	1	aaAAATT	Os06g0326000
72.	TFmatrixID_0152	AT-Hook	423	-	1	AATTTtt	Os06g0326000
73.	TFmatrixID_0152	AT-Hook	1881	+	1	aaAAATT	Os06g0326000
74.	TFmatrixID_0154	AT-Hook	992	-	0.93	aaTATTTt	Os07g0184800
75.	TFmatrixID_0154	AT-Hook	1798	+	1	aAAATAat	Os07g0184800
76.	TFmatrixID_0156	B3; ARF	1310	+	0.96	agCGACAgg	Os02g0141100;Os02g0164900;Os04g0664400;Os04g0671900;Os06g0196700;Os06g0677800;Os06g0702600;Os08g0520500;Os11g0523800;Os12g0613700
77.	TFmatrixID_0156	B3; ARF	2214	+	0.96	atCGACAag	Os02g0141100;Os02g0164900;Os04g0664400;Os04g0671900;Os06g0196700;Os06g0677800;Os06g0702600;Os08g0520500;Os11g0523800;Os12g0613700
78.	TFmatrixID_0157	bHLH	2276	-	1	gCACGTg	Os01g0235700;Os01g0705700;Os03g0671000;Os08g0543700;Os09g0519100;Os10g0575000
79.	TFmatrixID_0157	bHLH	2277	+	1	cACGTGc	Os01g0235700;Os01g0705700;Os03g0671000;Os08g0543700;Os09g0519100;Os10g0575000
80.	TFmatrixID_0158	bHLH	2276	+	0.99	gCACGTgc	Os01g0235700;Os01g0705700;Os01g0928000;Os03g0671000;Os08g0543700;Os09g0519100;Os10g0575000;Os11g0523700
81.	TFmatrixID_0158	bHLH	2276	-	0.99	gcACGTGc	Os01g0235700;Os01g0705700;Os01g0928000;Os03g0671000;Os08g0543700;Os09g0519100;Os10g0575000;Os11g0523700
82.	TFmatrixID_0159	bHLH	2276	-	1	gCACGTg	LOC_Os01g18290;Os02g0805250;Os03g0639300;Os03g0782500;Os04g0618600;Os05g0139100;Os06g0164400;Os07g0143200;Os10g0556200;Os12g0610200
83.	TFmatrixID_0159	bHLH	2277	+	1	cACGTGc	LOC_Os01g18290;Os02g0805250;Os03g0639300;Os03g0782500;Os04g0618600;Os05g0139100;Os06g0164400;Os07g0143200;Os10g0556200;Os12g0610200
84.	TFmatrixID_0159	bHLH	2290	-	0.98	cCACGTc	LOC_Os01g18290;Os02g0805250;Os03g0639300;Os03g0782500;Os04g0618600;Os05g0139100;Os06g0164400;Os07g0143200;Os10g0556200;Os12g0610200
85.	TFmatrixID_0160	bHLH	2275	+	1	tgCACGTgca	Os01g0235700;Os01g0705700;Os03g0671000;Os08g0543700;Os09g0519100;Os10g0575000
86.	TFmatrixID_0160	bHLH	2275	-	1	tgcACGTGca	Os01g0235700;Os01g0705700;Os03g0671000;Os08g0543700;Os09g0519100;Os10g0575000
87.	TFmatrixID_0161	bHLH	2275	+	1	tgcACGTGc	Os01g0915600;Os02g0564700;Os02g0705500;Os03g0231950;Os03g0728900;Os03g0802900;Os04g0350700;Os05g0103000;Os06g0193400;Os06g0275600;Os07g0193800;Os08g0487700;Os08g0524800;Os08g0536800;Os09g0474100;Os09g0501600;Os09g0510500
88.	TFmatrixID_0161	bHLH	2276	-	1	gCACGTgca	Os01g0915600;Os02g0564700;Os02g0705500;Os03g0231950;Os03g0728900;Os03g0802900;Os04g0350700;Os05g0103000;Os06g0193400;Os06g0275600;Os07g0193800;Os08g0487700;Os08g0524800;Os08g0536800;Os09g0474100;Os09g0501600;Os09g0510500
89.	TFmatrixID_0162	bHLH	2275	+	1	tgCACGTgca	Os02g0726700;Os08g0490000;Os09g0475400
90.	TFmatrixID_0162	bHLH	2275	-	1	tgcACGTGca	Os02g0726700;Os08g0490000;Os09g0475400
91.	TFmatrixID_0163	bHLH	2273	-	1	gatgCACGTgca	Os01g0915600;Os02g0564700;Os02g0705500;Os03g0231950;Os03g0728900;Os03g0802900;Os04g0350700;Os05g0103000;Os06g0193400;Os06g0275600;Os07g0193800;Os08g0487700;Os08g0524800;Os08g0536800;Os09g0474100;Os09g0501600;Os09g0510500
92.	TFmatrixID_0163	bHLH	2275	+	1	tgcACGTGcacg	Os01g0915600;Os02g0564700;Os02g0705500;Os03g0231950;Os03g0728900;Os03g0802900;Os04g0350700;Os05g0103000;Os06g0193400;Os06g0275600;Os07g0193800;Os08g0487700;Os08g0524800;Os08g0536800;Os09g0474100;Os09g0501600;Os09g0510500
93.	TFmatrixID_0164	bHLH	2275	+	1	tgCACGTgca	LOC_Os01g18290;Os02g0705500;Os02g0805250;Os03g0231950;Os03g0639300;Os03g0782500;Os04g0350700;Os04g0618600;Os05g0139100;Os06g0164400;Os07g0143200;Os09g0417400;Os10g0556200;Os12g0610200
94.	TFmatrixID_0164	bHLH	2275	-	1	tgcACGTGca	LOC_Os01g18290;Os02g0705500;Os02g0805250;Os03g0231950;Os03g0639300;Os03g0782500;Os04g0350700;Os04g0618600;Os05g0139100;Os06g0164400;Os07g0143200;Os09g0417400;Os10g0556200;Os12g0610200
95.	TFmatrixID_0165	bHLH	2276	+	0.99	gCACGTgc	Os07g0543000
96.	TFmatrixID_0165	bHLH	2276	-	0.99	gcACGTGc	Os07g0543000
97.	TFmatrixID_0166	bHLH	2276	+	0.99	gCACGTgc	LOC_Os01g18290;Os02g0564700;Os02g0805250;Os03g0639300;Os03g0782500;Os04g0618600;Os05g0139100;Os06g0164400;Os06g0193400;Os07g0143200;Os10g0556200;Os12g0610200
98.	TFmatrixID_0166	bHLH	2276	-	0.99	gcACGTGc	LOC_Os01g18290;Os02g0564700;Os02g0805250;Os03g0639300;Os03g0782500;Os04g0618600;Os05g0139100;Os06g0164400;Os06g0193400;Os07g0143200;Os10g0556200;Os12g0610200
99.	TFmatrixID_0167	bHLH	2275	+	0.89	tgCACGTgca	Os05g0455400;Os07g0543000
100.	TFmatrixID_0167	bHLH	2275	-	0.89	tgcACGTGca	Os05g0455400;Os07g0543000
101.	TFmatrixID_0168	bHLH	2275	+	1	tgCACGTgca	Os01g0235700;Os01g0705700;Os03g0671000;Os08g0543700;Os09g0519100;Os10g0575000
102.	TFmatrixID_0168	bHLH	2275	-	1	tgcACGTGca	Os01g0235700;Os01g0705700;Os03g0671000;Os08g0543700;Os09g0519100;Os10g0575000
103.	TFmatrixID_0169	bHLH	2275	+	1	tgCACGTgca	Os01g0915600;Os02g0564700;Os02g0705500;Os03g0231950;Os03g0728900;Os03g0802900;Os04g0350700;Os05g0103000;Os06g0193400;Os06g0275600;Os07g0193800;Os08g0487700;Os08g0524800;Os08g0536800;Os09g0474100;Os09g0501600;Os09g0510500
104.	TFmatrixID_0169	bHLH	2275	-	1	tgcACGTGca	Os01g0915600;Os02g0564700;Os02g0705500;Os03g0231950;Os03g0728900;Os03g0802900;Os04g0350700;Os05g0103000;Os06g0193400;Os06g0275600;Os07g0193800;Os08g0487700;Os08g0524800;Os08g0536800;Os09g0474100;Os09g0501600;Os09g0510500
105.	TFmatrixID_0170	bHLH	2275	-	0.98	tgCACGTgc	LOC_Os01g18290;Os02g0805250;Os03g0639300;Os03g0782500;Os04g0618600;Os05g0139100;Os06g0164400;Os07g0143200;Os10g0556200;Os12g0610200
106.	TFmatrixID_0170	bHLH	2276	+	0.98	gcACGTGca	LOC_Os01g18290;Os02g0805250;Os03g0639300;Os03g0782500;Os04g0618600;Os05g0139100;Os06g0164400;Os07g0143200;Os10g0556200;Os12g0610200
107.	TFmatrixID_0171	bHLH	2274	+	1	atgCACGTgc	Os02g0726700;Os08g0490000;Os09g0475400
108.	TFmatrixID_0171	bHLH	2276	-	1	gcACGTGcac	Os02g0726700;Os08g0490000;Os09g0475400
109.	TFmatrixID_0172	bHLH	2275	+	1	tgCACGTgca	Os02g0726700;Os08g0490000;Os09g0475400
110.	TFmatrixID_0172	bHLH	2275	-	1	tgcACGTGca	Os02g0726700;Os08g0490000;Os09g0475400
111.	TFmatrixID_0173	bHLH	2273	-	1	gatgCACGTg	Os01g0235700;Os01g0705700;Os03g0671000;Os08g0543700;Os09g0519100;Os10g0575000
112.	TFmatrixID_0173	bHLH	2277	+	1	cACGTGcacg	Os01g0235700;Os01g0705700;Os03g0671000;Os08g0543700;Os09g0519100;Os10g0575000
113.	TFmatrixID_0174	bHLH	1963	+	0.88	GCACAtgc	Os01g0915600;Os02g0564700;Os02g0705500;Os03g0231950;Os03g0728900;Os03g0802900;Os04g0350700;Os05g0103000;Os06g0193400;Os06g0275600;Os07g0193800;Os08g0487700;Os08g0524800;Os08g0536800;Os09g0417400;Os09g0474100;Os09g0501600;Os09g0510500
114.	TFmatrixID_0174	bHLH	1963	-	0.88	gcaCATGC	Os01g0915600;Os02g0564700;Os02g0705500;Os03g0231950;Os03g0728900;Os03g0802900;Os04g0350700;Os05g0103000;Os06g0193400;Os06g0275600;Os07g0193800;Os08g0487700;Os08g0524800;Os08g0536800;Os09g0417400;Os09g0474100;Os09g0501600;Os09g0510500
115.	TFmatrixID_0174	bHLH	2276	+	1	GCACGtgc	Os01g0915600;Os02g0564700;Os02g0705500;Os03g0231950;Os03g0728900;Os03g0802900;Os04g0350700;Os05g0103000;Os06g0193400;Os06g0275600;Os07g0193800;Os08g0487700;Os08g0524800;Os08g0536800;Os09g0417400;Os09g0474100;Os09g0501600;Os09g0510500
116.	TFmatrixID_0174	bHLH	2276	-	1	gcaCGTGC	Os01g0915600;Os02g0564700;Os02g0705500;Os03g0231950;Os03g0728900;Os03g0802900;Os04g0350700;Os05g0103000;Os06g0193400;Os06g0275600;Os07g0193800;Os08g0487700;Os08g0524800;Os08g0536800;Os09g0417400;Os09g0474100;Os09g0501600;Os09g0510500
117.	TFmatrixID_0174	bHLH	2282	+	0.75	GCACGcga	Os01g0915600;Os02g0564700;Os02g0705500;Os03g0231950;Os03g0728900;Os03g0802900;Os04g0350700;Os05g0103000;Os06g0193400;Os06g0275600;Os07g0193800;Os08g0487700;Os08g0524800;Os08g0536800;Os09g0417400;Os09g0474100;Os09g0501600;Os09g0510500
118.	TFmatrixID_0174	bHLH	2372	+	0.88	GCAGGtgc	Os01g0915600;Os02g0564700;Os02g0705500;Os03g0231950;Os03g0728900;Os03g0802900;Os04g0350700;Os05g0103000;Os06g0193400;Os06g0275600;Os07g0193800;Os08g0487700;Os08g0524800;Os08g0536800;Os09g0417400;Os09g0474100;Os09g0501600;Os09g0510500
119.	TFmatrixID_0174	bHLH	2372	-	0.88	gcaGGTGC	Os01g0915600;Os02g0564700;Os02g0705500;Os03g0231950;Os03g0728900;Os03g0802900;Os04g0350700;Os05g0103000;Os06g0193400;Os06g0275600;Os07g0193800;Os08g0487700;Os08g0524800;Os08g0536800;Os09g0417400;Os09g0474100;Os09g0501600;Os09g0510500
120.	TFmatrixID_0175	bHLH	2275	+	1	tgCACGTgca	Os05g0455400;Os07g0543000;Os08g0138500
121.	TFmatrixID_0175	bHLH	2275	-	1	tgcACGTGca	Os05g0455400;Os07g0543000;Os08g0138500
122.	TFmatrixID_0177	bHLH	2275	+	1	tgCACGTgca	LOC_Os01g18290;Os01g0915600;Os02g0564700;Os02g0705500;Os02g0795800;Os02g0805250;Os03g0231950;Os03g0639300;Os03g0728900;Os03g0782500;Os03g0797600;Os03g0802900;Os04g0350700;Os04g0618600;Os05g0103000;Os05g0139100;Os06g0164400;Os06g0184000;Os06g0193400;Os06g0275600;Os07g0143200;Os07g0193800;Os08g0487700;Os08g0524800;Os08g0536800;Os09g0417400;Os09g0474100;Os09g0487900;Os09g0501600;Os09g0510500;Os10g05…
123.	TFmatrixID_0177	bHLH	2275	-	1	tgcACGTGca	LOC_Os01g18290;Os01g0915600;Os02g0564700;Os02g0705500;Os02g0795800;Os02g0805250;Os03g0231950;Os03g0639300;Os03g0728900;Os03g0782500;Os03g0797600;Os03g0802900;Os04g0350700;Os04g0618600;Os05g0103000;Os05g0139100;Os06g0164400;Os06g0184000;Os06g0193400;Os06g0275600;Os07g0143200;Os07g0193800;Os08g0487700;Os08g0524800;Os08g0536800;Os09g0417400;Os09g0474100;Os09g0487900;Os09g0501600;Os09g0510500;Os10g05…
124.	TFmatrixID_0178	bHLH	2275	+	1	tgCACGTgca	Os02g0726700;Os08g0490000;Os09g0475400
125.	TFmatrixID_0178	bHLH	2275	-	1	tgcACGTGca	Os02g0726700;Os08g0490000;Os09g0475400
126.	TFmatrixID_0179	bHLH	2276	+	1	gCACGTgc	Os01g0915600;Os02g0564700;Os02g0705500;Os03g0231950;Os03g0728900;Os03g0802900;Os04g0350700;Os05g0103000;Os06g0193400;Os06g0275600;Os07g0193800;Os08g0487700;Os08g0524800;Os08g0536800;Os09g0417400;Os09g0474100;Os09g0501600;Os09g0510500
127.	TFmatrixID_0179	bHLH	2276	-	1	gcACGTGc	Os01g0915600;Os02g0564700;Os02g0705500;Os03g0231950;Os03g0728900;Os03g0802900;Os04g0350700;Os05g0103000;Os06g0193400;Os06g0275600;Os07g0193800;Os08g0487700;Os08g0524800;Os08g0536800;Os09g0417400;Os09g0474100;Os09g0501600;Os09g0510500
128.	TFmatrixID_0181	bZIP	2289	+	0.98	aCCACGtct	Os01g0658900;Os02g0128200;Os05g0569300;Os07g0209800;Os12g0233800
129.	TFmatrixID_0182	bZIP	2272	-	0.94	ggatgCACGTgca	Os01g0859300;Os02g0766700;Os06g0211200;Os09g0456200
130.	TFmatrixID_0182	bZIP	2275	+	0.94	tgcACGTGcacgc	Os01g0859300;Os02g0766700;Os06g0211200;Os09g0456200
131.	TFmatrixID_0183	bZIP	2274	+	0.93	atgCACGTgca	Os02g0766700;Os06g0211200;Os09g0456200
132.	TFmatrixID_0183	bZIP	2275	-	0.93	tgcACGTGcac	Os02g0766700;Os06g0211200;Os09g0456200
133.	TFmatrixID_0184	bZIP	2275	+	0.93	tgcACGTGca	Os02g0766700;Os06g0211200;Os09g0456200
134.	TFmatrixID_0184	bZIP	2275	-	0.93	tgCACGTgca	Os02g0766700;Os06g0211200;Os09g0456200
135.	TFmatrixID_0184	bZIP	2289	-	0.95	acCACGTctc	Os02g0766700;Os06g0211200;Os09g0456200
136.	TFmatrixID_0185	bZIP	2202	-	0.89	aaTGACGacg	Os01g0279900;Os01g0808100;Os01g0859500;Os02g0194900;Os03g0318600;Os04g0637000;Os05g0443850;Os05g0492000;Os06g0265400;Os06g0614100;Os07g0687700;Os08g0176900;Os09g0280500;Os09g0489500;Os11g0152700;Os12g0152900
137.	TFmatrixID_0188	bZIP	2439	+	0.97	gGACAGatgg	Os03g0127500;Os03g0336200
138.	TFmatrixID_0189	bZIP	2290	+	0.98	cCACGTctct	Os05g0411300;Os07g0644100
139.	TFmatrixID_0190	bZIP	2288	+	0.98	gaCCACGtct	Os01g0658900;Os02g0128200;Os05g0569300;Os07g0209800;Os12g0233800
140.	TFmatrixID_0192	bZIP	2289	+	0.98	aCCACGtct	Os01g0658900;Os02g0128200;Os05g0569300;Os07g0209800
141.	TFmatrixID_0193	bZIP	380	+	0.75	ACCCGtat	Os02g0766700;Os05g0489700;Os06g0211200;Os09g0456200
142.	TFmatrixID_0193	bZIP	380	-	0.75	accCGTAT	Os02g0766700;Os05g0489700;Os06g0211200;Os09g0456200
143.	TFmatrixID_0193	bZIP	1087	+	0.75	ACTCGagt	Os02g0766700;Os05g0489700;Os06g0211200;Os09g0456200
144.	TFmatrixID_0193	bZIP	1087	-	0.75	actCGAGT	Os02g0766700;Os05g0489700;Os06g0211200;Os09g0456200
145.	TFmatrixID_0193	bZIP	1244	+	0.75	CCACGggt	Os02g0766700;Os05g0489700;Os06g0211200;Os09g0456200
146.	TFmatrixID_0193	bZIP	1244	-	0.75	ccaCGGGT	Os02g0766700;Os05g0489700;Os06g0211200;Os09g0456200
147.	TFmatrixID_0193	bZIP	1561	-	0.75	ccaTGTGT	Os02g0766700;Os05g0489700;Os06g0211200;Os09g0456200
148.	TFmatrixID_0193	bZIP	1680	-	0.75	aaaCATGT	Os02g0766700;Os05g0489700;Os06g0211200;Os09g0456200
149.	TFmatrixID_0193	bZIP	1682	+	0.75	ACATGtat	Os02g0766700;Os05g0489700;Os06g0211200;Os09g0456200
150.	TFmatrixID_0193	bZIP	1763	+	0.88	ACACAtgt	Os02g0766700;Os05g0489700;Os06g0211200;Os09g0456200
151.	TFmatrixID_0193	bZIP	1763	-	0.88	acaCATGT	Os02g0766700;Os05g0489700;Os06g0211200;Os09g0456200
152.	TFmatrixID_0193	bZIP	1765	+	0.75	ACATGtga	Os02g0766700;Os05g0489700;Os06g0211200;Os09g0456200
153.	TFmatrixID_0193	bZIP	2276	+	0.75	GCACGtgc	Os02g0766700;Os05g0489700;Os06g0211200;Os09g0456200
154.	TFmatrixID_0193	bZIP	2276	-	0.75	gcaCGTGC	Os02g0766700;Os05g0489700;Os06g0211200;Os09g0456200
155.	TFmatrixID_0193	bZIP	2290	+	0.75	CCACGtct	Os02g0766700;Os05g0489700;Os06g0211200;Os09g0456200
156.	TFmatrixID_0193	bZIP	2290	-	0.75	ccaCGTCT	Os02g0766700;Os05g0489700;Os06g0211200;Os09g0456200
157.	TFmatrixID_0194	bZIP	2288	+	0.97	gacCACGTct	Os01g0658900;Os02g0128200;Os05g0569300;Os07g0209800;Os12g0233800
158.	TFmatrixID_0195	B3; bZIP;bZIP	2202	-	0.93	aaTGACGacg	LOC_Os02g22280;Os01g0279900;Os01g0808100;Os01g0859500;Os02g0194900;Os03g0318600;Os04g0637000;Os05g0443850;Os05g0492000;Os06g0265400;Os06g0614100;Os07g0687700;Os08g0176900;Os09g0280500;Os09g0489500;Os11g0152700;Os12g0152900
159.	TFmatrixID_0198	bZIP	2289	+	0.96	accACGTCtctc	Os02g0175100;Os03g0796900;Os06g0662200;Os12g0601800
160.	TFmatrixID_0199	bZIP	2202	-	0.97	aaTGACGacg	Os01g0279900;Os01g0808100;Os01g0859500;Os02g0194900;Os03g0318600;Os04g0637000;Os05g0443850;Os05g0492000;Os06g0265400;Os06g0614100;Os07g0687700;Os08g0176900;Os09g0280500;Os09g0489500;Os11g0152700;Os12g0152900
161.	TFmatrixID_0200	bZIP	2274	+	0.96	atgCACGTgca	Os02g0728001;Os08g0487100;Os09g0474000
162.	TFmatrixID_0200	bZIP	2275	-	0.96	tgcACGTGcac	Os02g0728001;Os08g0487100;Os09g0474000
163.	TFmatrixID_0200	bZIP	2288	+	0.96	gacCACGTctc	Os02g0728001;Os08g0487100;Os09g0474000
164.	TFmatrixID_0201	bZIP	2290	+	0.98	cCACGTct	Os02g0728001;Os08g0487100;Os09g0474000
165.	TFmatrixID_0202	bZIP	2276	+	0.91	gCACGTgc	Os01g0867300;Os05g0437700;Os06g0211200
166.	TFmatrixID_0202	bZIP	2276	-	0.91	gcACGTGc	Os01g0867300;Os05g0437700;Os06g0211200
167.	TFmatrixID_0203	bZIP	2288	+	0.98	gacCACGTctct	Os02g0175100;Os03g0796900;Os06g0662200;Os07g0182000;Os12g0601800
168.	TFmatrixID_0211	C2H2	1865	+	1	tACACTa	Os03g0437200;Os12g0583700
169.	TFmatrixID_0213	C2H2	1865	+	1	tACACTa	Os03g0437100;Os03g0437200;Os12g0583700
170.	TFmatrixID_0214	C2H2	1862	+	0.99	tattACACTaggt	Os01g0838600;Os01g0839100;Os03g0279700;Os03g0820300;Os05g0114400;Os05g0460900
171.	TFmatrixID_0217	C2H2	43	+	1	aTAACTc	Os04g0168100
172.	TFmatrixID_0220	CG-1	224	+	1	cCGCGTtta	Os03g0191000;Os07g0623100;Os10g0375600
173.	TFmatrixID_0221	CG-1	221	+	1	tcacCGCGT	Os03g0191000;Os07g0623100;Os10g0375600
174.	TFmatrixID_0224	TCR	426	+	0.99	tTTTAAat	Os01g0761100
175.	TFmatrixID_0224	TCR	426	-	0.99	ttTTAAAt	Os01g0761100
176.	TFmatrixID_0224	TCR	942	+	1	aTTTAAat	Os01g0761100
177.	TFmatrixID_0224	TCR	942	-	1	atTTAAAt	Os01g0761100
178.	TFmatrixID_0224	TCR	1676	+	1	aTTTAAac	Os01g0761100
179.	TFmatrixID_0224	TCR	1676	-	0.99	atTTAAAc	Os01g0761100
180.	TFmatrixID_0227	TCR	539	+	0.98	taTTTGAact	Os01g0761100
181.	TFmatrixID_0228	TCR	941	+	1	taTTTAAatt	Os07g0176200
182.	TFmatrixID_0228	TCR	941	-	1	tatTTAAAtt	Os07g0176200
183.	TFmatrixID_0228	TCR	1675	+	0.98	taTTTAAaca	Os07g0176200
184.	TFmatrixID_0228	TCR	1675	-	0.98	tatTTAAAca	Os07g0176200
185.	TFmatrixID_0254	EIN3	750	+	0.96	ctgaTACATtt	Os03g0324200;Os03g0324300;Os07g0685700;Os08g0508700
186.	TFmatrixID_0254	EIN3	1682	-	0.95	acATGTAtcaa	Os03g0324200;Os03g0324300;Os07g0685700;Os08g0508700
187.	TFmatrixID_0255	EIN3	72	+	0.98	aTGTATtta	Os03g0324200;Os03g0324300;Os07g0685700;Os08g0508700
188.	TFmatrixID_0255	EIN3	654	+	0.97	tTGTATcag	Os03g0324200;Os03g0324300;Os07g0685700;Os08g0508700
189.	TFmatrixID_0255	EIN3	750	-	0.99	ctgATACAt	Os03g0324200;Os03g0324300;Os07g0685700;Os08g0508700
190.	TFmatrixID_0255	EIN3	1684	+	0.99	aTGTATcaa	Os03g0324200;Os03g0324300;Os07g0685700;Os08g0508700
191.	TFmatrixID_0256	EIN3	2272	+	0.98	ggATGCAcgt	Os03g0324200;Os03g0324300;Os07g0685700;Os08g0508700
192.	TFmatrixID_0257	EIN3	750	+	0.98	ctgaTACATtt	Os03g0324200;Os03g0324300;Os07g0685700;Os08g0508700;Os09g0490200
193.	TFmatrixID_0257	EIN3	1304	-	0.93	taATGTAgcga	Os03g0324200;Os03g0324300;Os07g0685700;Os08g0508700;Os09g0490200
194.	TFmatrixID_0257	EIN3	1682	-	0.97	acATGTAtcaa	Os03g0324200;Os03g0324300;Os07g0685700;Os08g0508700;Os09g0490200
195.	TFmatrixID_0258	EIN3	71	-	0.99	aaTGTATtta	Os02g0574800;Os03g0324200;Os03g0324300;Os04g0456900;Os07g0685700;Os08g0508700
196.	TFmatrixID_0258	EIN3	750	+	1	ctgATACAtt	Os02g0574800;Os03g0324200;Os03g0324300;Os04g0456900;Os07g0685700;Os08g0508700
197.	TFmatrixID_0258	EIN3	1683	-	1	caTGTATcaa	Os02g0574800;Os03g0324200;Os03g0324300;Os04g0456900;Os07g0685700;Os08g0508700
198.	TFmatrixID_0259	GATA	123	+	0.92	taGATCTc	Os01g0745700;Os02g0645600;Os02g0806300;Os03g0145200;Os05g0520300;Os10g0557600
199.	TFmatrixID_0259	GATA	123	-	0.95	tAGATCtc	Os01g0745700;Os02g0645600;Os02g0806300;Os03g0145200;Os05g0520300;Os10g0557600
200.	TFmatrixID_0259	GATA	1702	+	0.95	taGATCTa	Os01g0745700;Os02g0645600;Os02g0806300;Os03g0145200;Os05g0520300;Os10g0557600
201.	TFmatrixID_0259	GATA	1702	-	0.95	tAGATCta	Os01g0745700;Os02g0645600;Os02g0806300;Os03g0145200;Os05g0520300;Os10g0557600
202.	TFmatrixID_0260	GATA	123	+	0.94	tAGATCtc	Os01g0745700;Os02g0645600;Os02g0806300;Os03g0145200;Os05g0520300;Os10g0557600
203.	TFmatrixID_0260	GATA	123	-	0.97	taGATCTc	Os01g0745700;Os02g0645600;Os02g0806300;Os03g0145200;Os05g0520300;Os10g0557600
204.	TFmatrixID_0260	GATA	1702	+	0.96	tAGATCta	Os01g0745700;Os02g0645600;Os02g0806300;Os03g0145200;Os05g0520300;Os10g0557600
205.	TFmatrixID_0260	GATA	1702	-	0.96	taGATCTa	Os01g0745700;Os02g0645600;Os02g0806300;Os03g0145200;Os05g0520300;Os10g0557600
206.	TFmatrixID_0261	Dof;GATA	123	+	1	tAGATCt	Os03g0684000;Os02g0148500;Os03g0734900
207.	TFmatrixID_0261	Dof;GATA	1702	+	1	tAGATCt	Os03g0684000;Os02g0148500;Os03g0734900
208.	TFmatrixID_0261	Dof;GATA	1703	-	1	aGATCTa	Os03g0684000;Os02g0148500;Os03g0734900
209.	TFmatrixID_0262	GATA	1608	-	1	ggGATCAtg	Os01g0976800;Os02g0220400;Os03g0831200;Os05g0155400;Os05g0578900;Os06g0571800
210.	TFmatrixID_0262	GATA	2000	+	1	caTGATCat	Os01g0976800;Os02g0220400;Os03g0831200;Os05g0155400;Os05g0578900;Os06g0571800
211.	TFmatrixID_0262	GATA	2001	-	1	atGATCAtc	Os01g0976800;Os02g0220400;Os03g0831200;Os05g0155400;Os05g0578900;Os06g0571800
212.	TFmatrixID_0263	Dof;GATA	1210	+	1	AGATCaa	Os03g0684000;Os02g0148500;Os03g0734900
213.	TFmatrixID_0264	GATA	122	+	1	atAGATCtcg	Os01g0745700;Os02g0645600;Os02g0806300;Os03g0145200;Os05g0520300;Os10g0557600
214.	TFmatrixID_0264	GATA	122	-	1	ataGATCTcg	Os01g0745700;Os02g0645600;Os02g0806300;Os03g0145200;Os05g0520300;Os10g0557600
215.	TFmatrixID_0264	GATA	479	+	1	ccAGATCgaa	Os01g0745700;Os02g0645600;Os02g0806300;Os03g0145200;Os05g0520300;Os10g0557600
216.	TFmatrixID_0264	GATA	1208	+	1	atAGATCaaa	Os01g0745700;Os02g0645600;Os02g0806300;Os03g0145200;Os05g0520300;Os10g0557600
217.	TFmatrixID_0264	GATA	1348	-	1	ggcGATCTag	Os01g0745700;Os02g0645600;Os02g0806300;Os03g0145200;Os05g0520300;Os10g0557600
218.	TFmatrixID_0264	GATA	1701	+	1	ctAGATCtac	Os01g0745700;Os02g0645600;Os02g0806300;Os03g0145200;Os05g0520300;Os10g0557600
219.	TFmatrixID_0264	GATA	1701	-	1	ctaGATCTac	Os01g0745700;Os02g0645600;Os02g0806300;Os03g0145200;Os05g0520300;Os10g0557600
220.	TFmatrixID_0264	GATA	2112	-	1	tccGATCTcg	Os01g0745700;Os02g0645600;Os02g0806300;Os03g0145200;Os05g0520300;Os10g0557600
221.	TFmatrixID_0264	GATA	2408	+	1	cgAGATCgac	Os01g0745700;Os02g0645600;Os02g0806300;Os03g0145200;Os05g0520300;Os10g0557600
222.	TFmatrixID_0265	GATA	121	-	1	tataGATCTc	Os01g0745700;Os02g0645600;Os02g0806300;Os03g0145200;Os05g0520300;Os10g0557600
223.	TFmatrixID_0265	GATA	123	+	0.97	tAGATCtcga	Os01g0745700;Os02g0645600;Os02g0806300;Os03g0145200;Os05g0520300;Os10g0557600
224.	TFmatrixID_0265	GATA	480	+	0.95	cAGATCgaac	Os01g0745700;Os02g0645600;Os02g0806300;Os03g0145200;Os05g0520300;Os10g0557600
225.	TFmatrixID_0265	GATA	1209	+	0.96	tAGATCaaaa	Os01g0745700;Os02g0645600;Os02g0806300;Os03g0145200;Os05g0520300;Os10g0557600
226.	TFmatrixID_0265	GATA	1700	-	1	tctaGATCTa	Os01g0745700;Os02g0645600;Os02g0806300;Os03g0145200;Os05g0520300;Os10g0557600
227.	TFmatrixID_0265	GATA	1702	+	0.99	tAGATCtact	Os01g0745700;Os02g0645600;Os02g0806300;Os03g0145200;Os05g0520300;Os10g0557600
228.	TFmatrixID_0265	GATA	2111	-	0.95	ctccGATCTc	Os01g0745700;Os02g0645600;Os02g0806300;Os03g0145200;Os05g0520300;Os10g0557600
229.	TFmatrixID_0266	GATA	122	-	1	atAGATCtc	Os01g0745700;Os02g0645600;Os02g0806300;Os03g0145200;Os05g0520300;Os10g0557600
230.	TFmatrixID_0266	GATA	123	+	0.99	taGATCTcg	Os01g0745700;Os02g0645600;Os02g0806300;Os03g0145200;Os05g0520300;Os10g0557600
231.	TFmatrixID_0266	GATA	479	-	0.99	ccAGATCga	Os01g0745700;Os02g0645600;Os02g0806300;Os03g0145200;Os05g0520300;Os10g0557600
232.	TFmatrixID_0266	GATA	1208	-	0.99	atAGATCaa	Os01g0745700;Os02g0645600;Os02g0806300;Os03g0145200;Os05g0520300;Os10g0557600
233.	TFmatrixID_0266	GATA	1349	+	0.99	gcGATCTag	Os01g0745700;Os02g0645600;Os02g0806300;Os03g0145200;Os05g0520300;Os10g0557600
234.	TFmatrixID_0266	GATA	1701	-	1	ctAGATCta	Os01g0745700;Os02g0645600;Os02g0806300;Os03g0145200;Os05g0520300;Os10g0557600
235.	TFmatrixID_0266	GATA	1702	+	1	taGATCTac	Os01g0745700;Os02g0645600;Os02g0806300;Os03g0145200;Os05g0520300;Os10g0557600
236.	TFmatrixID_0267	GATA	122	+	1	atAGATCtcg	Os01g0745700;Os02g0645600;Os02g0806300;Os03g0145200;Os05g0520300;Os10g0557600
237.	TFmatrixID_0267	GATA	122	-	1	ataGATCTcg	Os01g0745700;Os02g0645600;Os02g0806300;Os03g0145200;Os05g0520300;Os10g0557600
238.	TFmatrixID_0267	GATA	479	+	0.99	ccAGATCgaa	Os01g0745700;Os02g0645600;Os02g0806300;Os03g0145200;Os05g0520300;Os10g0557600
239.	TFmatrixID_0267	GATA	1208	+	0.99	atAGATCaaa	Os01g0745700;Os02g0645600;Os02g0806300;Os03g0145200;Os05g0520300;Os10g0557600
240.	TFmatrixID_0267	GATA	1701	+	1	ctAGATCtac	Os01g0745700;Os02g0645600;Os02g0806300;Os03g0145200;Os05g0520300;Os10g0557600
241.	TFmatrixID_0267	GATA	1701	-	1	ctaGATCTac	Os01g0745700;Os02g0645600;Os02g0806300;Os03g0145200;Os05g0520300;Os10g0557600
242.	TFmatrixID_0268	GATA	478	-	1	accaGATCGa	Os04g0544500
243.	TFmatrixID_0268	GATA	1349	+	1	gCGATCtagg	Os04g0544500
244.	TFmatrixID_0268	GATA	2113	+	1	cCGATCtcgc	Os04g0544500
245.	TFmatrixID_0268	GATA	2218	-	1	acaaGATCGc	Os04g0544500
246.	TFmatrixID_0268	GATA	2407	-	1	acgaGATCGa	Os04g0544500
247.	TFmatrixID_0269	GATA	121	-	0.99	tatAGATCtcg	Os01g0745700;Os02g0645600;Os02g0806300;Os03g0145200;Os05g0520300;Os10g0557600
248.	TFmatrixID_0269	GATA	122	+	0.99	ataGATCTcga	Os01g0745700;Os02g0645600;Os02g0806300;Os03g0145200;Os05g0520300;Os10g0557600
249.	TFmatrixID_0269	GATA	1700	-	1	tctAGATCtac	Os01g0745700;Os02g0645600;Os02g0806300;Os03g0145200;Os05g0520300;Os10g0557600
250.	TFmatrixID_0269	GATA	1701	+	0.99	ctaGATCTact	Os01g0745700;Os02g0645600;Os02g0806300;Os03g0145200;Os05g0520300;Os10g0557600
251.	TFmatrixID_0270	GATA	123	+	1	tAGATCtcga	Os01g0745700;Os02g0645600;Os02g0806300;Os03g0145200;Os05g0520300;Os10g0557600;Os11g0187200
252.	TFmatrixID_0270	GATA	480	+	1	cAGATCgaac	Os01g0745700;Os02g0645600;Os02g0806300;Os03g0145200;Os05g0520300;Os10g0557600;Os11g0187200
253.	TFmatrixID_0270	GATA	1209	+	1	tAGATCaaaa	Os01g0745700;Os02g0645600;Os02g0806300;Os03g0145200;Os05g0520300;Os10g0557600;Os11g0187200
254.	TFmatrixID_0270	GATA	1347	-	1	aggcGATCTa	Os01g0745700;Os02g0645600;Os02g0806300;Os03g0145200;Os05g0520300;Os10g0557600;Os11g0187200
255.	TFmatrixID_0270	GATA	1700	-	1	tctaGATCTa	Os01g0745700;Os02g0645600;Os02g0806300;Os03g0145200;Os05g0520300;Os10g0557600;Os11g0187200
256.	TFmatrixID_0270	GATA	1702	+	1	tAGATCtact	Os01g0745700;Os02g0645600;Os02g0806300;Os03g0145200;Os05g0520300;Os10g0557600;Os11g0187200
257.	TFmatrixID_0271	GATA	122	+	0.99	ataGATCTcg	Os01g0745700;Os02g0645600;Os02g0806300;Os03g0145200;Os05g0520300;Os10g0557600;Os11g0187200
258.	TFmatrixID_0271	GATA	122	-	0.99	atAGATCtcg	Os01g0745700;Os02g0645600;Os02g0806300;Os03g0145200;Os05g0520300;Os10g0557600;Os11g0187200
259.	TFmatrixID_0271	GATA	479	-	0.97	ccAGATCgaa	Os01g0745700;Os02g0645600;Os02g0806300;Os03g0145200;Os05g0520300;Os10g0557600;Os11g0187200
260.	TFmatrixID_0271	GATA	1208	-	0.97	atAGATCaaa	Os01g0745700;Os02g0645600;Os02g0806300;Os03g0145200;Os05g0520300;Os10g0557600;Os11g0187200
261.	TFmatrixID_0271	GATA	1701	+	0.99	ctaGATCTac	Os01g0745700;Os02g0645600;Os02g0806300;Os03g0145200;Os05g0520300;Os10g0557600;Os11g0187200
262.	TFmatrixID_0271	GATA	1701	-	0.99	ctAGATCtac	Os01g0745700;Os02g0645600;Os02g0806300;Os03g0145200;Os05g0520300;Os10g0557600;Os11g0187200
263.	TFmatrixID_0272	GATA	2113	+	1	cCGATCtcg	Os04g0544500
264.	TFmatrixID_0278	Homeodomain; TALE	2176	-	1	gccTGTCAaa	Os01g0302500;Os03g0673000;Os03g0727000;Os03g0727150;Os05g0129700;Os07g0129700
265.	TFmatrixID_0279	Homeodomain	984	-	1	agTTCATa	Os01g0672201;Os05g0562400
266.	TFmatrixID_0280	Homeodomain; HD-ZIP	1738	+	0.99	caaTTAATgt	Os02g0674800;Os04g0569100;Os04g0627000;Os06g0207966;Os08g0136100;Os08g0187500;Os09g0526200;Os10g0575600
267.	TFmatrixID_0288	Homeodomain; HD-ZIP	1323	-	0.94	taaATTAAtta	Os02g0674800;Os04g0569100;Os04g0627000;Os06g0207966;Os08g0136100;Os08g0187500;Os09g0526200;Os10g0575600
268.	TFmatrixID_0288	Homeodomain; HD-ZIP	1324	+	0.95	aaaTTAATtag	Os02g0674800;Os04g0569100;Os04g0627000;Os06g0207966;Os08g0136100;Os08g0187500;Os09g0526200;Os10g0575600
269.	TFmatrixID_0288	Homeodomain; HD-ZIP	1737	-	0.99	tcaATTAAtgt	Os02g0674800;Os04g0569100;Os04g0627000;Os06g0207966;Os08g0136100;Os08g0187500;Os09g0526200;Os10g0575600
270.	TFmatrixID_0289	Homeodomain; HD-ZIP	1612	+	0.98	tcaTGATTtg	Os01g0643600;Os02g0565600;Os03g0231000;Os04g0548700;Os06g0140400;Os06g0140700;Os08g0465000;Os09g0447000;Os10g0103700;Os10g0561800
271.	TFmatrixID_0290	Homeodomain; HD-ZIP	1739	+	0.99	aaTTAATgtg	Os02g0674800;Os04g0569100;Os04g0627000;Os06g0207966;Os08g0136100;Os08g0187500;Os09g0526200;Os10g0575600
272.	TFmatrixID_0292	Homeodomain; HD-ZIP	1499	-	0.95	aaATAATt	Os02g0729700;Os03g0170600;Os08g0416000;Os08g0481400;Os09g0470500;Os10g0404900
273.	TFmatrixID_0292	Homeodomain; HD-ZIP	1799	-	0.95	aaATAATt	Os02g0729700;Os03g0170600;Os08g0416000;Os08g0481400;Os09g0470500;Os10g0404900
274.	TFmatrixID_0293	Homeodomain; TALE	908	-	0.99	ttcTGTCAgt	Os02g0182800;Os06g0646600;Os08g0292900
275.	TFmatrixID_0293	Homeodomain; TALE	2176	-	1	gccTGTCAaa	Os02g0182800;Os06g0646600;Os08g0292900
276.	TFmatrixID_0296	Homeodomain; ZF-HD	258	+	1	ttTAATCgga	Os02g0706600
277.	TFmatrixID_0296	Homeodomain; ZF-HD	1619	-	1	ttgGATTAaa	Os02g0706600
278.	TFmatrixID_0296	Homeodomain; ZF-HD	1711	+	1	taTAATCaac	Os02g0706600
279.	TFmatrixID_0300	Homeodomain; TALE	2202	+	0.97	aaTGACGacg	Os01g0302500;Os03g0673000;Os03g0727000;Os05g0129700;Os07g0129700
280.	TFmatrixID_0301	Homeodomain; TALE	2139	-	0.98	gaTGTCAt	Os03g0673000;Os03g0727000;Os03g0727150;Os03g0771500;Os05g0129700;Os07g0129700
281.	TFmatrixID_0301	Homeodomain; TALE	2177	-	0.99	ccTGTCAa	Os03g0673000;Os03g0727000;Os03g0727150;Os03g0771500;Os05g0129700;Os07g0129700
282.	TFmatrixID_0310	MADF	891	+	0.99	aaaTTTACtt	Os02g0104500;Os04g0541100;Os10g0516500
283.	TFmatrixID_0311	MADF	891	+	1	aaaTTTACtt	Os02g0104500;Os04g0541100;Os10g0516500
284.	TFmatrixID_0312	MADF	284	-	0.99	tTAACCgtta	Os04g0486400
285.	TFmatrixID_0312	MADF	475	-	1	tTAACCagat	Os04g0486400
286.	TFmatrixID_0319	Myb/SANT	1555	-	0.99	ttTATCCcat	Os01g0187900;Os10g0561400
287.	TFmatrixID_0320	Myb/SANT	2185	-	0.86	aaATATCag	Os02g0680700;Os06g0105800;Os06g0669700
288.	TFmatrixID_0323	Myb/SANT	2184	+	0.99	aaaATATCag	Os06g0728700
289.	TFmatrixID_0324	Myb/SANT	145	-	0.97	taGATTCg	Os06g0609500;Os08g0346500;Os09g0299200
290.	TFmatrixID_0326	Myb/SANT	1554	+	0.98	cttTATCCca	Os01g0187900;Os10g0561400
291.	TFmatrixID_0330	Myb/SANT	286	+	0.97	aaCCGTTa	Os09g0106700
292.	TFmatrixID_0331	Myb/SANT	1554	+	1	cttTATCCca	Os01g0187900;Os10g0561400
293.	TFmatrixID_0334	Myb/SANT	2184	+	0.99	aaaATATCa	Os06g0728700
294.	TFmatrixID_0335	Myb/SANT	1555	-	0.99	ttTATCCcat	Os10g0561400
295.	TFmatrixID_0337	Myb/SANT	145	-	1	taGATTCgga	Os01g0176700
296.	TFmatrixID_0337	Myb/SANT	1431	+	1	aaaGAATCtg	Os01g0176700
297.	TFmatrixID_0338	Myb/SANT	145	-	1	taGATTCgga	Os01g0176700
298.	TFmatrixID_0338	Myb/SANT	1431	+	1	aaaGAATCtg	Os01g0176700
299.	TFmatrixID_0340	Myb/SANT	145	-	0.99	taGATTCgga	Os06g0609500;Os08g0346500;Os09g0299200
300.	TFmatrixID_0340	Myb/SANT	1431	+	0.99	aaaGAATCtg	Os06g0609500;Os08g0346500;Os09g0299200
301.	TFmatrixID_0341	Myb/SANT	145	-	1	tAGATTcgga	Os03g0224200
302.	TFmatrixID_0341	Myb/SANT	1431	+	0.99	aaagAATCTg	Os03g0224200
303.	TFmatrixID_0342	Myb/SANT	1481	-	1	tGATTCcat	Os07g0685300
304.	TFmatrixID_0344	Myb/SANT	145	-	1	taGATTCgga	Os03g0224200
305.	TFmatrixID_0344	Myb/SANT	1431	+	0.99	aaaGAATCtg	Os03g0224200
306.	TFmatrixID_0345	Myb/SANT	145	-	1	taGATTCgga	Os02g0174000;Os06g0664800;Os08g0346400
307.	TFmatrixID_0345	Myb/SANT	1431	+	1	aaaGAATCtg	Os02g0174000;Os06g0664800;Os08g0346400
308.	TFmatrixID_0345	Myb/SANT	1480	-	1	ttGATTCcat	Os02g0174000;Os06g0664800;Os08g0346400
309.	TFmatrixID_0348	Myb/SANT	2191	+	0.96	cagcATCTTc	Os03g0224200
310.	TFmatrixID_0354	Myb/SANT; G2-like	144	-	1	gtaGATTCgga	Os01g0971800;Os05g0412000
311.	TFmatrixID_0354	Myb/SANT; G2-like	1431	+	0.94	aaaGAATCtgg	Os01g0971800;Os05g0412000
312.	TFmatrixID_0357	Myb/SANT; G2-like	600	+	0.96	aaAATATacc	Os02g0696900;Os03g0766500;Os08g0160300;Os08g0426866;Os09g0395300
313.	TFmatrixID_0357	Myb/SANT; G2-like	990	+	0.96	taAATATttt	Os02g0696900;Os03g0766500;Os08g0160300;Os08g0426866;Os09g0395300
314.	TFmatrixID_0357	Myb/SANT; G2-like	990	-	0.96	taaATATTtt	Os02g0696900;Os03g0766500;Os08g0160300;Os08g0426866;Os09g0395300
315.	TFmatrixID_0357	Myb/SANT; G2-like	1774	+	0.96	caAATATtcc	Os02g0696900;Os03g0766500;Os08g0160300;Os08g0426866;Os09g0395300
316.	TFmatrixID_0357	Myb/SANT; G2-like	1774	-	0.96	caaATATTcc	Os02g0696900;Os03g0766500;Os08g0160300;Os08g0426866;Os09g0395300
317.	TFmatrixID_0358	Myb/SANT	1481	-	0.99	tGATTCcatt	Os03g0325500;Os07g0685300
318.	TFmatrixID_0358	Myb/SANT	2386	-	1	gGATTCcctg	Os03g0325500;Os07g0685300
319.	TFmatrixID_0361	Myb/SANT	1554	+	0.97	ctTTATCcca	Os01g0187900;Os01g0192300;Os05g0195700;Os10g0561400
320.	TFmatrixID_0365	Myb/SANT	1111	+	1	aacTAGGGtt	Os01g0708000
321.	TFmatrixID_0367	Myb/SANT	145	-	1	taGATTCgga	Os01g0176700;Os02g0325600
322.	TFmatrixID_0367	Myb/SANT	1431	+	1	aaaGAATCtg	Os01g0176700;Os02g0325600
323.	TFmatrixID_0369	Myb/SANT	2185	+	0.98	aaATATCag	Os08g0157600
324.	TFmatrixID_0371	Myb/SANT	145	-	1	taGATTCgga	Os02g0796500;Os03g0224200;Os06g0183100
325.	TFmatrixID_0371	Myb/SANT	1431	+	1	aaaGAATCtg	Os02g0796500;Os03g0224200;Os06g0183100
326.	TFmatrixID_0372	Myb/SANT	1554	+	1	cttTATCCc	Os01g0187900;Os01g0192300;Os05g0195700;Os08g0151000;Os10g0561400
327.	TFmatrixID_0391	NAC; NAM	2282	-	0.98	gCACGCgacc	Os01g0104500;Os01g0393100;Os02g0579000;Os03g0327100;Os03g0624600;Os04g0460600;Os06g0344900;Os07g0684800;Os08g0511200;Os09g0497900
328.	TFmatrixID_0393	NAC; NAM	2282	-	0.98	gCACGCgacc	Os01g0104500;Os01g0393100;Os02g0579000;Os03g0327100;Os03g0624600;Os04g0460600;Os06g0344900;Os07g0684800;Os08g0511200;Os09g0497900
329.	TFmatrixID_0394	NAC; NAM	1360	-	0.94	gaaCGCAAact	Os01g0104500;Os01g0393100;Os03g0327100;Os03g0624600;Os04g0460600;Os06g0344900;Os07g0684800;Os08g0511200;Os09g0497900
330.	TFmatrixID_0417	Storekeeper	376	+	0.99	atCGACCcg	Os03g0370250;Os07g0636100
331.	TFmatrixID_0417	Storekeeper	2484	+	0.99	cgCGACCag	Os03g0370250;Os07g0636100
332.	TFmatrixID_0418	TBP	66	+	1	ATATAaa	Os10g0432300;Os12g0580300
333.	TFmatrixID_0418	TBP	77	-	1	ttTATAT	Os10g0432300;Os12g0580300
334.	TFmatrixID_0419	TBP	80	-	1	ATATAtt	Os10g0432300;Os12g0580300
335.	TFmatrixID_0419	TBP	103	+	1	aaTATAT	Os10g0432300;Os12g0580300
336.	TFmatrixID_0419	TBP	104	-	1	ATATAtt	Os10g0432300;Os12g0580300
337.	TFmatrixID_0419	TBP	1649	-	1	ATATAtt	Os10g0432300;Os12g0580300
338.	TFmatrixID_0419	TBP	1859	-	1	ATATAtt	Os10g0432300;Os12g0580300
339.	TFmatrixID_0432	TCP	2401	+	0.88	cGGACCac	Os01g0763200
340.	TFmatrixID_0440	TCP	2401	+	0.94	cGGACCac	Os01g0763200;Os03g0706500;Os03g0785800;Os05g0513100;LOC_Os07g04510;Os07g0152000;LOC_Os12g02090;Os12g0616400
341.	TFmatrixID_0471	Homeodomain; HD-ZIP	1500	+	1	aATAATtg	Os02g0729700;Os03g0170600;Os03g0188900;Os08g0416000;Os08g0481400;Os09g0470500;Os10g0404900
342.	TFmatrixID_0471	Homeodomain; HD-ZIP	1800	+	0.99	aATAATtt	Os02g0729700;Os03g0170600;Os03g0188900;Os08g0416000;Os08g0481400;Os09g0470500;Os10g0404900
343.	TFmatrixID_0484	Homeodomain; HD-ZIP	1499	+	0.9	aAATAAttgctga	Os02g0729700;Os03g0170600;Os03g0188900;Os08g0416000;Os08g0481400;Os09g0470500;Os10g0377300;Os10g0404900
344.	TFmatrixID_0489	bZIP	2290	+	0.99	cCACGTct	Os01g0658900;Os02g0128200;Os05g0569300;Os07g0209800
345.	TFmatrixID_0491	TBP	73	-	0.96	tgtatttATATAttactacat	Os10g0432300;Os12g0580300
346.	TFmatrixID_0491	TBP	1819	+	0.94	gaaaaagcaTATATatagttc	Os10g0432300;Os12g0580300
347.	TFmatrixID_0491	TBP	1821	+	0.92	aaaagcataTATATagttctt	Os10g0432300;Os12g0580300
348.	TFmatrixID_0491	TBP	1822	-	0.95	aaagcatATATAtagttcttc	Os10g0432300;Os12g0580300
349.	TFmatrixID_0497	bHLH	2270	+	0.96	caggatgcACGTGc	LOC_Os01g18290;Os02g0705500;Os02g0805250;Os03g0231950;Os03g0639300;Os03g0782500;Os04g0350700;Os04g0618600;Os05g0139100;Os06g0164400;Os07g0143200;Os09g0417400;Os10g0556200;Os12g0610200
350.	TFmatrixID_0497	bHLH	2276	-	0.94	gCACGTgcacgcga	LOC_Os01g18290;Os02g0705500;Os02g0805250;Os03g0231950;Os03g0639300;Os03g0782500;Os04g0350700;Os04g0618600;Os05g0139100;Os06g0164400;Os07g0143200;Os09g0417400;Os10g0556200;Os12g0610200
351.	TFmatrixID_0497	bHLH	2290	-	0.88	cCACGTctctcaag	LOC_Os01g18290;Os02g0705500;Os02g0805250;Os03g0231950;Os03g0639300;Os03g0782500;Os04g0350700;Os04g0618600;Os05g0139100;Os06g0164400;Os07g0143200;Os09g0417400;Os10g0556200;Os12g0610200
352.	TFmatrixID_0501	MADS box; MIKC	265	+	0.84	ggaCAAAAggagaaa	Os02g0170300;Os02g0682200;Os04g0580700;Os06g0712700
353.	TFmatrixID_0503	MADS box; MIKC; M-type	262	+	0.87	atcggacaaaaggAGAAAtat	Os02g0682200;Os03g0122600;Os04g0580700;Os08g0494100;Os08g0531700;Os09g0507200;Os10g0536100
354.	TFmatrixID_0503	MADS box; MIKC; M-type	897	-	0.89	actTTTCTaatttctgtcagt	Os02g0682200;Os03g0122600;Os04g0580700;Os08g0494100;Os08g0531700;Os09g0507200;Os10g0536100
355.	TFmatrixID_0503	MADS box; MIKC; M-type	1917	-	0.92	tacTTTCTtttttccgttgca	Os02g0682200;Os03g0122600;Os04g0580700;Os08g0494100;Os08g0531700;Os09g0507200;Os10g0536100
356.	TFmatrixID_0505	bHLH	2274	+	0.94	atgCACGTgc	LOC_Os01g18290;Os02g0805250;Os03g0639300;Os03g0782500;Os04g0618600;Os05g0139100;Os06g0164400;Os07g0143200;Os10g0556200;Os12g0610200
357.	TFmatrixID_0505	bHLH	2276	-	0.94	gcACGTGcac	LOC_Os01g18290;Os02g0805250;Os03g0639300;Os03g0782500;Os04g0618600;Os05g0139100;Os06g0164400;Os07g0143200;Os10g0556200;Os12g0610200
358.	TFmatrixID_0506	bHLH	2275	+	0.96	tgCACGTg	LOC_Os01g18290;Os02g0805250;Os03g0639300;Os03g0782500;Os04g0618600;Os05g0139100;Os06g0164400;Os07g0143200;Os09g0417400;Os10g0556200;Os12g0610200
359.	TFmatrixID_0506	bHLH	2277	-	0.96	cACGTGca	LOC_Os01g18290;Os02g0805250;Os03g0639300;Os03g0782500;Os04g0618600;Os05g0139100;Os06g0164400;Os07g0143200;Os09g0417400;Os10g0556200;Os12g0610200
360.	TFmatrixID_0511	bHLH	2276	+	1	gCACGTgc	Os01g0235700;Os01g0705700;Os03g0671000;Os08g0543700;Os09g0519100;Os10g0575000
361.	TFmatrixID_0511	bHLH	2276	-	1	gcACGTGc	Os01g0235700;Os01g0705700;Os03g0671000;Os08g0543700;Os09g0519100;Os10g0575000
362.	TFmatrixID_0513	bHLH	2276	+	1	gCACGTgc	Os01g0235700;Os01g0705700;Os03g0671000;Os08g0543700;Os09g0519100;Os10g0575000
363.	TFmatrixID_0513	bHLH	2276	-	1	gcACGTGc	Os01g0235700;Os01g0705700;Os03g0671000;Os08g0543700;Os09g0519100;Os10g0575000
364.	TFmatrixID_0514	bHLH	2276	+	1	gcACGTGc	Os01g0235700;Os01g0705700;Os03g0671000;Os08g0543700;Os09g0519100;Os10g0575000
365.	TFmatrixID_0514	bHLH	2276	-	1	gCACGTgc	Os01g0235700;Os01g0705700;Os03g0671000;Os08g0543700;Os09g0519100;Os10g0575000
366.	TFmatrixID_0517	Homeodomain; HD-ZIP	1498	+	0.92	taAATAAttgct	Os02g0729700;Os03g0170600;Os03g0188900;Os08g0416000;Os08g0481400;Os09g0470500;Os10g0404900
367.	TFmatrixID_0517	Homeodomain; HD-ZIP	1798	+	0.91	aaAATAAtttat	Os02g0729700;Os03g0170600;Os03g0188900;Os08g0416000;Os08g0481400;Os09g0470500;Os10g0404900
368.	TFmatrixID_0518	bZIP; Homeodomain; HD-ZIP	521	-	0.8	acttggtATCATtcctagt	Os03g0109400;Os03g0640800;Os10g0480200;Os12g0612700
369.	TFmatrixID_0521	Myb/SANT	2011	-	0.83	ccatCTACCagcc	Os02g0786300;Os03g0771100
370.	TFmatrixID_0523	SBP	344	+	0.96	tacaaaGTACAatgtt	Os01g0922600;Os02g0139400;Os02g0174100;Os02g0177300;Os03g0833300;Os04g0551500;Os04g0656500;Os06g0659100;Os06g0703500;LOC_Os07g32170;Os08g0509600;Os08g0513700;Os08g0531600;Os09g0507100;Os11g0496600
371.	TFmatrixID_0523	SBP	1910	-	0.97	tttggTGTACtttctt	Os01g0922600;Os02g0139400;Os02g0174100;Os02g0177300;Os03g0833300;Os04g0551500;Os04g0656500;Os06g0659100;Os06g0703500;LOC_Os07g32170;Os08g0509600;Os08g0513700;Os08g0531600;Os09g0507100;Os11g0496600
372.	TFmatrixID_0527	AP2; B3; RAV	295	+	0.96	attgTGTTGgtc	Os01g0140700;Os01g0141000;Os01g0693400
373.	TFmatrixID_0528	AP2; B3; RAV	2026	+	0.99	ctcACCTGgcta	Os01g0140700;Os01g0141000;Os01g0693400
374.	TFmatrixID_0528	AP2; B3; RAV	2369	-	0.98	ccggCAGGTgct	Os01g0140700;Os01g0141000;Os01g0693400
375.	TFmatrixID_0540	Homeodomain; HD-ZIP	1497	+	0.92	ttaAATAAttgctg	Os02g0729700;Os03g0170600;Os03g0188900;Os08g0416000;Os08g0481400;Os09g0470500;Os10g0404900
376.	TFmatrixID_0540	Homeodomain; HD-ZIP	1797	+	0.91	taaAATAAtttata	Os02g0729700;Os03g0170600;Os03g0188900;Os08g0416000;Os08g0481400;Os09g0470500;Os10g0404900
377.	TFmatrixID_0541	Homeodomain; HD-ZIP	1499	+	0.92	aAATAAttg	Os02g0729700;Os03g0170600;Os03g0188900;Os08g0416000;Os08g0481400;Os09g0470500;Os10g0377300;Os10g0404900
378.	TFmatrixID_0542	bZIP; Homeodomain; HD-ZIP	521	-	0.8	acttggtATCATtcctagt	Os03g0109400;Os03g0640800;Os10g0480200;Os12g0612700
379.	TFmatrixID_0558	bHLH	2271	+	0.91	aggatgCACGTgcacgcg	LOC_Os01g18290;Os02g0805250;Os03g0639300;Os03g0782500;Os04g0618600;Os05g0139100;Os06g0164400;Os07g0143200;Os10g0556200;Os12g0610200
380.	TFmatrixID_0558	bHLH	2271	-	0.92	aggatgcACGTGcacgcg	LOC_Os01g18290;Os02g0805250;Os03g0639300;Os03g0782500;Os04g0618600;Os05g0139100;Os06g0164400;Os07g0143200;Os10g0556200;Os12g0610200
381.	TFmatrixID_0560	AP2; B3; RAV	295	+	0.96	attgTGTTGgtc	Os01g0140700;Os01g0141000;Os01g0693400
382.	TFmatrixID_0561	AP2; B3; RAV	2026	+	0.99	ctcACCTGgcta	Os01g0140700;Os01g0141000;Os01g0693400
383.	TFmatrixID_0561	AP2; B3; RAV	2369	-	0.98	ccggCAGGTgct	Os01g0140700;Os01g0141000;Os01g0693400
384.	TFmatrixID_0569	TBP	66	+	0.96	atATAAAtgtattta	Os10g0432300;Os12g0580300
385.	TFmatrixID_0569	TBP	69	-	0.96	taaatgtaTTTATat	Os10g0432300;Os12g0580300
386.	TFmatrixID_0569	TBP	1806	+	0.96	ttATAAAtatgtgga	Os10g0432300;Os12g0580300
387.	TFmatrixID_0570	TBP	1891	-	0.95	aTTTTAaagt	Os10g0432300;Os12g0580300
388.	TFmatrixID_0571	TBP	61	+	0.96	cATAAAta	Os10g0432300;Os12g0580300
389.	TFmatrixID_0571	TBP	67	+	0.99	tATAAAtg	Os10g0432300;Os12g0580300
390.	TFmatrixID_0571	TBP	75	-	1	taTTTATa	Os10g0432300;Os12g0580300
391.	TFmatrixID_0571	TBP	876	-	0.97	aaTTTATc	Os10g0432300;Os12g0580300
392.	TFmatrixID_0571	TBP	988	+	0.96	cATAAAta	Os10g0432300;Os12g0580300
393.	TFmatrixID_0571	TBP	1803	-	1	aaTTTATa	Os10g0432300;Os12g0580300
394.	TFmatrixID_0571	TBP	1807	+	1	tATAAAta	Os10g0432300;Os12g0580300
395.	TFmatrixID_0572	TBP	73	-	0.96	tgtatttATATAttactacat	Os10g0432300;Os12g0580300
396.	TFmatrixID_0572	TBP	1819	+	0.94	gaaaaagcaTATATatagttc	Os10g0432300;Os12g0580300
397.	TFmatrixID_0572	TBP	1821	+	0.92	aaaagcataTATATagttctt	Os10g0432300;Os12g0580300
398.	TFmatrixID_0572	TBP	1822	-	0.95	aaagcatATATAtagttcttc	Os10g0432300;Os12g0580300
399.	TFmatrixID_0580	AT-Hook	101	+	1	aAAATAt	Os01g0835600
400.	TFmatrixID_0580	AT-Hook	600	+	1	aAAATAt	Os01g0835600
401.	TFmatrixID_0580	AT-Hook	693	-	1	aTATTTt	Os01g0835600
402.	TFmatrixID_0580	AT-Hook	993	-	1	aTATTTt	Os01g0835600
403.	TFmatrixID_0580	AT-Hook	1726	-	1	aTATTTt	Os01g0835600
404.	TFmatrixID_0580	AT-Hook	2184	+	1	aAAATAt	Os01g0835600
405.	TFmatrixID_0581	AT-Hook	993	-	0.86	ATATTttaactaatt	Os01g0835600
406.	TFmatrixID_0585	TBP	65	+	0.98	aatATAAAtgt	Os10g0432300;Os12g0580300
407.	TFmatrixID_0585	TBP	74	-	0.98	gtaTTTATata	Os10g0432300;Os12g0580300
408.	TFmatrixID_0585	TBP	1802	-	0.95	taaTTTATaaa	Os10g0432300;Os12g0580300
409.	TFmatrixID_0585	TBP	1805	+	0.95	tttATAAAtat	Os10g0432300;Os12g0580300
410.	TF_motif_seq_0086	(Others)	1023	+	0.73	TCCGTtcatca	X52153
411.	TF_motif_seq_0086	(Others)	1840	-	0.82	ttctacACGGA	X52153
412.	TF_motif_seq_0138	Alpha-amylase	2103	+	0.79	aTAACAttctccga	X16509
413.	TF_motif_seq_0246	Homeodomain; TALE	587	-	1	AGTCA	Os03g0727000
414.	TF_motif_seq_0246	Homeodomain; TALE	670	-	1	AGTCA	Os03g0727000
415.	TF_motif_seq_0246	Homeodomain; TALE	911	-	1	TGTCA	Os03g0727000
416.	TF_motif_seq_0246	Homeodomain; TALE	970	+	1	TGACC	Os03g0727000
417.	TF_motif_seq_0246	Homeodomain; TALE	1059	-	1	CGTCA	Os03g0727000
418.	TF_motif_seq_0246	Homeodomain; TALE	1887	-	1	TGTCA	Os03g0727000
419.	TF_motif_seq_0246	Homeodomain; TALE	2141	-	1	TGTCA	Os03g0727000
420.	TF_motif_seq_0246	Homeodomain; TALE	2179	-	1	TGTCA	Os03g0727000
421.	TF_motif_seq_0246	Homeodomain; TALE	2204	+	1	TGACG	Os03g0727000
422.	TF_motif_seq_0256	B3	57	+	0.8	CTTGC	Os04g0676600;Os08g0101000
423.	TF_motif_seq_0256	B3	60	-	0.8	GCATA	Os04g0676600;Os08g0101000
424.	TF_motif_seq_0256	B3	91	+	0.8	CATCC	Os04g0676600;Os08g0101000
425.	TF_motif_seq_0256	B3	132	-	0.8	ACATG	Os04g0676600;Os08g0101000
426.	TF_motif_seq_0256	B3	133	+	1	CATGC	Os04g0676600;Os08g0101000
427.	TF_motif_seq_0256	B3	187	-	0.8	GCATA	Os04g0676600;Os08g0101000
428.	TF_motif_seq_0256	B3	370	-	0.8	GCATA	Os04g0676600;Os08g0101000
429.	TF_motif_seq_0256	B3	441	+	0.8	CGTGC	Os04g0676600;Os08g0101000
430.	TF_motif_seq_0256	B3	500	-	0.8	GCCTG	Os04g0676600;Os08g0101000
431.	TF_motif_seq_0256	B3	505	-	0.8	GCATA	Os04g0676600;Os08g0101000
432.	TF_motif_seq_0256	B3	530	+	0.8	CATTC	Os04g0676600;Os08g0101000
433.	TF_motif_seq_0256	B3	609	+	0.8	CAAGC	Os04g0676600;Os08g0101000
434.	TF_motif_seq_0256	B3	621	-	0.8	GGATG	Os04g0676600;Os08g0101000
435.	TF_motif_seq_0256	B3	665	-	1	GCATG	Os04g0676600;Os08g0101000
436.	TF_motif_seq_0256	B3	666	+	0.8	CATGA	Os04g0676600;Os08g0101000
437.	TF_motif_seq_0256	B3	675	+	0.8	CATCC	Os04g0676600;Os08g0101000
438.	TF_motif_seq_0256	B3	728	-	0.8	GTATG	Os04g0676600;Os08g0101000
439.	TF_motif_seq_0256	B3	742	+	0.8	CATCC	Os04g0676600;Os08g0101000
440.	TF_motif_seq_0256	B3	746	+	0.8	CATAC	Os04g0676600;Os08g0101000
441.	TF_motif_seq_0256	B3	1048	-	0.8	GCATT	Os04g0676600;Os08g0101000
442.	TF_motif_seq_0256	B3	1139	-	0.8	GCTTG	Os04g0676600;Os08g0101000
443.	TF_motif_seq_0256	B3	1160	-	0.8	CCATG	Os04g0676600;Os08g0101000
444.	TF_motif_seq_0256	B3	1161	+	0.8	CATGG	Os04g0676600;Os08g0101000
445.	TF_motif_seq_0256	B3	1199	-	0.8	GTATG	Os04g0676600;Os08g0101000
446.	TF_motif_seq_0256	B3	1263	-	0.8	GGATG	Os04g0676600;Os08g0101000
447.	TF_motif_seq_0256	B3	1264	+	0.8	GATGC	Os04g0676600;Os08g0101000
448.	TF_motif_seq_0256	B3	1292	-	0.8	GCTTG	Os04g0676600;Os08g0101000
449.	TF_motif_seq_0256	B3	1401	+	0.8	CAGGC	Os04g0676600;Os08g0101000
450.	TF_motif_seq_0256	B3	1561	-	0.8	CCATG	Os04g0676600;Os08g0101000
451.	TF_motif_seq_0256	B3	1562	+	0.8	CATGT	Os04g0676600;Os08g0101000
452.	TF_motif_seq_0256	B3	1604	-	0.8	GTATG	Os04g0676600;Os08g0101000
453.	TF_motif_seq_0256	B3	1612	-	0.8	TCATG	Os04g0676600;Os08g0101000
454.	TF_motif_seq_0256	B3	1613	+	0.8	CATGA	Os04g0676600;Os08g0101000
455.	TF_motif_seq_0256	B3	1647	-	0.8	GCATA	Os04g0676600;Os08g0101000
456.	TF_motif_seq_0256	B3	1682	-	0.8	ACATG	Os04g0676600;Os08g0101000
457.	TF_motif_seq_0256	B3	1683	+	0.8	CATGT	Os04g0676600;Os08g0101000
458.	TF_motif_seq_0256	B3	1765	-	0.8	ACATG	Os04g0676600;Os08g0101000
459.	TF_motif_seq_0256	B3	1766	+	0.8	CATGT	Os04g0676600;Os08g0101000
460.	TF_motif_seq_0256	B3	1825	-	0.8	GCATA	Os04g0676600;Os08g0101000
461.	TF_motif_seq_0256	B3	1965	-	0.8	ACATG	Os04g0676600;Os08g0101000
462.	TF_motif_seq_0256	B3	1966	+	1	CATGC	Os04g0676600;Os08g0101000
463.	TF_motif_seq_0256	B3	1969	-	0.8	GCAGG	Os04g0676600;Os08g0101000
464.	TF_motif_seq_0256	B3	1999	-	0.8	ACATG	Os04g0676600;Os08g0101000
465.	TF_motif_seq_0256	B3	2000	+	0.8	CATGA	Os04g0676600;Os08g0101000
466.	TF_motif_seq_0256	B3	2038	-	0.8	GCCTG	Os04g0676600;Os08g0101000
467.	TF_motif_seq_0256	B3	2050	-	0.8	CCATG	Os04g0676600;Os08g0101000
468.	TF_motif_seq_0256	B3	2051	+	1	CATGC	Os04g0676600;Os08g0101000
469.	TF_motif_seq_0256	B3	2059	+	0.8	CGTGC	Os04g0676600;Os08g0101000
470.	TF_motif_seq_0256	B3	2062	-	0.8	GCATT	Os04g0676600;Os08g0101000
471.	TF_motif_seq_0256	B3	2071	-	0.8	GCGTG	Os04g0676600;Os08g0101000
472.	TF_motif_seq_0256	B3	2107	+	0.8	CATTC	Os04g0676600;Os08g0101000
473.	TF_motif_seq_0256	B3	2151	+	0.8	CAGGC	Os04g0676600;Os08g0101000
474.	TF_motif_seq_0256	B3	2176	-	0.8	GCCTG	Os04g0676600;Os08g0101000
475.	TF_motif_seq_0256	B3	2193	-	0.8	GCATC	Os04g0676600;Os08g0101000
476.	TF_motif_seq_0256	B3	2201	-	0.8	GAATG	Os04g0676600;Os08g0101000
477.	TF_motif_seq_0256	B3	2253	-	0.8	GCATC	Os04g0676600;Os08g0101000
478.	TF_motif_seq_0256	B3	2272	-	0.8	GGATG	Os04g0676600;Os08g0101000
479.	TF_motif_seq_0256	B3	2273	+	0.8	GATGC	Os04g0676600;Os08g0101000
480.	TF_motif_seq_0256	B3	2276	-	0.8	GCACG	Os04g0676600;Os08g0101000
481.	TF_motif_seq_0256	B3	2279	+	0.8	CGTGC	Os04g0676600;Os08g0101000
482.	TF_motif_seq_0256	B3	2282	-	0.8	GCACG	Os04g0676600;Os08g0101000
483.	TF_motif_seq_0256	B3	2283	+	0.8	CACGC	Os04g0676600;Os08g0101000
484.	TF_motif_seq_0256	B3	2345	+	0.8	CCTGC	Os04g0676600;Os08g0101000
485.	TF_motif_seq_0256	B3	2350	+	0.8	CATTC	Os04g0676600;Os08g0101000
486.	TF_motif_seq_0256	B3	2372	-	0.8	GCAGG	Os04g0676600;Os08g0101000
487.	TF_motif_seq_0256	B3	2417	-	0.8	CCATG	Os04g0676600;Os08g0101000
488.	TF_motif_seq_0256	B3	2418	+	0.8	CATGT	Os04g0676600;Os08g0101000
489.	TF_motif_seq_0256	B3	2490	+	0.8	CAGGC	Os04g0676600;Os08g0101000
490.	TF_motif_seq_0257	NF-YB	34	-	0.8	ATTTG	Os01g0834400;Os02g0725900;Os05g0463800;Os05g0573500
491.	TF_motif_seq_0257	NF-YB	148	-	0.8	ATTCG	Os01g0834400;Os02g0725900;Os05g0463800;Os05g0573500
492.	TF_motif_seq_0257	NF-YB	262	-	0.8	ATCGG	Os01g0834400;Os02g0725900;Os05g0463800;Os05g0573500
493.	TF_motif_seq_0257	NF-YB	295	-	0.8	ATTGT	Os01g0834400;Os02g0725900;Os05g0463800;Os05g0573500
494.	TF_motif_seq_0257	NF-YB	300	-	0.8	GTTGG	Os01g0834400;Os02g0725900;Os05g0463800;Os05g0573500
495.	TF_motif_seq_0257	NF-YB	315	-	0.8	ATCGG	Os01g0834400;Os02g0725900;Os05g0463800;Os05g0573500
496.	TF_motif_seq_0257	NF-YB	329	-	0.8	ATTGA	Os01g0834400;Os02g0725900;Os05g0463800;Os05g0573500
497.	TF_motif_seq_0257	NF-YB	338	-	0.8	ATTGT	Os01g0834400;Os02g0725900;Os05g0463800;Os05g0573500
498.	TF_motif_seq_0257	NF-YB	352	+	0.8	ACAAT	Os01g0834400;Os02g0725900;Os05g0463800;Os05g0573500
499.	TF_motif_seq_0257	NF-YB	411	+	0.8	CAAAT	Os01g0834400;Os02g0725900;Os05g0463800;Os05g0573500
500.	TF_motif_seq_0257	NF-YB	421	+	0.8	TCAAT	Os01g0834400;Os02g0725900;Os05g0463800;Os05g0573500
501.	TF_motif_seq_0257	NF-YB	445	+	0.8	CAAAT	Os01g0834400;Os02g0725900;Os05g0463800;Os05g0573500
502.	TF_motif_seq_0257	NF-YB	448	-	0.8	ATTGC	Os01g0834400;Os02g0725900;Os05g0463800;Os05g0573500
503.	TF_motif_seq_0257	NF-YB	488	+	0.8	ACAAT	Os01g0834400;Os02g0725900;Os05g0463800;Os05g0573500
504.	TF_motif_seq_0257	NF-YB	522	-	0.8	CTTGG	Os01g0834400;Os02g0725900;Os05g0463800;Os05g0573500
505.	TF_motif_seq_0257	NF-YB	540	-	0.8	ATTTG	Os01g0834400;Os02g0725900;Os05g0463800;Os05g0573500
506.	TF_motif_seq_0257	NF-YB	552	-	0.8	ATTTG	Os01g0834400;Os02g0725900;Os05g0463800;Os05g0573500
507.	TF_motif_seq_0257	NF-YB	598	+	0.8	CCAAA	Os01g0834400;Os02g0725900;Os05g0463800;Os05g0573500
508.	TF_motif_seq_0257	NF-YB	608	+	0.8	CCAAG	Os01g0834400;Os02g0725900;Os05g0463800;Os05g0573500
509.	TF_motif_seq_0257	NF-YB	613	+	0.8	CCAAG	Os01g0834400;Os02g0725900;Os05g0463800;Os05g0573500
510.	TF_motif_seq_0257	NF-YB	618	-	1	ATTGG	Os01g0834400;Os02g0725900;Os05g0463800;Os05g0573500
511.	TF_motif_seq_0257	NF-YB	623	-	0.8	ATGGG	Os01g0834400;Os02g0725900;Os05g0463800;Os05g0573500
512.	TF_motif_seq_0257	NF-YB	652	-	0.8	ATTTG	Os01g0834400;Os02g0725900;Os05g0463800;Os05g0573500
513.	TF_motif_seq_0257	NF-YB	678	+	1	CCAAT	Os01g0834400;Os02g0725900;Os05g0463800;Os05g0573500
514.	TF_motif_seq_0257	NF-YB	697	-	0.8	TTTGG	Os01g0834400;Os02g0725900;Os05g0463800;Os05g0573500
515.	TF_motif_seq_0257	NF-YB	724	-	0.8	AATGG	Os01g0834400;Os02g0725900;Os05g0463800;Os05g0573500
516.	TF_motif_seq_0257	NF-YB	740	+	0.8	CCCAT	Os01g0834400;Os02g0725900;Os05g0463800;Os05g0573500
517.	TF_motif_seq_0257	NF-YB	903	+	0.8	CTAAT	Os01g0834400;Os02g0725900;Os05g0463800;Os05g0573500
518.	TF_motif_seq_0257	NF-YB	923	-	1	ATTGG	Os01g0834400;Os02g0725900;Os05g0463800;Os05g0573500
519.	TF_motif_seq_0257	NF-YB	929	-	0.8	GTTGG	Os01g0834400;Os02g0725900;Os05g0463800;Os05g0573500
520.	TF_motif_seq_0257	NF-YB	953	+	0.8	TCAAT	Os01g0834400;Os02g0725900;Os05g0463800;Os05g0573500
521.	TF_motif_seq_0257	NF-YB	964	-	0.8	ATTTG	Os01g0834400;Os02g0725900;Os05g0463800;Os05g0573500
522.	TF_motif_seq_0257	NF-YB	1002	+	0.8	CTAAT	Os01g0834400;Os02g0725900;Os05g0463800;Os05g0573500
523.	TF_motif_seq_0257	NF-YB	1009	+	0.8	CAAAT	Os01g0834400;Os02g0725900;Os05g0463800;Os05g0573500
524.	TF_motif_seq_0257	NF-YB	1012	-	0.8	ATTGT	Os01g0834400;Os02g0725900;Os05g0463800;Os05g0573500
525.	TF_motif_seq_0257	NF-YB	1061	+	0.8	TCAAT	Os01g0834400;Os02g0725900;Os05g0463800;Os05g0573500
526.	TF_motif_seq_0257	NF-YB	1069	+	0.8	CTAAT	Os01g0834400;Os02g0725900;Os05g0463800;Os05g0573500
527.	TF_motif_seq_0257	NF-YB	1072	-	0.8	ATTTG	Os01g0834400;Os02g0725900;Os05g0463800;Os05g0573500
528.	TF_motif_seq_0257	NF-YB	1073	-	0.8	TTTGG	Os01g0834400;Os02g0725900;Os05g0463800;Os05g0573500
529.	TF_motif_seq_0257	NF-YB	1082	-	0.8	ATCGG	Os01g0834400;Os02g0725900;Os05g0463800;Os05g0573500
530.	TF_motif_seq_0257	NF-YB	1162	-	0.8	ATGGG	Os01g0834400;Os02g0725900;Os05g0463800;Os05g0573500
531.	TF_motif_seq_0257	NF-YB	1174	+	0.8	TCAAT	Os01g0834400;Os02g0725900;Os05g0463800;Os05g0573500
532.	TF_motif_seq_0257	NF-YB	1227	+	0.8	CTAAT	Os01g0834400;Os02g0725900;Os05g0463800;Os05g0573500
533.	TF_motif_seq_0257	NF-YB	1260	-	0.8	ATCGG	Os01g0834400;Os02g0725900;Os05g0463800;Os05g0573500
534.	TF_motif_seq_0257	NF-YB	1272	-	1	ATTGG	Os01g0834400;Os02g0725900;Os05g0463800;Os05g0573500
535.	TF_motif_seq_0257	NF-YB	1303	+	0.8	CTAAT	Os01g0834400;Os02g0725900;Os05g0463800;Os05g0573500
536.	TF_motif_seq_0257	NF-YB	1330	-	0.8	ATTAG	Os01g0834400;Os02g0725900;Os05g0463800;Os05g0573500
537.	TF_motif_seq_0257	NF-YB	1368	-	0.8	ACTGG	Os01g0834400;Os02g0725900;Os05g0463800;Os05g0573500
538.	TF_motif_seq_0257	NF-YB	1452	-	0.8	ATTCG	Os01g0834400;Os02g0725900;Os05g0463800;Os05g0573500
539.	TF_motif_seq_0257	NF-YB	1459	+	0.8	CCAAA	Os01g0834400;Os02g0725900;Os05g0463800;Os05g0573500
540.	TF_motif_seq_0257	NF-YB	1486	+	0.8	CCATT	Os01g0834400;Os02g0725900;Os05g0463800;Os05g0573500
541.	TF_motif_seq_0257	NF-YB	1493	+	0.8	CTAAT	Os01g0834400;Os02g0725900;Os05g0463800;Os05g0573500
542.	TF_motif_seq_0257	NF-YB	1504	-	0.8	ATTGC	Os01g0834400;Os02g0725900;Os05g0463800;Os05g0573500
543.	TF_motif_seq_0257	NF-YB	1560	+	0.8	CCCAT	Os01g0834400;Os02g0725900;Os05g0463800;Os05g0573500
544.	TF_motif_seq_0257	NF-YB	1569	-	0.8	GTTGG	Os01g0834400;Os02g0725900;Os05g0463800;Os05g0573500
545.	TF_motif_seq_0257	NF-YB	1584	+	0.8	ACAAT	Os01g0834400;Os02g0725900;Os05g0463800;Os05g0573500
546.	TF_motif_seq_0257	NF-YB	1587	-	0.8	ATTTG	Os01g0834400;Os02g0725900;Os05g0463800;Os05g0573500
547.	TF_motif_seq_0257	NF-YB	1606	-	0.8	ATGGG	Os01g0834400;Os02g0725900;Os05g0463800;Os05g0573500
548.	TF_motif_seq_0257	NF-YB	1617	-	0.8	ATTTG	Os01g0834400;Os02g0725900;Os05g0463800;Os05g0573500
549.	TF_motif_seq_0257	NF-YB	1618	-	0.8	TTTGG	Os01g0834400;Os02g0725900;Os05g0463800;Os05g0573500
550.	TF_motif_seq_0257	NF-YB	1630	+	0.8	CTAAT	Os01g0834400;Os02g0725900;Os05g0463800;Os05g0573500
551.	TF_motif_seq_0257	NF-YB	1653	-	0.8	ATTTG	Os01g0834400;Os02g0725900;Os05g0463800;Os05g0573500
552.	TF_motif_seq_0257	NF-YB	1737	+	0.8	TCAAT	Os01g0834400;Os02g0725900;Os05g0463800;Os05g0573500
553.	TF_motif_seq_0257	NF-YB	1774	+	0.8	CAAAT	Os01g0834400;Os02g0725900;Os05g0463800;Os05g0573500
554.	TF_motif_seq_0257	NF-YB	1885	-	0.8	ATTGT	Os01g0834400;Os02g0725900;Os05g0463800;Os05g0573500
555.	TF_motif_seq_0257	NF-YB	1909	-	0.8	ATTTG	Os01g0834400;Os02g0725900;Os05g0463800;Os05g0573500
556.	TF_motif_seq_0257	NF-YB	1910	-	0.8	TTTGG	Os01g0834400;Os02g0725900;Os05g0463800;Os05g0573500
557.	TF_motif_seq_0257	NF-YB	1948	-	0.8	AATGG	Os01g0834400;Os02g0725900;Os05g0463800;Os05g0573500
558.	TF_motif_seq_0257	NF-YB	2064	-	0.8	ATTGA	Os01g0834400;Os02g0725900;Os05g0463800;Os05g0573500
559.	TF_motif_seq_0257	NF-YB	2077	+	0.8	CCAAG	Os01g0834400;Os02g0725900;Os05g0463800;Os05g0573500
560.	TF_motif_seq_0257	NF-YB	2093	+	0.8	CCAAG	Os01g0834400;Os02g0725900;Os05g0463800;Os05g0573500
561.	TF_motif_seq_0257	NF-YB	2113	+	0.8	CCGAT	Os01g0834400;Os02g0725900;Os05g0463800;Os05g0573500
562.	TF_motif_seq_0257	NF-YB	2137	+	0.8	CCGAT	Os01g0834400;Os02g0725900;Os05g0463800;Os05g0573500
563.	TF_motif_seq_0257	NF-YB	2145	-	0.8	ATCGG	Os01g0834400;Os02g0725900;Os05g0463800;Os05g0573500
564.	TF_motif_seq_0257	NF-YB	2172	-	0.8	TTTGG	Os01g0834400;Os02g0725900;Os05g0463800;Os05g0573500
565.	TF_motif_seq_0257	NF-YB	2200	+	0.8	CGAAT	Os01g0834400;Os02g0725900;Os05g0463800;Os05g0573500
566.	TF_motif_seq_0257	NF-YB	2227	+	0.8	CCACT	Os01g0834400;Os02g0725900;Os05g0463800;Os05g0573500
567.	TF_motif_seq_0257	NF-YB	2248	+	0.8	CCAAG	Os01g0834400;Os02g0725900;Os05g0463800;Os05g0573500
568.	TF_motif_seq_0257	NF-YB	2258	-	0.8	ATCGG	Os01g0834400;Os02g0725900;Os05g0463800;Os05g0573500
569.	TF_motif_seq_0257	NF-YB	2334	-	0.8	ATCGG	Os01g0834400;Os02g0725900;Os05g0463800;Os05g0573500
570.	TF_motif_seq_0257	NF-YB	2339	+	0.8	CCAAC	Os01g0834400;Os02g0725900;Os05g0463800;Os05g0573500
571.	TF_motif_seq_0257	NF-YB	2349	+	0.8	CCATT	Os01g0834400;Os02g0725900;Os05g0463800;Os05g0573500
572.	TF_motif_seq_0257	NF-YB	2357	+	0.8	CCAAG	Os01g0834400;Os02g0725900;Os05g0463800;Os05g0573500
573.	TF_motif_seq_0257	NF-YB	2475	+	0.8	GCAAT	Os01g0834400;Os02g0725900;Os05g0463800;Os05g0573500
574.	TF_motif_seq_0257	NF-YB	2477	-	0.8	AATGG	Os01g0834400;Os02g0725900;Os05g0463800;Os05g0573500
575.	TF_motif_seq_0266	TCP	95	+	0.75	CGTCC	Os03g0785800;Os04g0194600;Os12g0616400;Os01g0213800;Os08g0544800;Os11g0175700
576.	TF_motif_seq_0266	TCP	95	-	0.75	CGTCC	Os03g0785800;Os04g0194600;Os12g0616400;Os01g0213800;Os08g0544800;Os11g0175700
577.	TF_motif_seq_0266	TCP	152	+	0.75	GGAAC	Os03g0785800;Os04g0194600;Os12g0616400;Os01g0213800;Os08g0544800;Os11g0175700
578.	TF_motif_seq_0266	TCP	152	-	0.75	GGAAC	Os03g0785800;Os04g0194600;Os12g0616400;Os01g0213800;Os08g0544800;Os11g0175700
579.	TF_motif_seq_0266	TCP	184	+	0.75	GGAGC	Os03g0785800;Os04g0194600;Os12g0616400;Os01g0213800;Os08g0544800;Os11g0175700
580.	TF_motif_seq_0266	TCP	184	-	0.75	GGAGC	Os03g0785800;Os04g0194600;Os12g0616400;Os01g0213800;Os08g0544800;Os11g0175700
581.	TF_motif_seq_0266	TCP	239	+	0.75	AGGCC	Os03g0785800;Os04g0194600;Os12g0616400;Os01g0213800;Os08g0544800;Os11g0175700
582.	TF_motif_seq_0266	TCP	239	-	0.75	AGGCC	Os03g0785800;Os04g0194600;Os12g0616400;Os01g0213800;Os08g0544800;Os11g0175700
583.	TF_motif_seq_0266	TCP	240	+	0.75	GGCCT	Os03g0785800;Os04g0194600;Os12g0616400;Os01g0213800;Os08g0544800;Os11g0175700
584.	TF_motif_seq_0266	TCP	240	-	0.75	GGCCT	Os03g0785800;Os04g0194600;Os12g0616400;Os01g0213800;Os08g0544800;Os11g0175700
585.	TF_motif_seq_0266	TCP	265	+	0.75	GGACA	Os03g0785800;Os04g0194600;Os12g0616400;Os01g0213800;Os08g0544800;Os11g0175700
586.	TF_motif_seq_0266	TCP	265	-	0.75	GGACA	Os03g0785800;Os04g0194600;Os12g0616400;Os01g0213800;Os08g0544800;Os11g0175700
587.	TF_motif_seq_0266	TCP	303	+	0.75	GGTCT	Os03g0785800;Os04g0194600;Os12g0616400;Os01g0213800;Os08g0544800;Os11g0175700
588.	TF_motif_seq_0266	TCP	303	-	0.75	GGTCT	Os03g0785800;Os04g0194600;Os12g0616400;Os01g0213800;Os08g0544800;Os11g0175700
589.	TF_motif_seq_0266	TCP	378	+	0.75	CGACC	Os03g0785800;Os04g0194600;Os12g0616400;Os01g0213800;Os08g0544800;Os11g0175700
590.	TF_motif_seq_0266	TCP	378	-	0.75	CGACC	Os03g0785800;Os04g0194600;Os12g0616400;Os01g0213800;Os08g0544800;Os11g0175700
591.	TF_motif_seq_0266	TCP	379	+	0.75	GACCC	Os03g0785800;Os04g0194600;Os12g0616400;Os01g0213800;Os08g0544800;Os11g0175700
592.	TF_motif_seq_0266	TCP	379	-	0.75	GACCC	Os03g0785800;Os04g0194600;Os12g0616400;Os01g0213800;Os08g0544800;Os11g0175700
593.	TF_motif_seq_0266	TCP	437	+	0.75	GCTCC	Os03g0785800;Os04g0194600;Os12g0616400;Os01g0213800;Os08g0544800;Os11g0175700
594.	TF_motif_seq_0266	TCP	437	-	0.75	GCTCC	Os03g0785800;Os04g0194600;Os12g0616400;Os01g0213800;Os08g0544800;Os11g0175700
595.	TF_motif_seq_0266	TCP	594	+	0.75	CGTCC	Os03g0785800;Os04g0194600;Os12g0616400;Os01g0213800;Os08g0544800;Os11g0175700
596.	TF_motif_seq_0266	TCP	594	-	0.75	CGTCC	Os03g0785800;Os04g0194600;Os12g0616400;Os01g0213800;Os08g0544800;Os11g0175700
597.	TF_motif_seq_0266	TCP	595	+	0.75	GTCCC	Os03g0785800;Os04g0194600;Os12g0616400;Os01g0213800;Os08g0544800;Os11g0175700
598.	TF_motif_seq_0266	TCP	595	-	0.75	GTCCC	Os03g0785800;Os04g0194600;Os12g0616400;Os01g0213800;Os08g0544800;Os11g0175700
599.	TF_motif_seq_0266	TCP	625	+	0.75	GGGAC	Os03g0785800;Os04g0194600;Os12g0616400;Os01g0213800;Os08g0544800;Os11g0175700
600.	TF_motif_seq_0266	TCP	625	-	0.75	GGGAC	Os03g0785800;Os04g0194600;Os12g0616400;Os01g0213800;Os08g0544800;Os11g0175700
601.	TF_motif_seq_0266	TCP	626	+	0.75	GGACA	Os03g0785800;Os04g0194600;Os12g0616400;Os01g0213800;Os08g0544800;Os11g0175700
602.	TF_motif_seq_0266	TCP	626	-	0.75	GGACA	Os03g0785800;Os04g0194600;Os12g0616400;Os01g0213800;Os08g0544800;Os11g0175700
603.	TF_motif_seq_0266	TCP	645	+	0.75	TGTCC	Os03g0785800;Os04g0194600;Os12g0616400;Os01g0213800;Os08g0544800;Os11g0175700
604.	TF_motif_seq_0266	TCP	645	-	0.75	TGTCC	Os03g0785800;Os04g0194600;Os12g0616400;Os01g0213800;Os08g0544800;Os11g0175700
605.	TF_motif_seq_0266	TCP	700	+	0.75	GGGAC	Os03g0785800;Os04g0194600;Os12g0616400;Os01g0213800;Os08g0544800;Os11g0175700
606.	TF_motif_seq_0266	TCP	700	-	0.75	GGGAC	Os03g0785800;Os04g0194600;Os12g0616400;Os01g0213800;Os08g0544800;Os11g0175700
607.	TF_motif_seq_0266	TCP	701	+	0.75	GGACA	Os03g0785800;Os04g0194600;Os12g0616400;Os01g0213800;Os08g0544800;Os11g0175700
608.	TF_motif_seq_0266	TCP	701	-	0.75	GGACA	Os03g0785800;Os04g0194600;Os12g0616400;Os01g0213800;Os08g0544800;Os11g0175700
609.	TF_motif_seq_0266	TCP	916	+	0.75	GTGCC	Os03g0785800;Os04g0194600;Os12g0616400;Os01g0213800;Os08g0544800;Os11g0175700
610.	TF_motif_seq_0266	TCP	916	-	0.75	GTGCC	Os03g0785800;Os04g0194600;Os12g0616400;Os01g0213800;Os08g0544800;Os11g0175700
611.	TF_motif_seq_0266	TCP	932	+	0.75	GGCAC	Os03g0785800;Os04g0194600;Os12g0616400;Os01g0213800;Os08g0544800;Os11g0175700
612.	TF_motif_seq_0266	TCP	932	-	0.75	GGCAC	Os03g0785800;Os04g0194600;Os12g0616400;Os01g0213800;Os08g0544800;Os11g0175700
613.	TF_motif_seq_0266	TCP	970	+	0.75	TGACC	Os03g0785800;Os04g0194600;Os12g0616400;Os01g0213800;Os08g0544800;Os11g0175700
614.	TF_motif_seq_0266	TCP	970	-	0.75	TGACC	Os03g0785800;Os04g0194600;Os12g0616400;Os01g0213800;Os08g0544800;Os11g0175700
615.	TF_motif_seq_0266	TCP	1055	+	0.75	TGCCC	Os03g0785800;Os04g0194600;Os12g0616400;Os01g0213800;Os08g0544800;Os11g0175700
616.	TF_motif_seq_0266	TCP	1055	-	0.75	TGCCC	Os03g0785800;Os04g0194600;Os12g0616400;Os01g0213800;Os08g0544800;Os11g0175700
617.	TF_motif_seq_0266	TCP	1085	+	0.75	GGACT	Os03g0785800;Os04g0194600;Os12g0616400;Os01g0213800;Os08g0544800;Os11g0175700
618.	TF_motif_seq_0266	TCP	1085	-	0.75	GGACT	Os03g0785800;Os04g0194600;Os12g0616400;Os01g0213800;Os08g0544800;Os11g0175700
619.	TF_motif_seq_0266	TCP	1117	+	0.75	GGTTC	Os03g0785800;Os04g0194600;Os12g0616400;Os01g0213800;Os08g0544800;Os11g0175700
620.	TF_motif_seq_0266	TCP	1117	-	0.75	GGTTC	Os03g0785800;Os04g0194600;Os12g0616400;Os01g0213800;Os08g0544800;Os11g0175700
621.	TF_motif_seq_0266	TCP	1149	+	0.75	GGAGC	Os03g0785800;Os04g0194600;Os12g0616400;Os01g0213800;Os08g0544800;Os11g0175700
622.	TF_motif_seq_0266	TCP	1149	-	0.75	GGAGC	Os03g0785800;Os04g0194600;Os12g0616400;Os01g0213800;Os08g0544800;Os11g0175700
623.	TF_motif_seq_0266	TCP	1280	+	0.75	GGCTC	Os03g0785800;Os04g0194600;Os12g0616400;Os01g0213800;Os08g0544800;Os11g0175700
624.	TF_motif_seq_0266	TCP	1280	-	0.75	GGCTC	Os03g0785800;Os04g0194600;Os12g0616400;Os01g0213800;Os08g0544800;Os11g0175700
625.	TF_motif_seq_0266	TCP	1289	+	0.75	GGAGC	Os03g0785800;Os04g0194600;Os12g0616400;Os01g0213800;Os08g0544800;Os11g0175700
626.	TF_motif_seq_0266	TCP	1289	-	0.75	GGAGC	Os03g0785800;Os04g0194600;Os12g0616400;Os01g0213800;Os08g0544800;Os11g0175700
627.	TF_motif_seq_0266	TCP	1371	+	0.75	GGACT	Os03g0785800;Os04g0194600;Os12g0616400;Os01g0213800;Os08g0544800;Os11g0175700
628.	TF_motif_seq_0266	TCP	1371	-	0.75	GGACT	Os03g0785800;Os04g0194600;Os12g0616400;Os01g0213800;Os08g0544800;Os11g0175700
629.	TF_motif_seq_0266	TCP	1440	+	0.75	GGACT	Os03g0785800;Os04g0194600;Os12g0616400;Os01g0213800;Os08g0544800;Os11g0175700
630.	TF_motif_seq_0266	TCP	1440	-	0.75	GGACT	Os03g0785800;Os04g0194600;Os12g0616400;Os01g0213800;Os08g0544800;Os11g0175700
631.	TF_motif_seq_0266	TCP	1455	+	0.75	CGGCC	Os03g0785800;Os04g0194600;Os12g0616400;Os01g0213800;Os08g0544800;Os11g0175700
632.	TF_motif_seq_0266	TCP	1455	-	0.75	CGGCC	Os03g0785800;Os04g0194600;Os12g0616400;Os01g0213800;Os08g0544800;Os11g0175700
633.	TF_motif_seq_0266	TCP	1456	+	1	GGCCC	Os03g0785800;Os04g0194600;Os12g0616400;Os01g0213800;Os08g0544800;Os11g0175700
634.	TF_motif_seq_0266	TCP	1456	-	1	GGCCC	Os03g0785800;Os04g0194600;Os12g0616400;Os01g0213800;Os08g0544800;Os11g0175700
635.	TF_motif_seq_0266	TCP	1540	+	0.75	GTTCC	Os03g0785800;Os04g0194600;Os12g0616400;Os01g0213800;Os08g0544800;Os11g0175700
636.	TF_motif_seq_0266	TCP	1540	-	0.75	GTTCC	Os03g0785800;Os04g0194600;Os12g0616400;Os01g0213800;Os08g0544800;Os11g0175700
637.	TF_motif_seq_0266	TCP	1546	+	0.75	AGACC	Os03g0785800;Os04g0194600;Os12g0616400;Os01g0213800;Os08g0544800;Os11g0175700
638.	TF_motif_seq_0266	TCP	1546	-	0.75	AGACC	Os03g0785800;Os04g0194600;Os12g0616400;Os01g0213800;Os08g0544800;Os11g0175700
639.	TF_motif_seq_0266	TCP	1609	+	0.75	GGATC	Os03g0785800;Os04g0194600;Os12g0616400;Os01g0213800;Os08g0544800;Os11g0175700
640.	TF_motif_seq_0266	TCP	1609	-	0.75	GGATC	Os03g0785800;Os04g0194600;Os12g0616400;Os01g0213800;Os08g0544800;Os11g0175700
641.	TF_motif_seq_0266	TCP	1974	+	0.75	GGTTC	Os03g0785800;Os04g0194600;Os12g0616400;Os01g0213800;Os08g0544800;Os11g0175700
642.	TF_motif_seq_0266	TCP	1974	-	0.75	GGTTC	Os03g0785800;Os04g0194600;Os12g0616400;Os01g0213800;Os08g0544800;Os11g0175700
643.	TF_motif_seq_0266	TCP	1984	+	0.75	GGACG	Os03g0785800;Os04g0194600;Os12g0616400;Os01g0213800;Os08g0544800;Os11g0175700
644.	TF_motif_seq_0266	TCP	1984	-	0.75	GGACG	Os03g0785800;Os04g0194600;Os12g0616400;Os01g0213800;Os08g0544800;Os11g0175700
645.	TF_motif_seq_0266	TCP	2042	+	0.75	GATCC	Os03g0785800;Os04g0194600;Os12g0616400;Os01g0213800;Os08g0544800;Os11g0175700
646.	TF_motif_seq_0266	TCP	2042	-	0.75	GATCC	Os03g0785800;Os04g0194600;Os12g0616400;Os01g0213800;Os08g0544800;Os11g0175700
647.	TF_motif_seq_0266	TCP	2074	+	0.75	TGTCC	Os03g0785800;Os04g0194600;Os12g0616400;Os01g0213800;Os08g0544800;Os11g0175700
648.	TF_motif_seq_0266	TCP	2074	-	0.75	TGTCC	Os03g0785800;Os04g0194600;Os12g0616400;Os01g0213800;Os08g0544800;Os11g0175700
649.	TF_motif_seq_0266	TCP	2081	+	0.75	GAACC	Os03g0785800;Os04g0194600;Os12g0616400;Os01g0213800;Os08g0544800;Os11g0175700
650.	TF_motif_seq_0266	TCP	2081	-	0.75	GAACC	Os03g0785800;Os04g0194600;Os12g0616400;Os01g0213800;Os08g0544800;Os11g0175700
651.	TF_motif_seq_0266	TCP	2090	+	0.75	TGGCC	Os03g0785800;Os04g0194600;Os12g0616400;Os01g0213800;Os08g0544800;Os11g0175700
652.	TF_motif_seq_0266	TCP	2090	-	0.75	TGGCC	Os03g0785800;Os04g0194600;Os12g0616400;Os01g0213800;Os08g0544800;Os11g0175700
653.	TF_motif_seq_0266	TCP	2091	+	0.75	GGCCA	Os03g0785800;Os04g0194600;Os12g0616400;Os01g0213800;Os08g0544800;Os11g0175700
654.	TF_motif_seq_0266	TCP	2091	-	0.75	GGCCA	Os03g0785800;Os04g0194600;Os12g0616400;Os01g0213800;Os08g0544800;Os11g0175700
655.	TF_motif_seq_0266	TCP	2099	+	0.75	GGACA	Os03g0785800;Os04g0194600;Os12g0616400;Os01g0213800;Os08g0544800;Os11g0175700
656.	TF_motif_seq_0266	TCP	2099	-	0.75	GGACA	Os03g0785800;Os04g0194600;Os12g0616400;Os01g0213800;Os08g0544800;Os11g0175700
657.	TF_motif_seq_0266	TCP	2147	+	0.75	CGGCC	Os03g0785800;Os04g0194600;Os12g0616400;Os01g0213800;Os08g0544800;Os11g0175700
658.	TF_motif_seq_0266	TCP	2147	-	0.75	CGGCC	Os03g0785800;Os04g0194600;Os12g0616400;Os01g0213800;Os08g0544800;Os11g0175700
659.	TF_motif_seq_0266	TCP	2148	+	0.75	GGCCA	Os03g0785800;Os04g0194600;Os12g0616400;Os01g0213800;Os08g0544800;Os11g0175700
660.	TF_motif_seq_0266	TCP	2148	-	0.75	GGCCA	Os03g0785800;Os04g0194600;Os12g0616400;Os01g0213800;Os08g0544800;Os11g0175700
661.	TF_motif_seq_0266	TCP	2163	+	0.75	GGAAC	Os03g0785800;Os04g0194600;Os12g0616400;Os01g0213800;Os08g0544800;Os11g0175700
662.	TF_motif_seq_0266	TCP	2163	-	0.75	GGAAC	Os03g0785800;Os04g0194600;Os12g0616400;Os01g0213800;Os08g0544800;Os11g0175700
663.	TF_motif_seq_0266	TCP	2168	+	0.75	GGACT	Os03g0785800;Os04g0194600;Os12g0616400;Os01g0213800;Os08g0544800;Os11g0175700
664.	TF_motif_seq_0266	TCP	2168	-	0.75	GGACT	Os03g0785800;Os04g0194600;Os12g0616400;Os01g0213800;Os08g0544800;Os11g0175700
665.	TF_motif_seq_0266	TCP	2174	+	0.75	TGGCC	Os03g0785800;Os04g0194600;Os12g0616400;Os01g0213800;Os08g0544800;Os11g0175700
666.	TF_motif_seq_0266	TCP	2174	-	0.75	TGGCC	Os03g0785800;Os04g0194600;Os12g0616400;Os01g0213800;Os08g0544800;Os11g0175700
667.	TF_motif_seq_0266	TCP	2175	+	0.75	GGCCT	Os03g0785800;Os04g0194600;Os12g0616400;Os01g0213800;Os08g0544800;Os11g0175700
668.	TF_motif_seq_0266	TCP	2175	-	0.75	GGCCT	Os03g0785800;Os04g0194600;Os12g0616400;Os01g0213800;Os08g0544800;Os11g0175700
669.	TF_motif_seq_0266	TCP	2245	+	0.75	AGGCC	Os03g0785800;Os04g0194600;Os12g0616400;Os01g0213800;Os08g0544800;Os11g0175700
670.	TF_motif_seq_0266	TCP	2245	-	0.75	AGGCC	Os03g0785800;Os04g0194600;Os12g0616400;Os01g0213800;Os08g0544800;Os11g0175700
671.	TF_motif_seq_0266	TCP	2246	+	0.75	GGCCA	Os03g0785800;Os04g0194600;Os12g0616400;Os01g0213800;Os08g0544800;Os11g0175700
672.	TF_motif_seq_0266	TCP	2246	-	0.75	GGCCA	Os03g0785800;Os04g0194600;Os12g0616400;Os01g0213800;Os08g0544800;Os11g0175700
673.	TF_motif_seq_0266	TCP	2287	+	0.75	CGACC	Os03g0785800;Os04g0194600;Os12g0616400;Os01g0213800;Os08g0544800;Os11g0175700
674.	TF_motif_seq_0266	TCP	2287	-	0.75	CGACC	Os03g0785800;Os04g0194600;Os12g0616400;Os01g0213800;Os08g0544800;Os11g0175700
675.	TF_motif_seq_0266	TCP	2306	+	1	GGACC	Os03g0785800;Os04g0194600;Os12g0616400;Os01g0213800;Os08g0544800;Os11g0175700
676.	TF_motif_seq_0266	TCP	2306	-	1	GGACC	Os03g0785800;Os04g0194600;Os12g0616400;Os01g0213800;Os08g0544800;Os11g0175700
677.	TF_motif_seq_0266	TCP	2311	+	0.75	TGTCC	Os03g0785800;Os04g0194600;Os12g0616400;Os01g0213800;Os08g0544800;Os11g0175700
678.	TF_motif_seq_0266	TCP	2311	-	0.75	TGTCC	Os03g0785800;Os04g0194600;Os12g0616400;Os01g0213800;Os08g0544800;Os11g0175700
679.	TF_motif_seq_0266	TCP	2316	+	0.75	GGCTC	Os03g0785800;Os04g0194600;Os12g0616400;Os01g0213800;Os08g0544800;Os11g0175700
680.	TF_motif_seq_0266	TCP	2316	-	0.75	GGCTC	Os03g0785800;Os04g0194600;Os12g0616400;Os01g0213800;Os08g0544800;Os11g0175700
681.	TF_motif_seq_0266	TCP	2323	+	0.75	TGTCC	Os03g0785800;Os04g0194600;Os12g0616400;Os01g0213800;Os08g0544800;Os11g0175700
682.	TF_motif_seq_0266	TCP	2323	-	0.75	TGTCC	Os03g0785800;Os04g0194600;Os12g0616400;Os01g0213800;Os08g0544800;Os11g0175700
683.	TF_motif_seq_0266	TCP	2336	+	0.75	CGGCC	Os03g0785800;Os04g0194600;Os12g0616400;Os01g0213800;Os08g0544800;Os11g0175700
684.	TF_motif_seq_0266	TCP	2336	-	0.75	CGGCC	Os03g0785800;Os04g0194600;Os12g0616400;Os01g0213800;Os08g0544800;Os11g0175700
685.	TF_motif_seq_0266	TCP	2337	+	0.75	GGCCA	Os03g0785800;Os04g0194600;Os12g0616400;Os01g0213800;Os08g0544800;Os11g0175700
686.	TF_motif_seq_0266	TCP	2337	-	0.75	GGCCA	Os03g0785800;Os04g0194600;Os12g0616400;Os01g0213800;Os08g0544800;Os11g0175700
687.	TF_motif_seq_0266	TCP	2361	+	0.75	GAGCC	Os03g0785800;Os04g0194600;Os12g0616400;Os01g0213800;Os08g0544800;Os11g0175700
688.	TF_motif_seq_0266	TCP	2361	-	0.75	GAGCC	Os03g0785800;Os04g0194600;Os12g0616400;Os01g0213800;Os08g0544800;Os11g0175700
689.	TF_motif_seq_0266	TCP	2366	+	0.75	GTTCC	Os03g0785800;Os04g0194600;Os12g0616400;Os01g0213800;Os08g0544800;Os11g0175700
690.	TF_motif_seq_0266	TCP	2366	-	0.75	GTTCC	Os03g0785800;Os04g0194600;Os12g0616400;Os01g0213800;Os08g0544800;Os11g0175700
691.	TF_motif_seq_0266	TCP	2375	+	0.75	GGTGC	Os03g0785800;Os04g0194600;Os12g0616400;Os01g0213800;Os08g0544800;Os11g0175700
692.	TF_motif_seq_0266	TCP	2375	-	0.75	GGTGC	Os03g0785800;Os04g0194600;Os12g0616400;Os01g0213800;Os08g0544800;Os11g0175700
693.	TF_motif_seq_0266	TCP	2395	+	0.75	GGACG	Os03g0785800;Os04g0194600;Os12g0616400;Os01g0213800;Os08g0544800;Os11g0175700
694.	TF_motif_seq_0266	TCP	2395	-	0.75	GGACG	Os03g0785800;Os04g0194600;Os12g0616400;Os01g0213800;Os08g0544800;Os11g0175700
695.	TF_motif_seq_0266	TCP	2402	+	1	GGACC	Os03g0785800;Os04g0194600;Os12g0616400;Os01g0213800;Os08g0544800;Os11g0175700
696.	TF_motif_seq_0266	TCP	2402	-	1	GGACC	Os03g0785800;Os04g0194600;Os12g0616400;Os01g0213800;Os08g0544800;Os11g0175700
697.	TF_motif_seq_0266	TCP	2414	+	0.75	CGACC	Os03g0785800;Os04g0194600;Os12g0616400;Os01g0213800;Os08g0544800;Os11g0175700
698.	TF_motif_seq_0266	TCP	2414	-	0.75	CGACC	Os03g0785800;Os04g0194600;Os12g0616400;Os01g0213800;Os08g0544800;Os11g0175700
699.	TF_motif_seq_0266	TCP	2423	+	0.75	GAACC	Os03g0785800;Os04g0194600;Os12g0616400;Os01g0213800;Os08g0544800;Os11g0175700
700.	TF_motif_seq_0266	TCP	2423	-	0.75	GAACC	Os03g0785800;Os04g0194600;Os12g0616400;Os01g0213800;Os08g0544800;Os11g0175700
701.	TF_motif_seq_0266	TCP	2438	+	0.75	GGGAC	Os03g0785800;Os04g0194600;Os12g0616400;Os01g0213800;Os08g0544800;Os11g0175700
702.	TF_motif_seq_0266	TCP	2438	-	0.75	GGGAC	Os03g0785800;Os04g0194600;Os12g0616400;Os01g0213800;Os08g0544800;Os11g0175700
703.	TF_motif_seq_0266	TCP	2439	+	0.75	GGACA	Os03g0785800;Os04g0194600;Os12g0616400;Os01g0213800;Os08g0544800;Os11g0175700
704.	TF_motif_seq_0266	TCP	2439	-	0.75	GGACA	Os03g0785800;Os04g0194600;Os12g0616400;Os01g0213800;Os08g0544800;Os11g0175700
705.	TF_motif_seq_0266	TCP	2447	+	0.75	GGACA	Os03g0785800;Os04g0194600;Os12g0616400;Os01g0213800;Os08g0544800;Os11g0175700
706.	TF_motif_seq_0266	TCP	2447	-	0.75	GGACA	Os03g0785800;Os04g0194600;Os12g0616400;Os01g0213800;Os08g0544800;Os11g0175700
707.	TF_motif_seq_0266	TCP	2480	+	0.75	GGAGC	Os03g0785800;Os04g0194600;Os12g0616400;Os01g0213800;Os08g0544800;Os11g0175700
708.	TF_motif_seq_0266	TCP	2480	-	0.75	GGAGC	Os03g0785800;Os04g0194600;Os12g0616400;Os01g0213800;Os08g0544800;Os11g0175700
709.	TF_motif_seq_0266	TCP	2486	+	0.75	CGACC	Os03g0785800;Os04g0194600;Os12g0616400;Os01g0213800;Os08g0544800;Os11g0175700
710.	TF_motif_seq_0266	TCP	2486	-	0.75	CGACC	Os03g0785800;Os04g0194600;Os12g0616400;Os01g0213800;Os08g0544800;Os11g0175700
711.	TF_motif_seq_0266	TCP	2496	+	0.75	GCGCC	Os03g0785800;Os04g0194600;Os12g0616400;Os01g0213800;Os08g0544800;Os11g0175700
712.	TF_motif_seq_0266	TCP	2496	-	0.75	GCGCC	Os03g0785800;Os04g0194600;Os12g0616400;Os01g0213800;Os08g0544800;Os11g0175700
713.	TF_motif_seq_0282	Alpha-amylase	15	+	1	AATAAa	M24286;M24287
714.	TF_motif_seq_0282	Alpha-amylase	326	-	1	tTTATT	M24286;M24287
715.	TF_motif_seq_0282	Alpha-amylase	872	+	1	AATAAa	M24286;M24287
716.	TF_motif_seq_0282	Alpha-amylase	1524	-	1	tTTATT	M24286;M24287
717.	TF_motif_seq_0282	Alpha-amylase	1784	-	1	tTTATT	M24286;M24287
718.	TF_motif_seq_0282	Alpha-amylase	1795	+	1	AATAAa	M24286;M24287
719.	TF_motif_seq_0316	(Others)	1985	+	0.83	GACGGc	L345501
720.	TF_motif_seq_0316	(Others)	1985	-	0.83	gACGGC	L345501
721.	TF_motif_seq_0316	(Others)	2021	+	0.83	GCCGTc	L345501
722.	TF_motif_seq_0316	(Others)	2021	-	0.83	gCCGTC	L345501
723.	TF_motif_seq_0316	(Others)	2139	+	0.83	GATGTc	L345501
724.	TF_motif_seq_0316	(Others)	2139	-	0.83	gATGTC	L345501
725.	TF_motif_seq_0316	(Others)	2205	+	0.83	GACGAc	L345501
726.	TF_motif_seq_0316	(Others)	2205	-	0.83	gACGAC	L345501
727.	TF_motif_seq_0316	(Others)	2208	+	0.83	GACGAc	L345501
728.	TF_motif_seq_0316	(Others)	2208	-	0.83	gACGAC	L345501
729.	TF_motif_seq_0316	(Others)	2211	+	0.83	GACATc	L345501
730.	TF_motif_seq_0316	(Others)	2211	-	0.83	gACATC	L345501
731.	TF_motif_seq_0316	(Others)	2291	+	0.83	CACGTc	L345501
732.	TF_motif_seq_0316	(Others)	2291	-	0.83	cACGTC	L345501
733.	TF_motif_seq_0316	(Others)	2396	+	0.83	GACGGc	L345501
734.	TF_motif_seq_0316	(Others)	2396	-	0.83	gACGGC	L345501
735.	TF_motif_seq_0327	(Others)	141	+	0.83	TATGTa	L34551
736.	TF_motif_seq_0327	(Others)	141	-	0.83	tATGTA	L34551
737.	TF_motif_seq_0327	(Others)	1938	+	0.83	AACGTa	L34551
738.	TF_motif_seq_0327	(Others)	1938	-	0.83	aACGTA	L34551
739.	TF_motif_seq_0335	B3; ARF;ARF	175	-	1	gAGACA	Os02g0141100;Os02g0164900;Os04g0664400;Os04g0671900;Os06g0196700;Os06g0677800;Os06g0702600;Os08g0520500;Os11g0523800;Os12g0613700;Os01g0236300;Os01g0670800;Os01g0753500;Os01g0927600;Os02g0557200;Os02g0628600;Os04g0442000;Os04g0519700;Os04g0690600;Os05g0515400;Os05g0563400;Os06g0685700;Os10g0479900;Os12g0479400
740.	TF_motif_seq_0335	B3; ARF;ARF	1419	-	1	gAGACA	Os02g0141100;Os02g0164900;Os04g0664400;Os04g0671900;Os06g0196700;Os06g0677800;Os06g0702600;Os08g0520500;Os11g0523800;Os12g0613700;Os01g0236300;Os01g0670800;Os01g0753500;Os01g0927600;Os02g0557200;Os02g0628600;Os04g0442000;Os04g0519700;Os04g0690600;Os05g0515400;Os05g0563400;Os06g0685700;Os10g0479900;Os12g0479400
741.	TF_motif_seq_0347	Alpha-amylase	25	-	0.86	taTAATT	M24286;M24287
742.	TF_motif_seq_0347	Alpha-amylase	28	+	0.86	AATTAta	M24286;M24287
743.	TF_motif_seq_0347	Alpha-amylase	334	-	0.86	taTAATT	M24286;M24287
744.	TF_motif_seq_0347	Alpha-amylase	902	-	0.86	tcTAATT	M24286;M24287
745.	TF_motif_seq_0347	Alpha-amylase	1004	+	0.86	AATTAca	M24286;M24287
746.	TF_motif_seq_0347	Alpha-amylase	1325	+	0.86	AATTAat	M24286;M24287
747.	TF_motif_seq_0347	Alpha-amylase	1326	-	0.86	atTAATT	M24286;M24287
748.	TF_motif_seq_0347	Alpha-amylase	1329	+	0.86	AATTAga	M24286;M24287
749.	TF_motif_seq_0347	Alpha-amylase	1492	-	0.86	tcTAATT	M24286;M24287
750.	TF_motif_seq_0347	Alpha-amylase	1495	+	1	AATTAaa	M24286;M24287
751.	TF_motif_seq_0347	Alpha-amylase	1629	-	0.86	tcTAATT	M24286;M24287
752.	TF_motif_seq_0347	Alpha-amylase	1632	+	0.86	AATTAta	M24286;M24287
753.	TF_motif_seq_0347	Alpha-amylase	1739	+	0.86	AATTAat	M24286;M24287
754.	TF_motif_seq_0356	ERF	2020	+	0.86	AGCCGtc	Os02g0782700
755.	TF_motif_seq_0376	Myb/SANT; MYB	280	-	0.86	taTGTTA	Os01g0812000
756.	TF_motif_seq_0376	Myb/SANT; MYB	771	+	0.86	TAACAta	Os01g0812000
757.	TF_motif_seq_0376	Myb/SANT; MYB	1012	-	0.86	atTGTTA	Os01g0812000
758.	TF_motif_seq_0376	Myb/SANT; MYB	1593	-	1	ttTGTTA	Os01g0812000
759.	TF_motif_seq_0379	Alpha-amylase	280	-	0.96	taTGTTA	X16509
760.	TF_motif_seq_0379	Alpha-amylase	771	+	0.96	TAACAta	X16509
761.	TF_motif_seq_0379	Alpha-amylase	1012	-	0.84	atTGTTA	X16509
762.	TF_motif_seq_0379	Alpha-amylase	1593	-	1	ttTGTTA	X16509
763.	TF_motif_seq_0422	LEA_5	133	+	0.75	CATGCact	U22102
764.	TF_motif_seq_0422	LEA_5	1966	+	0.88	CATGCagg	U22102
765.	TF_motif_seq_0422	LEA_5	2051	+	0.75	CATGCagt	U22102
766.	TF_motif_seq_0430	TCP	1453	-	0.75	ttcGGCCC	Os04g0194600;Os08g0544800
767.	TF_motif_seq_0431	TCP	181	-	0.75	gggGGAGC	Os04g0194600;Os08g0544800
768.	TF_motif_seq_0431	TCP	594	+	0.75	CGTCCcaa	Os04g0194600;Os08g0544800
769.	TF_motif_seq_0431	TCP	623	-	0.75	atgGGACA	Os04g0194600;Os08g0544800
770.	TF_motif_seq_0431	TCP	698	-	0.75	ttgGGACA	Os04g0194600;Os08g0544800
771.	TF_motif_seq_0431	TCP	1540	+	0.75	GTTCCcag	Os04g0194600;Os08g0544800
772.	TF_motif_seq_0431	TCP	1606	-	0.75	atgGGATC	Os04g0194600;Os08g0544800
773.	TF_motif_seq_0431	TCP	2303	-	0.75	gatGGACC	Os04g0194600;Os08g0544800
774.	TF_motif_seq_0431	TCP	2399	-	0.75	ggcGGACC	Os04g0194600;Os08g0544800
775.	TF_motif_seq_0431	TCP	2436	-	0.75	gggGGACA	Os04g0194600;Os08g0544800
776.	TF_motif_seq_0431	TCP	2483	-	0.75	gcgCGACC	Os04g0194600;Os08g0544800
777.	TF_motif_seq_0508	SBP	93	+	0.75	tcCGTCCta	Os01g0292900;Os01g0922600;Os02g0139400;Os02g0174100;Os02g0177300;Os03g0833300;Os04g0551500;Os05g0408200;Os06g0659100;Os06g0663500;Os06g0703500;Os08g0509600;Os08g0513700;Os08g0531600;Os09g0491532;Os09g0507100;Os11g0496600
778.	TF_motif_seq_0508	SBP	262	+	0.75	atCGGACaa	Os01g0292900;Os01g0922600;Os02g0139400;Os02g0174100;Os02g0177300;Os03g0833300;Os04g0551500;Os05g0408200;Os06g0659100;Os06g0663500;Os06g0703500;Os08g0509600;Os08g0513700;Os08g0531600;Os09g0491532;Os09g0507100;Os11g0496600
779.	TF_motif_seq_0508	SBP	347	+	0.75	aaAGTACaa	Os01g0292900;Os01g0922600;Os02g0139400;Os02g0174100;Os02g0177300;Os03g0833300;Os04g0551500;Os05g0408200;Os06g0659100;Os06g0663500;Os06g0703500;Os08g0509600;Os08g0513700;Os08g0531600;Os09g0491532;Os09g0507100;Os11g0496600
780.	TF_motif_seq_0508	SBP	439	+	0.88	tcCGTGCaa	Os01g0292900;Os01g0922600;Os02g0139400;Os02g0174100;Os02g0177300;Os03g0833300;Os04g0551500;Os05g0408200;Os06g0659100;Os06g0663500;Os06g0703500;Os08g0509600;Os08g0513700;Os08g0531600;Os09g0491532;Os09g0507100;Os11g0496600
781.	TF_motif_seq_0508	SBP	483	+	0.75	atCGAACaa	Os01g0292900;Os01g0922600;Os02g0139400;Os02g0174100;Os02g0177300;Os03g0833300;Os04g0551500;Os05g0408200;Os06g0659100;Os06g0663500;Os06g0703500;Os08g0509600;Os08g0513700;Os08g0531600;Os09g0491532;Os09g0507100;Os11g0496600
782.	TF_motif_seq_0508	SBP	726	-	0.75	tgGTATGga	Os01g0292900;Os01g0922600;Os02g0139400;Os02g0174100;Os02g0177300;Os03g0833300;Os04g0551500;Os05g0408200;Os06g0659100;Os06g0663500;Os06g0703500;Os08g0509600;Os08g0513700;Os08g0531600;Os09g0491532;Os09g0507100;Os11g0496600
783.	TF_motif_seq_0508	SBP	1023	+	0.75	tcCGTTCat	Os01g0292900;Os01g0922600;Os02g0139400;Os02g0174100;Os02g0177300;Os03g0833300;Os04g0551500;Os05g0408200;Os06g0659100;Os06g0663500;Os06g0703500;Os08g0509600;Os08g0513700;Os08g0531600;Os09g0491532;Os09g0507100;Os11g0496600
784.	TF_motif_seq_0508	SBP	1938	+	0.75	aaCGTAGaa	Os01g0292900;Os01g0922600;Os02g0139400;Os02g0174100;Os02g0177300;Os03g0833300;Os04g0551500;Os05g0408200;Os06g0659100;Os06g0663500;Os06g0703500;Os08g0509600;Os08g0513700;Os08g0531600;Os09g0491532;Os09g0507100;Os11g0496600
785.	TF_motif_seq_0025	(Motif sequence only)	1827	-	0.8	atataTATAG	TATABOX1
786.	TF_motif_seq_0039	(Motif sequence only)	2149	-	0.9	gccagGCGGC	ABREMOTIFIIIOSRAB16B
787.	TF_motif_seq_0068	(Motif sequence only)	1934	-	0.73	tgcaaaCGTAG	GBOXRELOSAMY3
788.	TF_motif_seq_0070	(Motif sequence only)	53	+	0.73	CTTTCttgcat	GLUTECOREOS
789.	TF_motif_seq_0070	(Motif sequence only)	1518	+	0.82	CTTTCgtttat	GLUTECOREOS
790.	TF_motif_seq_0071	(Motif sequence only)	1996	-	0.73	gaaacaTGATC	RNFG1OS
791.	TF_motif_seq_0074	(Motif sequence only)	588	-	0.82	gtcactCGTCC	ABADESI2
792.	TF_motif_seq_0092	(Motif sequence only)	487	+	0.75	AACAAtctccac	GLUTAACAOS
793.	TF_motif_seq_0092	(Motif sequence only)	1582	-	0.75	aaacaatTTGTT	GLUTAACAOS
794.	TF_motif_seq_0130	(Motif sequence only)	290	-	0.71	gttaaattgTGTTG	AACAOSGLUB1
795.	TF_motif_seq_0187	(Motif sequence only)	1632	-	0.74	aattataaagatagAGCAT	GLUTEBP2OS
796.	TF_motif_seq_0259	(Motif sequence only)	95	-	0.8	CGTCC	CGACGOSAMY3
797.	TF_motif_seq_0259	(Motif sequence only)	130	+	0.8	CGACA	CGACGOSAMY3
798.	TF_motif_seq_0259	(Motif sequence only)	314	-	0.8	CATCG	CGACGOSAMY3
799.	TF_motif_seq_0259	(Motif sequence only)	378	+	0.8	CGACC	CGACGOSAMY3
800.	TF_motif_seq_0259	(Motif sequence only)	594	-	0.8	CGTCC	CGACGOSAMY3
801.	TF_motif_seq_0259	(Motif sequence only)	713	+	0.8	CTACG	CGACGOSAMY3
802.	TF_motif_seq_0259	(Motif sequence only)	1059	-	0.8	CGTCA	CGACGOSAMY3
803.	TF_motif_seq_0259	(Motif sequence only)	1244	+	0.8	CCACG	CGACGOSAMY3
804.	TF_motif_seq_0259	(Motif sequence only)	1312	+	0.8	CGACA	CGACGOSAMY3
805.	TF_motif_seq_0259	(Motif sequence only)	1717	+	0.8	CAACG	CGACGOSAMY3
806.	TF_motif_seq_0259	(Motif sequence only)	1931	-	0.8	CGTTG	CGACGOSAMY3
807.	TF_motif_seq_0259	(Motif sequence only)	1940	-	0.8	CGTAG	CGACGOSAMY3
808.	TF_motif_seq_0259	(Motif sequence only)	1978	+	0.8	CGAGG	CGACGOSAMY3
809.	TF_motif_seq_0259	(Motif sequence only)	1984	+	0.8	GGACG	CGACGOSAMY3
810.	TF_motif_seq_0259	(Motif sequence only)	1987	+	0.8	CGGCG	CGACGOSAMY3
811.	TF_motif_seq_0259	(Motif sequence only)	1987	-	0.8	CGGCG	CGACGOSAMY3
812.	TF_motif_seq_0259	(Motif sequence only)	1990	-	0.8	CGTTG	CGACGOSAMY3
813.	TF_motif_seq_0259	(Motif sequence only)	2023	-	0.8	CGTCT	CGACGOSAMY3
814.	TF_motif_seq_0259	(Motif sequence only)	2056	-	0.8	AGTCG	CGACGOSAMY3
815.	TF_motif_seq_0259	(Motif sequence only)	2129	-	0.8	CTTCG	CGACGOSAMY3
816.	TF_motif_seq_0259	(Motif sequence only)	2138	+	0.8	CGATG	CGACGOSAMY3
817.	TF_motif_seq_0259	(Motif sequence only)	2144	-	0.8	CATCG	CGACGOSAMY3
818.	TF_motif_seq_0259	(Motif sequence only)	2155	+	0.8	CGGCG	CGACGOSAMY3
819.	TF_motif_seq_0259	(Motif sequence only)	2155	-	0.8	CGGCG	CGACGOSAMY3
820.	TF_motif_seq_0259	(Motif sequence only)	2197	-	0.8	CTTCG	CGACGOSAMY3
821.	TF_motif_seq_0259	(Motif sequence only)	2204	+	0.8	TGACG	CGACGOSAMY3
822.	TF_motif_seq_0259	(Motif sequence only)	2207	+	1	CGACG	CGACGOSAMY3
823.	TF_motif_seq_0259	(Motif sequence only)	2207	-	0.8	CGACG	CGACGOSAMY3
824.	TF_motif_seq_0259	(Motif sequence only)	2210	+	0.8	CGACA	CGACGOSAMY3
825.	TF_motif_seq_0259	(Motif sequence only)	2213	-	0.8	CATCG	CGACGOSAMY3
826.	TF_motif_seq_0259	(Motif sequence only)	2216	+	0.8	CGACA	CGACGOSAMY3
827.	TF_motif_seq_0259	(Motif sequence only)	2257	-	0.8	CATCG	CGACGOSAMY3
828.	TF_motif_seq_0259	(Motif sequence only)	2287	+	0.8	CGACC	CGACGOSAMY3
829.	TF_motif_seq_0259	(Motif sequence only)	2290	+	0.8	CCACG	CGACGOSAMY3
830.	TF_motif_seq_0259	(Motif sequence only)	2293	-	0.8	CGTCT	CGACGOSAMY3
831.	TF_motif_seq_0259	(Motif sequence only)	2333	-	0.8	CATCG	CGACGOSAMY3
832.	TF_motif_seq_0259	(Motif sequence only)	2395	+	0.8	GGACG	CGACGOSAMY3
833.	TF_motif_seq_0259	(Motif sequence only)	2398	+	0.8	CGGCG	CGACGOSAMY3
834.	TF_motif_seq_0259	(Motif sequence only)	2398	-	0.8	CGGCG	CGACGOSAMY3
835.	TF_motif_seq_0259	(Motif sequence only)	2405	+	0.8	CCACG	CGACGOSAMY3
836.	TF_motif_seq_0259	(Motif sequence only)	2414	+	0.8	CGACC	CGACGOSAMY3
837.	TF_motif_seq_0259	(Motif sequence only)	2426	-	0.8	CCTCG	CGACGOSAMY3
838.	TF_motif_seq_0259	(Motif sequence only)	2456	-	0.8	CGTTG	CGACGOSAMY3
839.	TF_motif_seq_0259	(Motif sequence only)	2470	+	0.8	CGGCG	CGACGOSAMY3
840.	TF_motif_seq_0259	(Motif sequence only)	2470	-	0.8	CGGCG	CGACGOSAMY3
841.	TF_motif_seq_0259	(Motif sequence only)	2486	+	0.8	CGACC	CGACGOSAMY3
842.	TF_motif_seq_0274	(Motif sequence only)	37	-	0.8	TGATA	BIHD1OS
843.	TF_motif_seq_0274	(Motif sequence only)	130	-	0.8	CGACA	BIHD1OS
844.	TF_motif_seq_0274	(Motif sequence only)	174	-	0.8	TGAGA	BIHD1OS
845.	TF_motif_seq_0274	(Motif sequence only)	176	-	0.8	AGACA	BIHD1OS
846.	TF_motif_seq_0274	(Motif sequence only)	219	+	0.8	TTTCA	BIHD1OS
847.	TF_motif_seq_0274	(Motif sequence only)	265	-	0.8	GGACA	BIHD1OS
848.	TF_motif_seq_0274	(Motif sequence only)	282	+	0.8	TGTTA	BIHD1OS
849.	TF_motif_seq_0274	(Motif sequence only)	331	-	0.8	TGATA	BIHD1OS
850.	TF_motif_seq_0274	(Motif sequence only)	356	+	0.8	TGTTA	BIHD1OS
851.	TF_motif_seq_0274	(Motif sequence only)	503	+	0.8	TGGCA	BIHD1OS
852.	TF_motif_seq_0274	(Motif sequence only)	503	-	0.8	TGGCA	BIHD1OS
853.	TF_motif_seq_0274	(Motif sequence only)	527	+	0.8	TATCA	BIHD1OS
854.	TF_motif_seq_0274	(Motif sequence only)	548	-	0.8	TCACA	BIHD1OS
855.	TF_motif_seq_0274	(Motif sequence only)	562	-	0.8	TGATA	BIHD1OS
856.	TF_motif_seq_0274	(Motif sequence only)	575	+	0.8	TTTCA	BIHD1OS
857.	TF_motif_seq_0274	(Motif sequence only)	587	+	0.8	AGTCA	BIHD1OS
858.	TF_motif_seq_0274	(Motif sequence only)	626	-	0.8	GGACA	BIHD1OS
859.	TF_motif_seq_0274	(Motif sequence only)	645	+	0.8	TGTCC	BIHD1OS
860.	TF_motif_seq_0274	(Motif sequence only)	657	+	0.8	TATCA	BIHD1OS
861.	TF_motif_seq_0274	(Motif sequence only)	670	+	0.8	AGTCA	BIHD1OS
862.	TF_motif_seq_0274	(Motif sequence only)	672	-	0.8	TCACA	BIHD1OS
863.	TF_motif_seq_0274	(Motif sequence only)	701	-	0.8	GGACA	BIHD1OS
864.	TF_motif_seq_0274	(Motif sequence only)	720	-	0.8	TGAAA	BIHD1OS
865.	TF_motif_seq_0274	(Motif sequence only)	751	-	0.8	TGATA	BIHD1OS
866.	TF_motif_seq_0274	(Motif sequence only)	771	-	0.8	TAACA	BIHD1OS
867.	TF_motif_seq_0274	(Motif sequence only)	911	+	1	TGTCA	BIHD1OS
868.	TF_motif_seq_0274	(Motif sequence only)	911	-	0.8	TGTCA	BIHD1OS
869.	TF_motif_seq_0274	(Motif sequence only)	917	+	0.8	TGCCA	BIHD1OS
870.	TF_motif_seq_0274	(Motif sequence only)	917	-	0.8	TGCCA	BIHD1OS
871.	TF_motif_seq_0274	(Motif sequence only)	931	+	0.8	TGGCA	BIHD1OS
872.	TF_motif_seq_0274	(Motif sequence only)	931	-	0.8	TGGCA	BIHD1OS
873.	TF_motif_seq_0274	(Motif sequence only)	959	-	0.8	TGAAA	BIHD1OS
874.	TF_motif_seq_0274	(Motif sequence only)	970	-	0.8	TGACC	BIHD1OS
875.	TF_motif_seq_0274	(Motif sequence only)	980	-	0.8	TTACA	BIHD1OS
876.	TF_motif_seq_0274	(Motif sequence only)	1006	-	0.8	TTACA	BIHD1OS
877.	TF_motif_seq_0274	(Motif sequence only)	1014	+	0.8	TGTTA	BIHD1OS
878.	TF_motif_seq_0274	(Motif sequence only)	1043	+	0.8	TGTCT	BIHD1OS
879.	TF_motif_seq_0274	(Motif sequence only)	1059	+	0.8	CGTCA	BIHD1OS
880.	TF_motif_seq_0274	(Motif sequence only)	1142	-	0.8	TGATA	BIHD1OS
881.	TF_motif_seq_0274	(Motif sequence only)	1202	-	0.8	TGAGA	BIHD1OS
882.	TF_motif_seq_0274	(Motif sequence only)	1312	-	0.8	CGACA	BIHD1OS
883.	TF_motif_seq_0274	(Motif sequence only)	1420	-	0.8	AGACA	BIHD1OS
884.	TF_motif_seq_0274	(Motif sequence only)	1446	+	0.8	TTTCA	BIHD1OS
885.	TF_motif_seq_0274	(Motif sequence only)	1509	-	0.8	TGAAA	BIHD1OS
886.	TF_motif_seq_0274	(Motif sequence only)	1595	+	0.8	TGTTA	BIHD1OS
887.	TF_motif_seq_0274	(Motif sequence only)	1656	-	0.8	TGATA	BIHD1OS
888.	TF_motif_seq_0274	(Motif sequence only)	1687	+	0.8	TATCA	BIHD1OS
889.	TF_motif_seq_0274	(Motif sequence only)	1735	+	0.8	TTTCA	BIHD1OS
890.	TF_motif_seq_0274	(Motif sequence only)	1768	+	0.8	TGTGA	BIHD1OS
891.	TF_motif_seq_0274	(Motif sequence only)	1792	+	0.8	TGTAA	BIHD1OS
892.	TF_motif_seq_0274	(Motif sequence only)	1864	-	0.8	TTACA	BIHD1OS
893.	TF_motif_seq_0274	(Motif sequence only)	1877	-	0.8	TGAAA	BIHD1OS
894.	TF_motif_seq_0274	(Motif sequence only)	1887	+	1	TGTCA	BIHD1OS
895.	TF_motif_seq_0274	(Motif sequence only)	1887	-	0.8	TGTCA	BIHD1OS
896.	TF_motif_seq_0274	(Motif sequence only)	2025	+	0.8	TCTCA	BIHD1OS
897.	TF_motif_seq_0274	(Motif sequence only)	2074	+	0.8	TGTCC	BIHD1OS
898.	TF_motif_seq_0274	(Motif sequence only)	2099	-	0.8	GGACA	BIHD1OS
899.	TF_motif_seq_0274	(Motif sequence only)	2104	-	0.8	TAACA	BIHD1OS
900.	TF_motif_seq_0274	(Motif sequence only)	2141	+	1	TGTCA	BIHD1OS
901.	TF_motif_seq_0274	(Motif sequence only)	2141	-	0.8	TGTCA	BIHD1OS
902.	TF_motif_seq_0274	(Motif sequence only)	2179	+	1	TGTCA	BIHD1OS
903.	TF_motif_seq_0274	(Motif sequence only)	2179	-	0.8	TGTCA	BIHD1OS
904.	TF_motif_seq_0274	(Motif sequence only)	2188	+	0.8	TATCA	BIHD1OS
905.	TF_motif_seq_0274	(Motif sequence only)	2204	-	0.8	TGACG	BIHD1OS
906.	TF_motif_seq_0274	(Motif sequence only)	2210	-	0.8	CGACA	BIHD1OS
907.	TF_motif_seq_0274	(Motif sequence only)	2216	-	0.8	CGACA	BIHD1OS
908.	TF_motif_seq_0274	(Motif sequence only)	2231	-	0.8	TGATA	BIHD1OS
909.	TF_motif_seq_0274	(Motif sequence only)	2297	+	0.8	TCTCA	BIHD1OS
910.	TF_motif_seq_0274	(Motif sequence only)	2311	+	0.8	TGTCC	BIHD1OS
911.	TF_motif_seq_0274	(Motif sequence only)	2323	+	0.8	TGTCC	BIHD1OS
912.	TF_motif_seq_0274	(Motif sequence only)	2347	+	0.8	TGCCA	BIHD1OS
913.	TF_motif_seq_0274	(Motif sequence only)	2347	-	0.8	TGCCA	BIHD1OS
914.	TF_motif_seq_0274	(Motif sequence only)	2420	+	0.8	TGTGA	BIHD1OS
915.	TF_motif_seq_0274	(Motif sequence only)	2439	-	0.8	GGACA	BIHD1OS
916.	TF_motif_seq_0274	(Motif sequence only)	2447	-	0.8	GGACA	BIHD1OS
917.	TF_motif_seq_0297	(Motif sequence only)	417	+	1	CAACTc	CAREOSREP1
918.	TF_motif_seq_0297	(Motif sequence only)	927	-	1	gAGTTG	CAREOSREP1
919.	TF_motif_seq_0297	(Motif sequence only)	2340	+	1	CAACTc	CAREOSREP1
920.	TF_motif_seq_0309	(Motif sequence only)	269	-	1	aAAAGG	PYRIMIDINEBOXOSRAMY1A
921.	TF_motif_seq_0309	(Motif sequence only)	1424	-	1	aAAAGG	PYRIMIDINEBOXOSRAMY1A
922.	TF_motif_seq_0321	(Motif sequence only)	249	-	1	aTTACC	GT1CONSENSUS
923.	TF_motif_seq_0321	(Motif sequence only)	456	+	1	GGAAAa	GT1CONSENSUS
924.	TF_motif_seq_0321	(Motif sequence only)	457	+	1	GAAAAt	GT1CONSENSUS
925.	TF_motif_seq_0321	(Motif sequence only)	573	-	1	tTTTTC	GT1CONSENSUS
926.	TF_motif_seq_0321	(Motif sequence only)	637	-	1	aTTACC	GT1CONSENSUS
927.	TF_motif_seq_0321	(Motif sequence only)	721	+	1	GAAAAt	GT1CONSENSUS
928.	TF_motif_seq_0321	(Motif sequence only)	732	+	1	GGAAAt	GT1CONSENSUS
929.	TF_motif_seq_0321	(Motif sequence only)	736	-	1	aTTTCC	GT1CONSENSUS
930.	TF_motif_seq_0321	(Motif sequence only)	878	-	1	tTTATC	GT1CONSENSUS
931.	TF_motif_seq_0321	(Motif sequence only)	960	+	1	GAAAAt	GT1CONSENSUS
932.	TF_motif_seq_0321	(Motif sequence only)	1105	+	1	GATAAa	GT1CONSENSUS
933.	TF_motif_seq_0321	(Motif sequence only)	1122	+	1	GATAAa	GT1CONSENSUS
934.	TF_motif_seq_0321	(Motif sequence only)	1155	-	1	aTTTTC	GT1CONSENSUS
935.	TF_motif_seq_0321	(Motif sequence only)	1156	-	1	tTTTCC	GT1CONSENSUS
936.	TF_motif_seq_0321	(Motif sequence only)	1167	-	1	aTTTCC	GT1CONSENSUS
937.	TF_motif_seq_0321	(Motif sequence only)	1187	+	1	GGAAAa	GT1CONSENSUS
938.	TF_motif_seq_0321	(Motif sequence only)	1237	-	1	aTTATC	GT1CONSENSUS
939.	TF_motif_seq_0321	(Motif sequence only)	1339	-	1	aTTTTC	GT1CONSENSUS
940.	TF_motif_seq_0321	(Motif sequence only)	1340	-	1	tTTTCC	GT1CONSENSUS
941.	TF_motif_seq_0321	(Motif sequence only)	1444	-	1	tTTTTC	GT1CONSENSUS
942.	TF_motif_seq_0321	(Motif sequence only)	1488	-	1	aTTTTC	GT1CONSENSUS
943.	TF_motif_seq_0321	(Motif sequence only)	1555	-	1	tTTATC	GT1CONSENSUS
944.	TF_motif_seq_0321	(Motif sequence only)	1657	+	1	GATAAa	GT1CONSENSUS
945.	TF_motif_seq_0321	(Motif sequence only)	1696	-	1	tTTTTC	GT1CONSENSUS
946.	TF_motif_seq_0321	(Motif sequence only)	1818	+	1	GGAAAa	GT1CONSENSUS
947.	TF_motif_seq_0321	(Motif sequence only)	1819	+	1	GAAAAa	GT1CONSENSUS
948.	TF_motif_seq_0321	(Motif sequence only)	1878	+	1	GAAAAa	GT1CONSENSUS
949.	TF_motif_seq_0321	(Motif sequence only)	1925	-	1	tTTTTC	GT1CONSENSUS
950.	TF_motif_seq_0321	(Motif sequence only)	1926	-	1	tTTTCC	GT1CONSENSUS
951.	TF_motif_seq_0321	(Motif sequence only)	1944	+	1	GAAAAa	GT1CONSENSUS
952.	TF_motif_seq_0334	(Motif sequence only)	1456	-	1	gGCCCA	SITEIIATCYTC
953.	TF_motif_seq_0343	(Motif sequence only)	390	+	0.86	AAACAga	ANAERO1CONSENSUS
954.	TF_motif_seq_0343	(Motif sequence only)	1409	+	1	AAACAaa	ANAERO1CONSENSUS
955.	TF_motif_seq_0343	(Motif sequence only)	1582	+	0.86	AAACAat	ANAERO1CONSENSUS
956.	TF_motif_seq_0343	(Motif sequence only)	1588	-	1	ttTGTTT	ANAERO1CONSENSUS
957.	TF_motif_seq_0343	(Motif sequence only)	1731	-	1	ttTGTTT	ANAERO1CONSENSUS
958.	TF_motif_seq_0343	(Motif sequence only)	1855	+	0.86	AAACAta	ANAERO1CONSENSUS
959.	TF_motif_seq_0344	(Motif sequence only)	487	+	0.86	AACAAtc	AACACOREOSGLUB1
960.	TF_motif_seq_0344	(Motif sequence only)	1410	+	0.86	AACAAaa	AACACOREOSGLUB1
961.	TF_motif_seq_0344	(Motif sequence only)	1587	-	0.86	atTTGTT	AACACOREOSGLUB1
962.	TF_motif_seq_0344	(Motif sequence only)	1592	-	0.86	ttTTGTT	AACACOREOSGLUB1
963.	TF_motif_seq_0344	(Motif sequence only)	1730	-	0.86	ttTTGTT	AACACOREOSGLUB1
964.	TF_motif_seq_0344	(Motif sequence only)	1772	+	0.86	AACAAat	AACACOREOSGLUB1
965.	TF_motif_seq_0353	(Motif sequence only)	2289	-	0.84	acCACGT	ACGTABREMOTIFA2OSEM
966.	TF_motif_seq_0360	(Motif sequence only)	2276	-	0.86	gcACGTG	IRO2OS
967.	TF_motif_seq_0360	(Motif sequence only)	2277	+	0.86	CACGTgc	IRO2OS
968.	TF_motif_seq_0363	(Motif sequence only)	616	-	0.86	agATTGG	LEAFYATAG
969.	TF_motif_seq_0363	(Motif sequence only)	921	-	1	acATTGG	LEAFYATAG
970.	TF_motif_seq_0372	(Motif sequence only)	1534	+	0.86	GTTCGtg	ACGTOSGLUB1
971.	TF_motif_seq_0372	(Motif sequence only)	2069	+	0.86	GTGCGtg	ACGTOSGLUB1
972.	TF_motif_seq_0372	(Motif sequence only)	2276	+	0.86	GCACGtg	ACGTOSGLUB1
973.	TF_motif_seq_0372	(Motif sequence only)	2277	-	0.86	caCGTGC	ACGTOSGLUB1
974.	TF_motif_seq_0378	(Motif sequence only)	280	-	0.86	taTGTTA	GARE1OSREP1
975.	TF_motif_seq_0378	(Motif sequence only)	771	+	0.86	TAACAta	GARE1OSREP1
976.	TF_motif_seq_0378	(Motif sequence only)	1593	-	0.86	ttTGTTA	GARE1OSREP1
977.	TF_motif_seq_0380	(Motif sequence only)	280	-	0.86	taTGTTA	GARE2OSREP1
978.	TF_motif_seq_0380	(Motif sequence only)	471	-	0.86	ttCGTTA	GARE2OSREP1
979.	TF_motif_seq_0380	(Motif sequence only)	771	+	0.86	TAACAta	GARE2OSREP1
980.	TF_motif_seq_0380	(Motif sequence only)	1304	+	0.86	TAATGta	GARE2OSREP1
981.	TF_motif_seq_0380	(Motif sequence only)	1377	+	0.86	TAACGga	GARE2OSREP1
982.	TF_motif_seq_0380	(Motif sequence only)	1870	-	0.86	taGGTTA	GARE2OSREP1
983.	TF_motif_seq_0380	(Motif sequence only)	1937	+	0.86	AAACGta	GARE2OSREP1
984.	TF_motif_seq_0389	(Motif sequence only)	12	-	0.86	ctAAATA	TATABOXOSPAL
985.	TF_motif_seq_0389	(Motif sequence only)	33	+	0.86	TATTTga	TATABOXOSPAL
986.	TF_motif_seq_0389	(Motif sequence only)	62	-	0.86	atAAATA	TATABOXOSPAL
987.	TF_motif_seq_0389	(Motif sequence only)	75	+	0.86	TATTTat	TATABOXOSPAL
988.	TF_motif_seq_0389	(Motif sequence only)	100	-	0.86	taAAATA	TATABOXOSPAL
989.	TF_motif_seq_0389	(Motif sequence only)	358	-	1	ttAAATA	TATABOXOSPAL
990.	TF_motif_seq_0389	(Motif sequence only)	539	+	0.86	TATTTga	TATABOXOSPAL
991.	TF_motif_seq_0389	(Motif sequence only)	936	-	0.86	ctAAATA	TATABOXOSPAL
992.	TF_motif_seq_0389	(Motif sequence only)	941	+	1	TATTTaa	TATABOXOSPAL
993.	TF_motif_seq_0389	(Motif sequence only)	989	-	0.86	atAAATA	TATABOXOSPAL
994.	TF_motif_seq_0389	(Motif sequence only)	994	+	0.86	TATTTta	TATABOXOSPAL
995.	TF_motif_seq_0389	(Motif sequence only)	1497	-	1	ttAAATA	TATABOXOSPAL
996.	TF_motif_seq_0389	(Motif sequence only)	1509	-	0.86	tgAAATA	TATABOXOSPAL
997.	TF_motif_seq_0389	(Motif sequence only)	1652	+	0.86	TATTTga	TATABOXOSPAL
998.	TF_motif_seq_0389	(Motif sequence only)	1675	+	1	TATTTaa	TATABOXOSPAL
999.	TF_motif_seq_0389	(Motif sequence only)	1797	-	0.86	taAAATA	TATABOXOSPAL
1000.	TF_motif_seq_0389	(Motif sequence only)	1808	-	0.86	atAAATA	TATABOXOSPAL
1001.	TF_motif_seq_0389	(Motif sequence only)	1901	+	1	TATTTaa	TATABOXOSPAL
1002.	TF_motif_seq_0390	(Motif sequence only)	950	+	0.86	TCATCaa	ANAERO3CONSENSUS
1003.	TF_motif_seq_0390	(Motif sequence only)	1028	+	0.86	TCATCat	ANAERO3CONSENSUS
1004.	TF_motif_seq_0390	(Motif sequence only)	1031	+	0.86	TCATCtc	ANAERO3CONSENSUS
1005.	TF_motif_seq_0390	(Motif sequence only)	2005	+	0.86	TCATCtc	ANAERO3CONSENSUS
1006.	TF_motif_seq_0390	(Motif sequence only)	2266	+	0.86	TCATCag	ANAERO3CONSENSUS
1007.	TF_motif_seq_0390	(Motif sequence only)	2329	+	0.86	TCATCat	ANAERO3CONSENSUS
1008.	TF_motif_seq_0391	(Motif sequence only)	668	+	1	TGAGTca	GCN4OSGLUB1
1009.	TF_motif_seq_0392	(Motif sequence only)	443	+	0.86	TGCAAat	PROLAMINBOXOSGLUB1
1010.	TF_motif_seq_0392	(Motif sequence only)	760	-	0.86	ttTTGCA	PROLAMINBOXOSGLUB1
1011.	TF_motif_seq_0392	(Motif sequence only)	763	+	1	TGCAAag	PROLAMINBOXOSGLUB1
1012.	TF_motif_seq_0392	(Motif sequence only)	1931	-	0.86	cgTTGCA	PROLAMINBOXOSGLUB1
1013.	TF_motif_seq_0392	(Motif sequence only)	1934	+	0.86	TGCAAac	PROLAMINBOXOSGLUB1
1014.	TF_motif_seq_0397	(Motif sequence only)	259	+	0.86	TTAATcg	WUSATAg
1015.	TF_motif_seq_0397	(Motif sequence only)	1738	-	0.86	caATTAA	WUSATAg
1016.	TF_motif_seq_0397	(Motif sequence only)	1741	+	0.86	TTAATgt	WUSATAg
1017.	TF_motif_seq_0425	(Motif sequence only)	178	+	0.75	ACAGGggg	SITEIOSPCNA
1018.	TF_motif_seq_0425	(Motif sequence only)	479	+	0.75	CCAGAtcg	SITEIOSPCNA
1019.	TF_motif_seq_0425	(Motif sequence only)	498	-	0.75	cagCCTGG	SITEIOSPCNA
1020.	TF_motif_seq_0425	(Motif sequence only)	683	+	0.75	CCTGGttg	SITEIOSPCNA
1021.	TF_motif_seq_0425	(Motif sequence only)	1365	-	0.75	caaACTGG	SITEIOSPCNA
1022.	TF_motif_seq_0425	(Motif sequence only)	1561	+	0.75	CCATGtgt	SITEIOSPCNA
1023.	TF_motif_seq_0425	(Motif sequence only)	1978	+	0.88	CGAGGtgg	SITEIOSPCNA
1024.	TF_motif_seq_0425	(Motif sequence only)	2027	-	0.88	tcaCCTGG	SITEIOSPCNA
1025.	TF_motif_seq_0425	(Motif sequence only)	2093	+	0.75	CCAAGagg	SITEIOSPCNA
1026.	TF_motif_seq_0425	(Motif sequence only)	2150	+	0.88	CCAGGcgg	SITEIOSPCNA
1027.	TF_motif_seq_0425	(Motif sequence only)	2372	+	0.75	GCAGGtgc	SITEIOSPCNA
1028.	TF_motif_seq_0425	(Motif sequence only)	2417	+	0.75	CCATGtga	SITEIOSPCNA
1029.	TF_motif_seq_0425	(Motif sequence only)	2486	-	0.75	cgaCCAGG	SITEIOSPCNA
1030.	TF_motif_seq_0425	(Motif sequence only)	2489	+	0.75	CCAGGcag	SITEIOSPCNA
1031.	TF_motif_seq_0429	(Motif sequence only)	220	-	0.75	ttcACCGC	E2F1OSPCNA
1032.	TF_motif_seq_0429	(Motif sequence only)	1054	-	0.75	ttgCCCGT	E2F1OSPCNA
1033.	TF_motif_seq_0429	(Motif sequence only)	1184	+	0.88	GAGGGaaa	E2F1OSPCNA
1034.	TF_motif_seq_0429	(Motif sequence only)	1267	+	0.75	GCGGGatt	E2F1OSPCNA
1035.	TF_motif_seq_0429	(Motif sequence only)	2311	-	0.75	tgtCCGGC	E2F1OSPCNA
1036.	TF_motif_seq_0429	(Motif sequence only)	2366	-	0.75	gttCCGGC	E2F1OSPCNA
1037.	TF_motif_seq_0429	(Motif sequence only)	2436	+	0.75	GGGGGaca	E2F1OSPCNA
1038.	TF_motif_seq_0429	(Motif sequence only)	2472	+	0.75	GCGGCaat	E2F1OSPCNA
1039.	TF_motif_seq_0458	(Motif sequence only)	1053	+	1	tTTGCCcg	E2FCONSENSUS
1040.	TF_motif_seq_0458	(Motif sequence only)	1184	-	0.94	gaGGGAAa	E2FCONSENSUS
1041.	TF_motif_seq_0458	(Motif sequence only)	1393	-	0.94	caGGGAAa	E2FCONSENSUS
1042.	TF_motif_seq_0458	(Motif sequence only)	2172	+	0.94	tTTGGCct	E2FCONSENSUS
1043.	TF_motif_seq_0458	(Motif sequence only)	2336	-	0.94	cgGCCAAc	E2FCONSENSUS
1044.	TF_motif_seq_0458	(Motif sequence only)	2388	+	0.94	aTTCCCtg	E2FCONSENSUS
1045.	TF_motif_seq_0458	(Motif sequence only)	2472	-	1	gcGGCAAt	E2FCONSENSUS
1046.	TF_motif_seq_0490	(Motif sequence only)	1992	-	1	ttgcGAAAC	ANAERO4CONSENSUS
1047.	TF_motif_seq_0509	(Motif sequence only)	1391	-	1	aacaGGGAA	ANAERO5CONSENSUS

## Sheet: C. Os01g0701500
ID	Matrix ID	Family	Position	Strand	Similar Score	Hit Sequence	TF ID or Motif name
1.	TFmatrixID_0127	AP2; B3; RAV	1855	+	0.93	aCAACAaa	Os01g0693400
2.	TFmatrixID_0127	AP2; B3; RAV	2492	+	0.93	aCAACAca	Os01g0693400
3.	TFmatrixID_0130	AT-Hook	1291	-	0.98	ttatTATATa	Os06g0326000;Os07g0184800;Os08g0512400;Os09g0491708
4.	TFmatrixID_0130	AT-Hook	1499	-	0.94	aaaaTATATt	Os06g0326000;Os07g0184800;Os08g0512400;Os09g0491708
5.	TFmatrixID_0131	AT-Hook	101	+	1	aagtATAAA	Os06g0326000;Os07g0184800;Os08g0512400;Os09g0491708
6.	TFmatrixID_0131	AT-Hook	172	-	1	TTTATtagc	Os06g0326000;Os07g0184800;Os08g0512400;Os09g0491708
7.	TFmatrixID_0131	AT-Hook	659	-	1	TTTATtgtt	Os06g0326000;Os07g0184800;Os08g0512400;Os09g0491708
8.	TFmatrixID_0131	AT-Hook	1211	+	1	cggaATAAA	Os06g0326000;Os07g0184800;Os08g0512400;Os09g0491708
9.	TFmatrixID_0131	AT-Hook	1360	-	1	TTTATtttt	Os06g0326000;Os07g0184800;Os08g0512400;Os09g0491708
10.	TFmatrixID_0131	AT-Hook	1490	-	1	TTTATtatg	Os06g0326000;Os07g0184800;Os08g0512400;Os09g0491708
11.	TFmatrixID_0131	AT-Hook	1557	-	1	TTTATttat	Os06g0326000;Os07g0184800;Os08g0512400;Os09g0491708
12.	TFmatrixID_0131	AT-Hook	1669	-	1	TTTATttat	Os06g0326000;Os07g0184800;Os08g0512400;Os09g0491708
13.	TFmatrixID_0131	AT-Hook	1673	-	1	TTTATtttt	Os06g0326000;Os07g0184800;Os08g0512400;Os09g0491708
14.	TFmatrixID_0131	AT-Hook	1821	+	1	tcaaATAAA	Os06g0326000;Os07g0184800;Os08g0512400;Os09g0491708
15.	TFmatrixID_0131	AT-Hook	2396	+	1	atgcATAAA	Os06g0326000;Os07g0184800;Os08g0512400;Os09g0491708
16.	TFmatrixID_0133	AT-Hook	126	+	1	gagaAAAAA	Os01g0835600
17.	TFmatrixID_0133	AT-Hook	1457	+	1	tagaAAAAA	Os01g0835600
18.	TFmatrixID_0136	AT-Hook	659	-	1	TTTATtgt	Os07g0184800
19.	TFmatrixID_0136	AT-Hook	1360	-	1	TTTATttt	Os07g0184800
20.	TFmatrixID_0136	AT-Hook	1490	-	1	TTTATtat	Os07g0184800
21.	TFmatrixID_0136	AT-Hook	1673	-	1	TTTATttt	Os07g0184800
22.	TFmatrixID_0137	AT-Hook	1462	+	1	aaaAATAT	Os07g0184800
23.	TFmatrixID_0146	AT-Hook	902	-	1	ATTATtttt	Os07g0184800
24.	TFmatrixID_0146	AT-Hook	1024	-	0.99	ATTATgtat	Os07g0184800
25.	TFmatrixID_0146	AT-Hook	1293	-	0.99	ATTATatac	Os07g0184800
26.	TFmatrixID_0146	AT-Hook	1525	+	1	gaaaATAAT	Os07g0184800
27.	TFmatrixID_0148	AT-Hook	129	+	0.99	aaAAAATg	Os02g0824300;Os06g0326000;Os07g0184800;Os08g0512400;Os09g0491708
28.	TFmatrixID_0148	AT-Hook	157	+	0.99	aaAAAATc	Os02g0824300;Os06g0326000;Os07g0184800;Os08g0512400;Os09g0491708
29.	TFmatrixID_0148	AT-Hook	697	+	0.99	atAAAATa	Os02g0824300;Os06g0326000;Os07g0184800;Os08g0512400;Os09g0491708
30.	TFmatrixID_0148	AT-Hook	735	-	1	aATTTTtt	Os02g0824300;Os06g0326000;Os07g0184800;Os08g0512400;Os09g0491708
31.	TFmatrixID_0148	AT-Hook	818	-	0.99	tATTTTat	Os02g0824300;Os06g0326000;Os07g0184800;Os08g0512400;Os09g0491708
32.	TFmatrixID_0148	AT-Hook	1362	-	1	tATTTTtt	Os02g0824300;Os06g0326000;Os07g0184800;Os08g0512400;Os09g0491708
33.	TFmatrixID_0148	AT-Hook	1373	+	1	aaAAAATa	Os02g0824300;Os06g0326000;Os07g0184800;Os08g0512400;Os09g0491708
34.	TFmatrixID_0148	AT-Hook	1461	+	1	aaAAAATa	Os02g0824300;Os06g0326000;Os07g0184800;Os08g0512400;Os09g0491708
35.	TFmatrixID_0148	AT-Hook	1675	-	1	tATTTTtt	Os02g0824300;Os06g0326000;Os07g0184800;Os08g0512400;Os09g0491708
36.	TFmatrixID_0148	AT-Hook	1825	+	0.99	atAAAATt	Os02g0824300;Os06g0326000;Os07g0184800;Os08g0512400;Os09g0491708
37.	TFmatrixID_0149	AT-Hook	698	-	0.96	taAAATAtta	Os11g0602200
38.	TFmatrixID_0149	AT-Hook	1462	-	0.96	aaAAATAtta	Os11g0602200
39.	TFmatrixID_0149	AT-Hook	1498	-	0.98	gaAAATAtat	Os11g0602200
40.	TFmatrixID_0149	AT-Hook	1542	-	0.97	atAAATAtta	Os11g0602200
41.	TFmatrixID_0149	AT-Hook	2419	-	0.97	gcAAATAtgt	Os11g0602200
42.	TFmatrixID_0150	AT-Hook	699	+	0.99	aaAATATtaa	Os01g0835600
43.	TFmatrixID_0150	AT-Hook	699	-	0.99	aaaATATTaa	Os01g0835600
44.	TFmatrixID_0150	AT-Hook	1463	+	0.99	aaAATATtaa	Os01g0835600
45.	TFmatrixID_0150	AT-Hook	1463	-	0.99	aaaATATTaa	Os01g0835600
46.	TFmatrixID_0150	AT-Hook	1543	+	0.99	taAATATtac	Os01g0835600
47.	TFmatrixID_0150	AT-Hook	1543	-	0.99	taaATATTac	Os01g0835600
48.	TFmatrixID_0152	AT-Hook	735	-	1	AATTTtt	Os06g0326000
49.	TFmatrixID_0154	AT-Hook	699	+	0.93	aAAATAtt	Os07g0184800
50.	TFmatrixID_0154	AT-Hook	902	-	1	atTATTTt	Os07g0184800
51.	TFmatrixID_0154	AT-Hook	1463	+	0.93	aAAATAtt	Os07g0184800
52.	TFmatrixID_0154	AT-Hook	1526	+	1	aAAATAat	Os07g0184800
53.	TFmatrixID_0156	B3; ARF	1273	-	0.96	atTGTCGat	Os02g0141100;Os02g0164900;Os04g0664400;Os04g0671900;Os06g0196700;Os06g0677800;Os06g0702600;Os08g0520500;Os11g0523800;Os12g0613700
54.	TFmatrixID_0157	bHLH	2164	-	1	gCACGTg	Os01g0235700;Os01g0705700;Os03g0671000;Os08g0543700;Os09g0519100;Os10g0575000
55.	TFmatrixID_0157	bHLH	2165	+	1	cACGTGc	Os01g0235700;Os01g0705700;Os03g0671000;Os08g0543700;Os09g0519100;Os10g0575000
56.	TFmatrixID_0158	bHLH	2164	+	0.99	gCACGTgc	Os01g0235700;Os01g0705700;Os01g0928000;Os03g0671000;Os08g0543700;Os09g0519100;Os10g0575000;Os11g0523700
57.	TFmatrixID_0158	bHLH	2164	-	0.99	gcACGTGc	Os01g0235700;Os01g0705700;Os01g0928000;Os03g0671000;Os08g0543700;Os09g0519100;Os10g0575000;Os11g0523700
58.	TFmatrixID_0159	bHLH	2164	-	1	gCACGTg	LOC_Os01g18290;Os02g0805250;Os03g0639300;Os03g0782500;Os04g0618600;Os05g0139100;Os06g0164400;Os07g0143200;Os10g0556200;Os12g0610200
59.	TFmatrixID_0159	bHLH	2165	+	1	cACGTGc	LOC_Os01g18290;Os02g0805250;Os03g0639300;Os03g0782500;Os04g0618600;Os05g0139100;Os06g0164400;Os07g0143200;Os10g0556200;Os12g0610200
60.	TFmatrixID_0160	bHLH	2163	+	1	ggCACGTgcc	Os01g0235700;Os01g0705700;Os03g0671000;Os08g0543700;Os09g0519100;Os10g0575000
61.	TFmatrixID_0160	bHLH	2163	-	1	ggcACGTGcc	Os01g0235700;Os01g0705700;Os03g0671000;Os08g0543700;Os09g0519100;Os10g0575000
62.	TFmatrixID_0161	bHLH	2163	+	1	ggcACGTGc	Os01g0915600;Os02g0564700;Os02g0705500;Os03g0231950;Os03g0728900;Os03g0802900;Os04g0350700;Os05g0103000;Os06g0193400;Os06g0275600;Os07g0193800;Os08g0487700;Os08g0524800;Os08g0536800;Os09g0474100;Os09g0501600;Os09g0510500
63.	TFmatrixID_0161	bHLH	2164	-	1	gCACGTgcc	Os01g0915600;Os02g0564700;Os02g0705500;Os03g0231950;Os03g0728900;Os03g0802900;Os04g0350700;Os05g0103000;Os06g0193400;Os06g0275600;Os07g0193800;Os08g0487700;Os08g0524800;Os08g0536800;Os09g0474100;Os09g0501600;Os09g0510500
64.	TFmatrixID_0162	bHLH	2163	+	1	ggCACGTgcc	Os02g0726700;Os08g0490000;Os09g0475400
65.	TFmatrixID_0162	bHLH	2163	-	1	ggcACGTGcc	Os02g0726700;Os08g0490000;Os09g0475400
66.	TFmatrixID_0163	bHLH	2161	-	1	ttggCACGTgcc	Os01g0915600;Os02g0564700;Os02g0705500;Os03g0231950;Os03g0728900;Os03g0802900;Os04g0350700;Os05g0103000;Os06g0193400;Os06g0275600;Os07g0193800;Os08g0487700;Os08g0524800;Os08g0536800;Os09g0474100;Os09g0501600;Os09g0510500
67.	TFmatrixID_0163	bHLH	2163	+	1	ggcACGTGccgg	Os01g0915600;Os02g0564700;Os02g0705500;Os03g0231950;Os03g0728900;Os03g0802900;Os04g0350700;Os05g0103000;Os06g0193400;Os06g0275600;Os07g0193800;Os08g0487700;Os08g0524800;Os08g0536800;Os09g0474100;Os09g0501600;Os09g0510500
68.	TFmatrixID_0164	bHLH	2163	+	1	ggCACGTgcc	LOC_Os01g18290;Os02g0705500;Os02g0805250;Os03g0231950;Os03g0639300;Os03g0782500;Os04g0350700;Os04g0618600;Os05g0139100;Os06g0164400;Os07g0143200;Os09g0417400;Os10g0556200;Os12g0610200
69.	TFmatrixID_0164	bHLH	2163	-	1	ggcACGTGcc	LOC_Os01g18290;Os02g0705500;Os02g0805250;Os03g0231950;Os03g0639300;Os03g0782500;Os04g0350700;Os04g0618600;Os05g0139100;Os06g0164400;Os07g0143200;Os09g0417400;Os10g0556200;Os12g0610200
70.	TFmatrixID_0165	bHLH	2164	+	0.99	gCACGTgc	Os07g0543000
71.	TFmatrixID_0165	bHLH	2164	-	0.99	gcACGTGc	Os07g0543000
72.	TFmatrixID_0166	bHLH	2164	+	0.99	gCACGTgc	LOC_Os01g18290;Os02g0564700;Os02g0805250;Os03g0639300;Os03g0782500;Os04g0618600;Os05g0139100;Os06g0164400;Os06g0193400;Os07g0143200;Os10g0556200;Os12g0610200
73.	TFmatrixID_0166	bHLH	2164	-	0.99	gcACGTGc	LOC_Os01g18290;Os02g0564700;Os02g0805250;Os03g0639300;Os03g0782500;Os04g0618600;Os05g0139100;Os06g0164400;Os06g0193400;Os07g0143200;Os10g0556200;Os12g0610200
74.	TFmatrixID_0167	bHLH	1783	+	0.82	ggCACGTcca	Os05g0455400;Os07g0543000
75.	TFmatrixID_0167	bHLH	2163	+	1	ggCACGTgcc	Os05g0455400;Os07g0543000
76.	TFmatrixID_0167	bHLH	2163	-	1	ggcACGTGcc	Os05g0455400;Os07g0543000
77.	TFmatrixID_0168	bHLH	2163	+	1	ggCACGTgcc	Os01g0235700;Os01g0705700;Os03g0671000;Os08g0543700;Os09g0519100;Os10g0575000
78.	TFmatrixID_0168	bHLH	2163	-	1	ggcACGTGcc	Os01g0235700;Os01g0705700;Os03g0671000;Os08g0543700;Os09g0519100;Os10g0575000
79.	TFmatrixID_0169	bHLH	2163	+	1	ggCACGTgcc	Os01g0915600;Os02g0564700;Os02g0705500;Os03g0231950;Os03g0728900;Os03g0802900;Os04g0350700;Os05g0103000;Os06g0193400;Os06g0275600;Os07g0193800;Os08g0487700;Os08g0524800;Os08g0536800;Os09g0474100;Os09g0501600;Os09g0510500
80.	TFmatrixID_0169	bHLH	2163	-	1	ggcACGTGcc	Os01g0915600;Os02g0564700;Os02g0705500;Os03g0231950;Os03g0728900;Os03g0802900;Os04g0350700;Os05g0103000;Os06g0193400;Os06g0275600;Os07g0193800;Os08g0487700;Os08g0524800;Os08g0536800;Os09g0474100;Os09g0501600;Os09g0510500
81.	TFmatrixID_0170	bHLH	2163	-	0.98	ggCACGTgc	LOC_Os01g18290;Os02g0805250;Os03g0639300;Os03g0782500;Os04g0618600;Os05g0139100;Os06g0164400;Os07g0143200;Os10g0556200;Os12g0610200
82.	TFmatrixID_0170	bHLH	2164	+	0.98	gcACGTGcc	LOC_Os01g18290;Os02g0805250;Os03g0639300;Os03g0782500;Os04g0618600;Os05g0139100;Os06g0164400;Os07g0143200;Os10g0556200;Os12g0610200
83.	TFmatrixID_0171	bHLH	2162	+	1	tggCACGTgc	Os02g0726700;Os08g0490000;Os09g0475400
84.	TFmatrixID_0171	bHLH	2164	-	1	gcACGTGccg	Os02g0726700;Os08g0490000;Os09g0475400
85.	TFmatrixID_0172	bHLH	838	-	0.89	cttACGTGaa	Os02g0726700;Os08g0490000;Os09g0475400
86.	TFmatrixID_0172	bHLH	2163	+	1	ggCACGTgcc	Os02g0726700;Os08g0490000;Os09g0475400
87.	TFmatrixID_0172	bHLH	2163	-	1	ggcACGTGcc	Os02g0726700;Os08g0490000;Os09g0475400
88.	TFmatrixID_0173	bHLH	2161	-	1	ttggCACGTg	Os01g0235700;Os01g0705700;Os03g0671000;Os08g0543700;Os09g0519100;Os10g0575000
89.	TFmatrixID_0173	bHLH	2165	+	1	cACGTGccgg	Os01g0235700;Os01g0705700;Os03g0671000;Os08g0543700;Os09g0519100;Os10g0575000
90.	TFmatrixID_0174	bHLH	30	-	0.75	gctCTTGC	Os01g0915600;Os02g0564700;Os02g0705500;Os03g0231950;Os03g0728900;Os03g0802900;Os04g0350700;Os05g0103000;Os06g0193400;Os06g0275600;Os07g0193800;Os08g0487700;Os08g0524800;Os08g0536800;Os09g0417400;Os09g0474100;Os09g0501600;Os09g0510500
91.	TFmatrixID_0174	bHLH	283	+	0.75	GCACTtgt	Os01g0915600;Os02g0564700;Os02g0705500;Os03g0231950;Os03g0728900;Os03g0802900;Os04g0350700;Os05g0103000;Os06g0193400;Os06g0275600;Os07g0193800;Os08g0487700;Os08g0524800;Os08g0536800;Os09g0417400;Os09g0474100;Os09g0501600;Os09g0510500
92.	TFmatrixID_0174	bHLH	1238	+	0.75	GCACAtcc	Os01g0915600;Os02g0564700;Os02g0705500;Os03g0231950;Os03g0728900;Os03g0802900;Os04g0350700;Os05g0103000;Os06g0193400;Os06g0275600;Os07g0193800;Os08g0487700;Os08g0524800;Os08g0536800;Os09g0417400;Os09g0474100;Os09g0501600;Os09g0510500
93.	TFmatrixID_0174	bHLH	1706	+	0.75	GCACGtca	Os01g0915600;Os02g0564700;Os02g0705500;Os03g0231950;Os03g0728900;Os03g0802900;Os04g0350700;Os05g0103000;Os06g0193400;Os06g0275600;Os07g0193800;Os08g0487700;Os08g0524800;Os08g0536800;Os09g0417400;Os09g0474100;Os09g0501600;Os09g0510500
94.	TFmatrixID_0174	bHLH	1784	+	0.88	GCACGtcc	Os01g0915600;Os02g0564700;Os02g0705500;Os03g0231950;Os03g0728900;Os03g0802900;Os04g0350700;Os05g0103000;Os06g0193400;Os06g0275600;Os07g0193800;Os08g0487700;Os08g0524800;Os08g0536800;Os09g0417400;Os09g0474100;Os09g0501600;Os09g0510500
95.	TFmatrixID_0174	bHLH	1784	-	0.88	gcaCGTCC	Os01g0915600;Os02g0564700;Os02g0705500;Os03g0231950;Os03g0728900;Os03g0802900;Os04g0350700;Os05g0103000;Os06g0193400;Os06g0275600;Os07g0193800;Os08g0487700;Os08g0524800;Os08g0536800;Os09g0417400;Os09g0474100;Os09g0501600;Os09g0510500
96.	TFmatrixID_0174	bHLH	2140	+	0.75	GTACGagc	Os01g0915600;Os02g0564700;Os02g0705500;Os03g0231950;Os03g0728900;Os03g0802900;Os04g0350700;Os05g0103000;Os06g0193400;Os06g0275600;Os07g0193800;Os08g0487700;Os08g0524800;Os08g0536800;Os09g0417400;Os09g0474100;Os09g0501600;Os09g0510500
97.	TFmatrixID_0174	bHLH	2140	-	0.75	gtaCGAGC	Os01g0915600;Os02g0564700;Os02g0705500;Os03g0231950;Os03g0728900;Os03g0802900;Os04g0350700;Os05g0103000;Os06g0193400;Os06g0275600;Os07g0193800;Os08g0487700;Os08g0524800;Os08g0536800;Os09g0417400;Os09g0474100;Os09g0501600;Os09g0510500
98.	TFmatrixID_0174	bHLH	2164	+	1	GCACGtgc	Os01g0915600;Os02g0564700;Os02g0705500;Os03g0231950;Os03g0728900;Os03g0802900;Os04g0350700;Os05g0103000;Os06g0193400;Os06g0275600;Os07g0193800;Os08g0487700;Os08g0524800;Os08g0536800;Os09g0417400;Os09g0474100;Os09g0501600;Os09g0510500
99.	TFmatrixID_0174	bHLH	2164	-	1	gcaCGTGC	Os01g0915600;Os02g0564700;Os02g0705500;Os03g0231950;Os03g0728900;Os03g0802900;Os04g0350700;Os05g0103000;Os06g0193400;Os06g0275600;Os07g0193800;Os08g0487700;Os08g0524800;Os08g0536800;Os09g0417400;Os09g0474100;Os09g0501600;Os09g0510500
100.	TFmatrixID_0174	bHLH	2176	-	0.75	tccCGTGC	Os01g0915600;Os02g0564700;Os02g0705500;Os03g0231950;Os03g0728900;Os03g0802900;Os04g0350700;Os05g0103000;Os06g0193400;Os06g0275600;Os07g0193800;Os08g0487700;Os08g0524800;Os08g0536800;Os09g0417400;Os09g0474100;Os09g0501600;Os09g0510500
101.	TFmatrixID_0174	bHLH	2206	-	0.75	ccaCCTGC	Os01g0915600;Os02g0564700;Os02g0705500;Os03g0231950;Os03g0728900;Os03g0802900;Os04g0350700;Os05g0103000;Os06g0193400;Os06g0275600;Os07g0193800;Os08g0487700;Os08g0524800;Os08g0536800;Os09g0417400;Os09g0474100;Os09g0501600;Os09g0510500
102.	TFmatrixID_0174	bHLH	2221	+	0.88	GCACGggc	Os01g0915600;Os02g0564700;Os02g0705500;Os03g0231950;Os03g0728900;Os03g0802900;Os04g0350700;Os05g0103000;Os06g0193400;Os06g0275600;Os07g0193800;Os08g0487700;Os08g0524800;Os08g0536800;Os09g0417400;Os09g0474100;Os09g0501600;Os09g0510500
103.	TFmatrixID_0174	bHLH	2221	-	0.88	gcaCGGGC	Os01g0915600;Os02g0564700;Os02g0705500;Os03g0231950;Os03g0728900;Os03g0802900;Os04g0350700;Os05g0103000;Os06g0193400;Os06g0275600;Os07g0193800;Os08g0487700;Os08g0524800;Os08g0536800;Os09g0417400;Os09g0474100;Os09g0501600;Os09g0510500
104.	TFmatrixID_0174	bHLH	2257	+	0.75	GCACGgtc	Os01g0915600;Os02g0564700;Os02g0705500;Os03g0231950;Os03g0728900;Os03g0802900;Os04g0350700;Os05g0103000;Os06g0193400;Os06g0275600;Os07g0193800;Os08g0487700;Os08g0524800;Os08g0536800;Os09g0417400;Os09g0474100;Os09g0501600;Os09g0510500
105.	TFmatrixID_0175	bHLH	2163	+	1	ggCACGTgcc	Os05g0455400;Os07g0543000;Os08g0138500
106.	TFmatrixID_0175	bHLH	2163	-	1	ggcACGTGcc	Os05g0455400;Os07g0543000;Os08g0138500
107.	TFmatrixID_0176	bHLH	563	+	0.92	tcgACTTGt	Os01g0900800;Os02g0564700;Os02g0603600;Os04g0489600;Os08g0506700;Os09g0487900
108.	TFmatrixID_0176	bHLH	1190	-	0.85	aCAAGTgtc	Os01g0900800;Os02g0564700;Os02g0603600;Os04g0489600;Os08g0506700;Os09g0487900
109.	TFmatrixID_0176	bHLH	2133	+	0.92	cctACTTGt	Os01g0900800;Os02g0564700;Os02g0603600;Os04g0489600;Os08g0506700;Os09g0487900
110.	TFmatrixID_0177	bHLH	2163	+	1	ggCACGTgcc	LOC_Os01g18290;Os01g0915600;Os02g0564700;Os02g0705500;Os02g0795800;Os02g0805250;Os03g0231950;Os03g0639300;Os03g0728900;Os03g0782500;Os03g0797600;Os03g0802900;Os04g0350700;Os04g0618600;Os05g0103000;Os05g0139100;Os06g0164400;Os06g0184000;Os06g0193400;Os06g0275600;Os07g0143200;Os07g0193800;Os08g0487700;Os08g0524800;Os08g0536800;Os09g0417400;Os09g0474100;Os09g0487900;Os09g0501600;Os09g0510500;Os10g05…
111.	TFmatrixID_0177	bHLH	2163	-	1	ggcACGTGcc	LOC_Os01g18290;Os01g0915600;Os02g0564700;Os02g0705500;Os02g0795800;Os02g0805250;Os03g0231950;Os03g0639300;Os03g0728900;Os03g0782500;Os03g0797600;Os03g0802900;Os04g0350700;Os04g0618600;Os05g0103000;Os05g0139100;Os06g0164400;Os06g0184000;Os06g0193400;Os06g0275600;Os07g0143200;Os07g0193800;Os08g0487700;Os08g0524800;Os08g0536800;Os09g0417400;Os09g0474100;Os09g0487900;Os09g0501600;Os09g0510500;Os10g05…
112.	TFmatrixID_0178	bHLH	2163	+	1	ggCACGTgcc	Os02g0726700;Os08g0490000;Os09g0475400
113.	TFmatrixID_0178	bHLH	2163	-	1	ggcACGTGcc	Os02g0726700;Os08g0490000;Os09g0475400
114.	TFmatrixID_0179	bHLH	2164	+	1	gCACGTgc	Os01g0915600;Os02g0564700;Os02g0705500;Os03g0231950;Os03g0728900;Os03g0802900;Os04g0350700;Os05g0103000;Os06g0193400;Os06g0275600;Os07g0193800;Os08g0487700;Os08g0524800;Os08g0536800;Os09g0417400;Os09g0474100;Os09g0501600;Os09g0510500
115.	TFmatrixID_0179	bHLH	2164	-	1	gcACGTGc	Os01g0915600;Os02g0564700;Os02g0705500;Os03g0231950;Os03g0728900;Os03g0802900;Os04g0350700;Os05g0103000;Os06g0193400;Os06g0275600;Os07g0193800;Os08g0487700;Os08g0524800;Os08g0536800;Os09g0417400;Os09g0474100;Os09g0501600;Os09g0510500
116.	TFmatrixID_0182	bZIP	1640	-	0.95	atcaaCACGTttg	Os01g0859300;Os02g0766700;Os06g0211200;Os09g0456200
117.	TFmatrixID_0182	bZIP	1794	-	0.96	catcaCACGTaga	Os01g0859300;Os02g0766700;Os06g0211200;Os09g0456200
118.	TFmatrixID_0182	bZIP	2160	-	0.95	tttggCACGTgcc	Os01g0859300;Os02g0766700;Os06g0211200;Os09g0456200
119.	TFmatrixID_0182	bZIP	2163	+	0.94	ggcACGTGccggg	Os01g0859300;Os02g0766700;Os06g0211200;Os09g0456200
120.	TFmatrixID_0183	bZIP	2162	+	0.93	tggCACGTgcc	Os02g0766700;Os06g0211200;Os09g0456200
121.	TFmatrixID_0183	bZIP	2163	-	0.93	ggcACGTGccg	Os02g0766700;Os06g0211200;Os09g0456200
122.	TFmatrixID_0184	bZIP	1643	-	0.94	aaCACGTttg	Os02g0766700;Os06g0211200;Os09g0456200
123.	TFmatrixID_0184	bZIP	2163	+	0.94	ggcACGTGcc	Os02g0766700;Os06g0211200;Os09g0456200
124.	TFmatrixID_0184	bZIP	2163	-	0.94	ggCACGTgcc	Os02g0766700;Os06g0211200;Os09g0456200
125.	TFmatrixID_0185	bZIP	452	+	0.9	agtCGTCAca	Os01g0279900;Os01g0808100;Os01g0859500;Os02g0194900;Os03g0318600;Os04g0637000;Os05g0443850;Os05g0492000;Os06g0265400;Os06g0614100;Os07g0687700;Os08g0176900;Os09g0280500;Os09g0489500;Os11g0152700;Os12g0152900
126.	TFmatrixID_0185	bZIP	1706	+	0.93	gcaCGTCAtt	Os01g0279900;Os01g0808100;Os01g0859500;Os02g0194900;Os03g0318600;Os04g0637000;Os05g0443850;Os05g0492000;Os06g0265400;Os06g0614100;Os07g0687700;Os08g0176900;Os09g0280500;Os09g0489500;Os11g0152700;Os12g0152900
127.	TFmatrixID_0185	bZIP	1979	+	0.91	gaaCGTCAac	Os01g0279900;Os01g0808100;Os01g0859500;Os02g0194900;Os03g0318600;Os04g0637000;Os05g0443850;Os05g0492000;Os06g0265400;Os06g0614100;Os07g0687700;Os08g0176900;Os09g0280500;Os09g0489500;Os11g0152700;Os12g0152900
128.	TFmatrixID_0189	bZIP	837	-	0.96	tcttACGTGa	Os05g0411300;Os07g0644100
129.	TFmatrixID_0189	bZIP	1706	+	0.99	gCACGTcatt	Os05g0411300;Os07g0644100
130.	TFmatrixID_0189	bZIP	1784	+	0.96	gCACGTccat	Os05g0411300;Os07g0644100
131.	TFmatrixID_0191	B3; bZIP;bZIP	1706	+	0.95	gcACGTCatt	LOC_Os02g22280;Os01g0279900;Os01g0808100;Os01g0859500;Os02g0194900;Os03g0318600;Os04g0637000;Os05g0443850;Os05g0492000;Os06g0265400;Os06g0614100;Os07g0687700;Os08g0176900;Os09g0280500;Os09g0489500;Os11g0152700;Os12g0152900
132.	TFmatrixID_0191	B3; bZIP;bZIP	1979	+	0.95	gaACGTCaac	LOC_Os02g22280;Os01g0279900;Os01g0808100;Os01g0859500;Os02g0194900;Os03g0318600;Os04g0637000;Os05g0443850;Os05g0492000;Os06g0265400;Os06g0614100;Os07g0687700;Os08g0176900;Os09g0280500;Os09g0489500;Os11g0152700;Os12g0152900
133.	TFmatrixID_0193	bZIP	283	-	0.75	gcaCTTGT	Os02g0766700;Os05g0489700;Os06g0211200;Os09g0456200
134.	TFmatrixID_0193	bZIP	334	+	0.75	ACACAtgg	Os02g0766700;Os05g0489700;Os06g0211200;Os09g0456200
135.	TFmatrixID_0193	bZIP	412	+	0.75	ACAGGggt	Os02g0766700;Os05g0489700;Os06g0211200;Os09g0456200
136.	TFmatrixID_0193	bZIP	633	-	0.75	aaaCTTGT	Os02g0766700;Os05g0489700;Os06g0211200;Os09g0456200
137.	TFmatrixID_0193	bZIP	1060	+	0.75	AAACGggt	Os02g0766700;Os05g0489700;Os06g0211200;Os09g0456200
138.	TFmatrixID_0193	bZIP	1060	-	0.75	aaaCGGGT	Os02g0766700;Os05g0489700;Os06g0211200;Os09g0456200
139.	TFmatrixID_0193	bZIP	1190	+	0.88	ACAAGtgt	Os02g0766700;Os05g0489700;Os06g0211200;Os09g0456200
140.	TFmatrixID_0193	bZIP	1190	-	0.88	acaAGTGT	Os02g0766700;Os05g0489700;Os06g0211200;Os09g0456200
141.	TFmatrixID_0193	bZIP	1300	+	0.75	ACACGagg	Os02g0766700;Os05g0489700;Os06g0211200;Os09g0456200
142.	TFmatrixID_0193	bZIP	1402	+	0.75	AGACGttt	Os02g0766700;Os05g0489700;Os06g0211200;Os09g0456200
143.	TFmatrixID_0193	bZIP	1402	-	0.75	agaCGTTT	Os02g0766700;Os05g0489700;Os06g0211200;Os09g0456200
144.	TFmatrixID_0193	bZIP	1644	+	0.88	ACACGttt	Os02g0766700;Os05g0489700;Os06g0211200;Os09g0456200
145.	TFmatrixID_0193	bZIP	1644	-	0.88	acaCGTTT	Os02g0766700;Os05g0489700;Os06g0211200;Os09g0456200
146.	TFmatrixID_0193	bZIP	1798	+	0.75	ACACGtag	Os02g0766700;Os05g0489700;Os06g0211200;Os09g0456200
147.	TFmatrixID_0193	bZIP	2164	+	0.75	GCACGtgc	Os02g0766700;Os05g0489700;Os06g0211200;Os09g0456200
148.	TFmatrixID_0193	bZIP	2164	-	0.75	gcaCGTGC	Os02g0766700;Os05g0489700;Os06g0211200;Os09g0456200
149.	TFmatrixID_0193	bZIP	2423	-	0.75	ataTGTGT	Os02g0766700;Os05g0489700;Os06g0211200;Os09g0456200
150.	TFmatrixID_0194	bZIP	1796	+	0.93	tcaCACGTag	Os01g0658900;Os02g0128200;Os05g0569300;Os07g0209800;Os12g0233800
151.	TFmatrixID_0195	B3; bZIP;bZIP	452	+	0.93	agtCGTCAca	LOC_Os02g22280;Os01g0279900;Os01g0808100;Os01g0859500;Os02g0194900;Os03g0318600;Os04g0637000;Os05g0443850;Os05g0492000;Os06g0265400;Os06g0614100;Os07g0687700;Os08g0176900;Os09g0280500;Os09g0489500;Os11g0152700;Os12g0152900
152.	TFmatrixID_0195	B3; bZIP;bZIP	512	-	0.93	ggTGACGagc	LOC_Os02g22280;Os01g0279900;Os01g0808100;Os01g0859500;Os02g0194900;Os03g0318600;Os04g0637000;Os05g0443850;Os05g0492000;Os06g0265400;Os06g0614100;Os07g0687700;Os08g0176900;Os09g0280500;Os09g0489500;Os11g0152700;Os12g0152900
153.	TFmatrixID_0195	B3; bZIP;bZIP	1706	+	0.98	gcaCGTCAtt	LOC_Os02g22280;Os01g0279900;Os01g0808100;Os01g0859500;Os02g0194900;Os03g0318600;Os04g0637000;Os05g0443850;Os05g0492000;Os06g0265400;Os06g0614100;Os07g0687700;Os08g0176900;Os09g0280500;Os09g0489500;Os11g0152700;Os12g0152900
154.	TFmatrixID_0195	B3; bZIP;bZIP	1979	+	0.97	gaaCGTCAac	LOC_Os02g22280;Os01g0279900;Os01g0808100;Os01g0859500;Os02g0194900;Os03g0318600;Os04g0637000;Os05g0443850;Os05g0492000;Os06g0265400;Os06g0614100;Os07g0687700;Os08g0176900;Os09g0280500;Os09g0489500;Os11g0152700;Os12g0152900
155.	TFmatrixID_0196	B3; bZIP;bZIP	1707	+	1	caCGTCAt	LOC_Os02g22280;Os01g0279900;Os01g0808100;Os01g0859500;Os02g0194900;Os03g0318600;Os04g0637000;Os05g0443850;Os05g0492000;Os06g0265400;Os06g0614100;Os07g0687700;Os08g0176900;Os09g0280500;Os09g0489500;Os11g0152700;Os12g0152900
156.	TFmatrixID_0196	B3; bZIP;bZIP	1980	+	0.99	aaCGTCAa	LOC_Os02g22280;Os01g0279900;Os01g0808100;Os01g0859500;Os02g0194900;Os03g0318600;Os04g0637000;Os05g0443850;Os05g0492000;Os06g0265400;Os06g0614100;Os07g0687700;Os08g0176900;Os09g0280500;Os09g0489500;Os11g0152700;Os12g0152900
157.	TFmatrixID_0197	bZIP	512	-	0.92	ggTGACGagc	Os01g0279900;Os01g0808100;Os01g0859500;Os02g0194900;Os03g0318600;Os04g0637000;Os05g0443850;Os05g0492000;Os06g0265400;Os06g0614100;Os07g0687700;Os08g0176900;Os09g0280500;Os09g0489500;Os11g0152700;Os12g0152900
158.	TFmatrixID_0197	bZIP	1706	+	0.94	gcaCGTCAtt	Os01g0279900;Os01g0808100;Os01g0859500;Os02g0194900;Os03g0318600;Os04g0637000;Os05g0443850;Os05g0492000;Os06g0265400;Os06g0614100;Os07g0687700;Os08g0176900;Os09g0280500;Os09g0489500;Os11g0152700;Os12g0152900
159.	TFmatrixID_0197	bZIP	1979	+	0.96	gaaCGTCAac	Os01g0279900;Os01g0808100;Os01g0859500;Os02g0194900;Os03g0318600;Os04g0637000;Os05g0443850;Os05g0492000;Os06g0265400;Os06g0614100;Os07g0687700;Os08g0176900;Os09g0280500;Os09g0489500;Os11g0152700;Os12g0152900
160.	TFmatrixID_0198	bZIP	1705	+	0.97	tgcACGTCattt	Os02g0175100;Os03g0796900;Os06g0662200;Os12g0601800
161.	TFmatrixID_0198	bZIP	1783	+	0.93	ggcACGTCcatc	Os02g0175100;Os03g0796900;Os06g0662200;Os12g0601800
162.	TFmatrixID_0199	bZIP	452	+	0.97	agtCGTCAca	Os01g0279900;Os01g0808100;Os01g0859500;Os02g0194900;Os03g0318600;Os04g0637000;Os05g0443850;Os05g0492000;Os06g0265400;Os06g0614100;Os07g0687700;Os08g0176900;Os09g0280500;Os09g0489500;Os11g0152700;Os12g0152900
163.	TFmatrixID_0199	bZIP	512	-	0.97	ggTGACGagc	Os01g0279900;Os01g0808100;Os01g0859500;Os02g0194900;Os03g0318600;Os04g0637000;Os05g0443850;Os05g0492000;Os06g0265400;Os06g0614100;Os07g0687700;Os08g0176900;Os09g0280500;Os09g0489500;Os11g0152700;Os12g0152900
164.	TFmatrixID_0199	bZIP	1706	+	0.99	gcaCGTCAtt	Os01g0279900;Os01g0808100;Os01g0859500;Os02g0194900;Os03g0318600;Os04g0637000;Os05g0443850;Os05g0492000;Os06g0265400;Os06g0614100;Os07g0687700;Os08g0176900;Os09g0280500;Os09g0489500;Os11g0152700;Os12g0152900
165.	TFmatrixID_0199	bZIP	1979	+	0.99	gaaCGTCAac	Os01g0279900;Os01g0808100;Os01g0859500;Os02g0194900;Os03g0318600;Os04g0637000;Os05g0443850;Os05g0492000;Os06g0265400;Os06g0614100;Os07g0687700;Os08g0176900;Os09g0280500;Os09g0489500;Os11g0152700;Os12g0152900
166.	TFmatrixID_0200	bZIP	2162	+	0.96	tggCACGTgcc	Os02g0728001;Os08g0487100;Os09g0474000
167.	TFmatrixID_0200	bZIP	2163	-	0.96	ggcACGTGccg	Os02g0728001;Os08g0487100;Os09g0474000
168.	TFmatrixID_0202	bZIP	1644	+	0.85	aCACGTtt	Os01g0867300;Os05g0437700;Os06g0211200
169.	TFmatrixID_0202	bZIP	1798	+	0.85	aCACGTag	Os01g0867300;Os05g0437700;Os06g0211200
170.	TFmatrixID_0202	bZIP	2164	+	0.91	gCACGTgc	Os01g0867300;Os05g0437700;Os06g0211200
171.	TFmatrixID_0202	bZIP	2164	-	0.91	gcACGTGc	Os01g0867300;Os05g0437700;Os06g0211200
172.	TFmatrixID_0211	C2H2	189	-	1	gAGTGTg	Os03g0437200;Os12g0583700
173.	TFmatrixID_0211	C2H2	891	+	1	aACACTa	Os03g0437200;Os12g0583700
174.	TFmatrixID_0211	C2H2	1192	-	1	aAGTGTc	Os03g0437200;Os12g0583700
175.	TFmatrixID_0211	C2H2	1687	+	1	cACACTg	Os03g0437200;Os12g0583700
176.	TFmatrixID_0213	C2H2	189	-	1	gAGTGTg	Os03g0437100;Os03g0437200;Os12g0583700
177.	TFmatrixID_0213	C2H2	891	+	1	aACACTa	Os03g0437100;Os03g0437200;Os12g0583700
178.	TFmatrixID_0213	C2H2	1192	-	1	aAGTGTc	Os03g0437100;Os03g0437200;Os12g0583700
179.	TFmatrixID_0213	C2H2	1687	+	1	cACACTg	Os03g0437100;Os03g0437200;Os12g0583700
180.	TFmatrixID_0215	C2H2	189	-	1	gAGTGTg	Os01g0838600;Os03g0279700;Os05g0114400
181.	TFmatrixID_0219	C2H2	189	-	1	gAGTGTg	Os03g0437100;Os03g0437200;Os12g0583700
182.	TFmatrixID_0220	CG-1	505	-	1	tggACGCGg	Os03g0191000;Os07g0623100;Os10g0375600
183.	TFmatrixID_0220	CG-1	541	+	0.98	gCGCGTcga	Os03g0191000;Os07g0623100;Os10g0375600
184.	TFmatrixID_0221	CG-1	508	-	1	ACGCGgtga	Os03g0191000;Os07g0623100;Os10g0375600
185.	TFmatrixID_0221	CG-1	538	+	0.99	agagCGCGT	Os03g0191000;Os07g0623100;Os10g0375600
186.	TFmatrixID_0227	TCR	757	+	0.95	ctTTTGAact	Os01g0761100
187.	TFmatrixID_0227	TCR	1435	-	0.97	gctTCAAAtt	Os01g0761100
188.	TFmatrixID_0254	EIN3	1025	-	0.99	ttATGTAtctt	Os03g0324200;Os03g0324300;Os07g0685700;Os08g0508700
189.	TFmatrixID_0255	EIN3	226	-	0.98	tggATACAg	Os03g0324200;Os03g0324300;Os07g0685700;Os08g0508700
190.	TFmatrixID_0255	EIN3	365	-	0.97	tcgATACAa	Os03g0324200;Os03g0324300;Os07g0685700;Os08g0508700
191.	TFmatrixID_0255	EIN3	945	-	0.97	cacATACAt	Os03g0324200;Os03g0324300;Os07g0685700;Os08g0508700
192.	TFmatrixID_0255	EIN3	1027	+	1	aTGTATctt	Os03g0324200;Os03g0324300;Os07g0685700;Os08g0508700
193.	TFmatrixID_0255	EIN3	1859	-	0.98	caaATACAt	Os03g0324200;Os03g0324300;Os07g0685700;Os08g0508700
194.	TFmatrixID_0256	EIN3	1719	+	0.99	ttATGCAttt	Os03g0324200;Os03g0324300;Os07g0685700;Os08g0508700
195.	TFmatrixID_0256	EIN3	1719	-	0.99	ttaTGCATtt	Os03g0324200;Os03g0324300;Os07g0685700;Os08g0508700
196.	TFmatrixID_0256	EIN3	2394	+	1	tgATGCAtaa	Os03g0324200;Os03g0324300;Os07g0685700;Os08g0508700
197.	TFmatrixID_0256	EIN3	2394	-	1	tgaTGCATaa	Os03g0324200;Os03g0324300;Os07g0685700;Os08g0508700
198.	TFmatrixID_0257	EIN3	1025	-	1	ttATGTAtctt	Os03g0324200;Os03g0324300;Os07g0685700;Os08g0508700;Os09g0490200
199.	TFmatrixID_0258	EIN3	1026	-	1	taTGTATctt	Os02g0574800;Os03g0324200;Os03g0324300;Os04g0456900;Os07g0685700;Os08g0508700
200.	TFmatrixID_0262	GATA	549	-	1	acGATCAaa	Os01g0976800;Os02g0220400;Os03g0831200;Os05g0155400;Os05g0578900;Os06g0571800
201.	TFmatrixID_0262	GATA	1261	-	1	tcGATCAta	Os01g0976800;Os02g0220400;Os03g0831200;Os05g0155400;Os05g0578900;Os06g0571800
202.	TFmatrixID_0268	GATA	549	+	1	aCGATCaaag	Os04g0544500
203.	TFmatrixID_0268	GATA	1261	+	1	tCGATCatat	Os04g0544500
204.	TFmatrixID_0268	GATA	2037	-	1	gtgaGATCGc	Os04g0544500
205.	TFmatrixID_0272	GATA	549	+	1	aCGATCaaa	Os04g0544500
206.	TFmatrixID_0272	GATA	1261	+	1	tCGATCata	Os04g0544500
207.	TFmatrixID_0280	Homeodomain; HD-ZIP	302	-	0.97	ccATTAAttt	Os02g0674800;Os04g0569100;Os04g0627000;Os06g0207966;Os08g0136100;Os08g0187500;Os09g0526200;Os10g0575600
208.	TFmatrixID_0280	Homeodomain; HD-ZIP	1517	+	0.97	gatTTAATga	Os02g0674800;Os04g0569100;Os04g0627000;Os06g0207966;Os08g0136100;Os08g0187500;Os09g0526200;Os10g0575600
209.	TFmatrixID_0281	Homeodomain; HD-ZIP	992	-	1	acAATAAtt	Os02g0729700;Os03g0170600;Os08g0416000;Os08g0481400;Os09g0470500;Os10g0404900
210.	TFmatrixID_0281	Homeodomain; HD-ZIP	1510	+	1	aaTTATTga	Os02g0729700;Os03g0170600;Os08g0416000;Os08g0481400;Os09g0470500;Os10g0404900
211.	TFmatrixID_0283	Homeodomain; HD-ZIP	1224	-	0.96	ccAATCAgct	Os01g0643600;Os02g0565600;Os03g0231000;Os04g0548700;Os06g0140400;Os06g0140700;Os08g0465000;Os09g0447000;Os10g0103700;Os10g0561800
212.	TFmatrixID_0283	Homeodomain; HD-ZIP	1268	+	0.97	tatTGATTgt	Os01g0643600;Os02g0565600;Os03g0231000;Os04g0548700;Os06g0140400;Os06g0140700;Os08g0465000;Os09g0447000;Os10g0103700;Os10g0561800
213.	TFmatrixID_0283	Homeodomain; HD-ZIP	1419	-	0.97	tcAATCAagt	Os01g0643600;Os02g0565600;Os03g0231000;Os04g0548700;Os06g0140400;Os06g0140700;Os08g0465000;Os09g0447000;Os10g0103700;Os10g0561800
214.	TFmatrixID_0286	Homeodomain; HD-ZIP	1224	-	0.99	ccAATCAg	Os01g0643600;Os02g0565600;Os03g0231000;Os04g0548700;Os06g0140400;Os06g0140700;Os08g0465000;Os09g0447000;Os10g0103700;Os10g0561800
215.	TFmatrixID_0286	Homeodomain; HD-ZIP	1270	+	0.99	tTGATTgt	Os01g0643600;Os02g0565600;Os03g0231000;Os04g0548700;Os06g0140400;Os06g0140700;Os08g0465000;Os09g0447000;Os10g0103700;Os10g0561800
216.	TFmatrixID_0286	Homeodomain; HD-ZIP	1419	-	0.99	tcAATCAa	Os01g0643600;Os02g0565600;Os03g0231000;Os04g0548700;Os06g0140400;Os06g0140700;Os08g0465000;Os09g0447000;Os10g0103700;Os10g0561800
217.	TFmatrixID_0288	Homeodomain; HD-ZIP	302	+	0.99	ccaTTAATttc	Os02g0674800;Os04g0569100;Os04g0627000;Os06g0207966;Os08g0136100;Os08g0187500;Os09g0526200;Os10g0575600
218.	TFmatrixID_0290	Homeodomain; HD-ZIP	301	-	0.98	tccATTAAtt	Os02g0674800;Os04g0569100;Os04g0627000;Os06g0207966;Os08g0136100;Os08g0187500;Os09g0526200;Os10g0575600
219.	TFmatrixID_0291	Homeodomain; WOX	1270	+	0.91	tTGATTgt	Os01g0818400
220.	TFmatrixID_0291	Homeodomain; WOX	1419	-	1	tcAATCAa	Os01g0818400
221.	TFmatrixID_0292	Homeodomain; HD-ZIP	849	+	1	aATTATta	Os02g0729700;Os03g0170600;Os08g0416000;Os08g0481400;Os09g0470500;Os10g0404900
222.	TFmatrixID_0292	Homeodomain; HD-ZIP	901	+	0.95	aATTATtt	Os02g0729700;Os03g0170600;Os08g0416000;Os08g0481400;Os09g0470500;Os10g0404900
223.	TFmatrixID_0292	Homeodomain; HD-ZIP	993	-	0.96	caATAATt	Os02g0729700;Os03g0170600;Os08g0416000;Os08g0481400;Os09g0470500;Os10g0404900
224.	TFmatrixID_0292	Homeodomain; HD-ZIP	1510	+	0.96	aATTATtg	Os02g0729700;Os03g0170600;Os08g0416000;Os08g0481400;Os09g0470500;Os10g0404900
225.	TFmatrixID_0292	Homeodomain; HD-ZIP	1527	-	0.95	aaATAATt	Os02g0729700;Os03g0170600;Os08g0416000;Os08g0481400;Os09g0470500;Os10g0404900
226.	TFmatrixID_0293	Homeodomain; TALE	569	+	0.99	tgTGACAgta	Os02g0182800;Os06g0646600;Os08g0292900
227.	TFmatrixID_0295	Homeodomain; HD-ZIP	1222	-	1	caccAATCAg	Os02g0649300;Os04g0541700;Os09g0528200
228.	TFmatrixID_0295	Homeodomain; HD-ZIP	1270	+	1	tTGATTgtcg	Os02g0649300;Os04g0541700;Os09g0528200
229.	TFmatrixID_0295	Homeodomain; HD-ZIP	1417	-	1	ggtcAATCAa	Os02g0649300;Os04g0541700;Os09g0528200
230.	TFmatrixID_0296	Homeodomain; ZF-HD	289	+	1	gtTAATCcag	Os02g0706600
231.	TFmatrixID_0296	Homeodomain; ZF-HD	832	+	1	gtTAATCtta	Os02g0706600
232.	TFmatrixID_0296	Homeodomain; ZF-HD	924	+	1	atTAATCact	Os02g0706600
233.	TFmatrixID_0296	Homeodomain; ZF-HD	1276	-	1	gtcGATTAgt	Os02g0706600
234.	TFmatrixID_0296	Homeodomain; ZF-HD	1714	-	1	tttGATTAtg	Os02g0706600
235.	TFmatrixID_0296	Homeodomain; ZF-HD	1884	+	1	acTAATCcaa	Os02g0706600
236.	TFmatrixID_0296	Homeodomain; ZF-HD	2482	-	1	ctaGATTAaa	Os02g0706600
237.	TFmatrixID_0299	Homeodomain; WOX	1224	-	0.98	ccAATCAg	Os01g0818400
238.	TFmatrixID_0299	Homeodomain; WOX	1270	+	0.99	tTGATTgt	Os01g0818400
239.	TFmatrixID_0299	Homeodomain; WOX	1419	-	1	tcAATCAa	Os01g0818400
240.	TFmatrixID_0300	Homeodomain; TALE	452	-	0.97	agtCGTCAca	Os01g0302500;Os03g0673000;Os03g0727000;Os05g0129700;Os07g0129700
241.	TFmatrixID_0301	Homeodomain; TALE	866	+	0.98	tTGACAtc	Os03g0673000;Os03g0727000;Os03g0727150;Os03g0771500;Os05g0129700;Os07g0129700
242.	TFmatrixID_0310	MADF	783	+	0.99	agtTTTACcc	Os02g0104500;Os04g0541100;Os10g0516500
243.	TFmatrixID_0311	MADF	783	+	0.99	agtTTTACcc	Os02g0104500;Os04g0541100;Os10g0516500
244.	TFmatrixID_0312	MADF	1061	+	0.99	aacgGGTTAa	Os04g0486400
245.	TFmatrixID_0312	MADF	1950	-	0.99	tTAACCaacc	Os04g0486400
246.	TFmatrixID_0319	Myb/SANT	2337	+	1	ttaGGATAac	Os01g0187900;Os10g0561400
247.	TFmatrixID_0320	Myb/SANT	1627	-	1	taATATCta	Os02g0680700;Os06g0105800;Os06g0669700
248.	TFmatrixID_0320	Myb/SANT	1738	+	0.86	gcGATATtt	Os02g0680700;Os06g0105800;Os06g0669700
249.	TFmatrixID_0323	Myb/SANT	1626	+	0.99	gtaATATCta	Os06g0728700
250.	TFmatrixID_0323	Myb/SANT	1738	-	0.99	gcGATATtta	Os06g0728700
251.	TFmatrixID_0326	Myb/SANT	2338	-	0.98	taGGATAaca	Os01g0187900;Os10g0561400
252.	TFmatrixID_0328	Myb/SANT	2339	+	0.99	aGGATAac	Os01g0187900;Os10g0561400
253.	TFmatrixID_0331	Myb/SANT	2338	-	1	taGGATAaca	Os01g0187900;Os10g0561400
254.	TFmatrixID_0334	Myb/SANT	861	-	0.96	cGATATtga	Os06g0728700
255.	TFmatrixID_0334	Myb/SANT	935	+	0.95	tatATATCt	Os06g0728700
256.	TFmatrixID_0334	Myb/SANT	1626	+	0.99	gtaATATCt	Os06g0728700
257.	TFmatrixID_0334	Myb/SANT	1739	-	0.98	cGATATtta	Os06g0728700
258.	TFmatrixID_0335	Myb/SANT	2337	+	0.99	ttaGGATAac	Os10g0561400
259.	TFmatrixID_0337	Myb/SANT	1324	+	1	gtaGAATCtc	Os01g0176700
260.	TFmatrixID_0337	Myb/SANT	2295	-	0.99	caGATTCagt	Os01g0176700
261.	TFmatrixID_0338	Myb/SANT	1324	+	1	gtaGAATCtc	Os01g0176700
262.	TFmatrixID_0338	Myb/SANT	2295	-	1	caGATTCagt	Os01g0176700
263.	TFmatrixID_0340	Myb/SANT	1324	+	0.99	gtaGAATCtc	Os06g0609500;Os08g0346500;Os09g0299200
264.	TFmatrixID_0341	Myb/SANT	825	-	0.98	tAGATTtgtt	Os03g0224200
265.	TFmatrixID_0341	Myb/SANT	1324	+	0.99	gtagAATCTc	Os03g0224200
266.	TFmatrixID_0341	Myb/SANT	2295	-	0.98	cAGATTcagt	Os03g0224200
267.	TFmatrixID_0344	Myb/SANT	1324	+	0.99	gtaGAATCtc	Os03g0224200
268.	TFmatrixID_0344	Myb/SANT	2295	-	0.98	caGATTCagt	Os03g0224200
269.	TFmatrixID_0345	Myb/SANT	1324	+	1	gtaGAATCtc	Os02g0174000;Os06g0664800;Os08g0346400
270.	TFmatrixID_0348	Myb/SANT	1027	+	0.96	atgtATCTTa	Os03g0224200
271.	TFmatrixID_0352	Myb/SANT	1314	-	0.94	aACCTAct	Os01g0874300;Os05g0429900;LOC_Os08g43550;Os09g0538400;Os11g0180900;Os12g0175400
272.	TFmatrixID_0361	Myb/SANT	2338	-	0.98	tagGATAAca	Os01g0187900;Os01g0192300;Os05g0195700;Os10g0561400
273.	TFmatrixID_0367	Myb/SANT	1324	+	1	gtaGAATCtc	Os01g0176700;Os02g0325600
274.	TFmatrixID_0369	Myb/SANT	936	+	0.98	atATATCtt	Os08g0157600
275.	TFmatrixID_0369	Myb/SANT	1627	+	0.99	taATATCta	Os08g0157600
276.	TFmatrixID_0369	Myb/SANT	1738	-	0.98	gcGATATtt	Os08g0157600
277.	TFmatrixID_0371	Myb/SANT	1324	+	1	gtaGAATCtc	Os02g0796500;Os03g0224200;Os06g0183100
278.	TFmatrixID_0371	Myb/SANT	2295	-	1	caGATTCagt	Os02g0796500;Os03g0224200;Os06g0183100
279.	TFmatrixID_0372	Myb/SANT	2339	-	0.99	aGGATAaca	Os01g0187900;Os01g0192300;Os05g0195700;Os08g0151000;Os10g0561400
280.	TFmatrixID_0374	Myb/SANT	2336	+	0.99	cttaGGATAacag	Os01g0192300;Os05g0195700
281.	TFmatrixID_0382	NAC; NAM	416	+	1	ggGTCAAac	Os01g0104200;Os01g0816100;Os03g0327800;Os05g0421600;Os07g0566500;Os07g0683200;Os11g0126900;Os11g0184900;Os12g0123700
282.	TFmatrixID_0382	NAC; NAM	1416	+	1	tgGTCAAtc	Os01g0104200;Os01g0816100;Os03g0327800;Os05g0421600;Os07g0566500;Os07g0683200;Os11g0126900;Os11g0184900;Os12g0123700
283.	TFmatrixID_0382	NAC; NAM	1425	+	1	aaGTCAAac	Os01g0104200;Os01g0816100;Os03g0327800;Os05g0421600;Os07g0566500;Os07g0683200;Os11g0126900;Os11g0184900;Os12g0123700
284.	TFmatrixID_0382	NAC; NAM	1588	-	1	gtTTGACtt	Os01g0104200;Os01g0816100;Os03g0327800;Os05g0421600;Os07g0566500;Os07g0683200;Os11g0126900;Os11g0184900;Os12g0123700
285.	TFmatrixID_0382	NAC; NAM	1594	-	1	ctTTGACca	Os01g0104200;Os01g0816100;Os03g0327800;Os05g0421600;Os07g0566500;Os07g0683200;Os11g0126900;Os11g0184900;Os12g0123700
286.	TFmatrixID_0383	NAC; NAM	838	-	0.96	ctTACGTgaa	13113.t00085;Os02g0252200;Os02g0643600;LOC_Os03g03540;Os06g0104200;Os06g0530400;Os08g0103900;Os08g0115800;Os10g0532000
287.	TFmatrixID_0384	NAC; NAM	584	-	0.78	tgaAGTAAc	Os06g0101800;Os08g0157900
288.	TFmatrixID_0384	NAC; NAM	1038	+	0.9	tTTACTtaa	Os06g0101800;Os08g0157900
289.	TFmatrixID_0384	NAC; NAM	1196	-	0.78	gtcAGTAAt	Os06g0101800;Os08g0157900
290.	TFmatrixID_0386	NAC; NAM	2319	+	0.96	ttGCGTGg	Os01g0104500;Os01g0393100;Os02g0579000;Os03g0327100;Os03g0624600;Os04g0460600;Os06g0344900;Os07g0684800;Os08g0511200;Os09g0497900;Os11g0127600;Os12g0123800
291.	TFmatrixID_0388	NAC; NAM	2318	+	0.99	tttGCGTGg	Os01g0104500;Os01g0393100;Os02g0579000;Os03g0327100;Os03g0624600;Os04g0460600;Os06g0344900;Os07g0684800;Os08g0511200;Os09g0497900;Os11g0127600;Os12g0123800
292.	TFmatrixID_0389	NAC; NAM	2317	+	0.99	ttttGCGTGg	Os01g0104500;Os01g0393100;Os02g0579000;Os03g0327100;Os03g0624600;Os04g0460600;Os06g0344900;Os07g0684800;Os08g0511200;Os09g0497900
293.	TFmatrixID_0390	NAC; NAM	2317	+	0.99	ttttGCGTGg	Os01g0104500;Os01g0393100;Os02g0579000;Os03g0327100;Os03g0624600;Os04g0460600;Os06g0344900;Os07g0684800;Os08g0511200;Os09g0497900;Os11g0127600;Os12g0123800
294.	TFmatrixID_0391	NAC; NAM	2317	+	0.98	ttttGCGTGg	Os01g0104500;Os01g0393100;Os02g0579000;Os03g0327100;Os03g0624600;Os04g0460600;Os06g0344900;Os07g0684800;Os08g0511200;Os09g0497900
295.	TFmatrixID_0392	NAC; NAM	2319	+	1	tTGCGTggag	13113.t00085;Os02g0252200;Os02g0643600;LOC_Os03g03540;Os06g0104200;Os06g0131700;Os06g0530400;Os08g0103900;Os08g0115800;Os10g0532000
296.	TFmatrixID_0393	NAC; NAM	2317	+	0.98	ttttGCGTGg	Os01g0104500;Os01g0393100;Os02g0579000;Os03g0327100;Os03g0624600;Os04g0460600;Os06g0344900;Os07g0684800;Os08g0511200;Os09g0497900
297.	TFmatrixID_0394	NAC; NAM	2316	+	0.97	gttTTGCGtgg	Os01g0104500;Os01g0393100;Os03g0327100;Os03g0624600;Os04g0460600;Os06g0344900;Os07g0684800;Os08g0511200;Os09g0497900
298.	TFmatrixID_0395	NAC; NAM	2319	+	0.99	ttGCGTGgag	Os01g0104500;Os01g0393100;Os02g0579000;Os03g0327100;Os03g0624600;Os04g0460600;Os06g0344900;Os07g0684800;Os08g0511200;Os09g0497900
299.	TFmatrixID_0398	SBP	2138	+	0.97	ttGTACGag	Os01g0922600;Os02g0139400;Os02g0174100;Os02g0177300;Os03g0833300;Os04g0551500;Os04g0656500;Os06g0659100;LOC_Os07g32170;Os08g0509600;Os08g0513700;Os08g0531600;Os09g0507100
300.	TFmatrixID_0398	SBP	2146	-	1	gcCGTACcg	Os01g0922600;Os02g0139400;Os02g0174100;Os02g0177300;Os03g0833300;Os04g0551500;Os04g0656500;Os06g0659100;LOC_Os07g32170;Os08g0509600;Os08g0513700;Os08g0531600;Os09g0507100
301.	TFmatrixID_0399	SBP	2138	+	0.93	ttGTACGagc	Os01g0922600;Os02g0177300;Os03g0833300;Os04g0551500;Os04g0656500;Os06g0659100;Os06g0703500;LOC_Os07g32170;Os08g0509600;Os08g0513700;Os09g0507100
302.	TFmatrixID_0399	SBP	2145	-	1	agcCGTACcg	Os01g0922600;Os02g0177300;Os03g0833300;Os04g0551500;Os04g0656500;Os06g0659100;Os06g0703500;LOC_Os07g32170;Os08g0509600;Os08g0513700;Os09g0507100
303.	TFmatrixID_0400	SBP	2137	+	0.99	cttGTACGa	Os01g0292900;Os01g0922600;Os02g0177300;Os03g0833300;Os04g0656500;Os06g0659100;Os06g0703500;LOC_Os07g32170;Os08g0509600;Os08g0513700;Os08g0531600;Os09g0507100;Os11g0496600
304.	TFmatrixID_0400	SBP	2147	-	1	cCGTACcgg	Os01g0292900;Os01g0922600;Os02g0177300;Os03g0833300;Os04g0656500;Os06g0659100;Os06g0703500;LOC_Os07g32170;Os08g0509600;Os08g0513700;Os08g0531600;Os09g0507100;Os11g0496600
305.	TFmatrixID_0401	SBP	2145	-	0.95	agcCGTACcgga	Os01g0922600;Os02g0139400;Os02g0174100;Os02g0177300;Os04g0656500;Os06g0659100;Os06g0663500;Os06g0703500;Os08g0509600;Os08g0531600;Os09g0507100;Os11g0496600
306.	TFmatrixID_0402	SBP	2139	+	0.99	tGTACGagc	Os02g0177300;Os03g0833300;Os04g0551500;Os04g0656500;Os06g0659100;LOC_Os07g32170;Os08g0509600;Os08g0513700;Os08g0531600;Os09g0507100
307.	TFmatrixID_0402	SBP	2145	-	1	agcCGTACc	Os02g0177300;Os03g0833300;Os04g0551500;Os04g0656500;Os06g0659100;LOC_Os07g32170;Os08g0509600;Os08g0513700;Os08g0531600;Os09g0507100
308.	TFmatrixID_0403	SBP	2137	-	1	cttGTACGag	Os01g0922600;Os02g0139400;Os02g0174100;Os02g0177300;Os03g0833300;Os04g0656500;Os06g0659100;Os06g0703500;LOC_Os07g32170;Os08g0509600;Os08g0513700;Os08g0531600;Os09g0507100;Os11g0496600
309.	TFmatrixID_0403	SBP	2146	+	0.99	gcCGTACcgg	Os01g0922600;Os02g0139400;Os02g0174100;Os02g0177300;Os03g0833300;Os04g0656500;Os06g0659100;Os06g0703500;LOC_Os07g32170;Os08g0509600;Os08g0513700;Os08g0531600;Os09g0507100;Os11g0496600
310.	TFmatrixID_0404	SBP	2138	+	0.97	ttGTACGag	Os03g0833300;Os04g0551500;Os06g0659100;LOC_Os07g32170;Os08g0509600;Os08g0513700
311.	TFmatrixID_0404	SBP	2146	-	1	gcCGTACcg	Os03g0833300;Os04g0551500;Os06g0659100;LOC_Os07g32170;Os08g0509600;Os08g0513700
312.	TFmatrixID_0405	SBP	2139	+	0.98	tGTACGag	Os01g0922600;Os02g0174100;Os02g0177300;Os03g0833300;Os04g0551500;Os04g0656500;Os06g0659100;LOC_Os07g32170;Os08g0509600;Os08g0513700;Os08g0531600;Os09g0507100;Os11g0496600
313.	TFmatrixID_0405	SBP	2146	-	1	gcCGTACc	Os01g0922600;Os02g0174100;Os02g0177300;Os03g0833300;Os04g0551500;Os04g0656500;Os06g0659100;LOC_Os07g32170;Os08g0509600;Os08g0513700;Os08g0531600;Os09g0507100;Os11g0496600
314.	TFmatrixID_0406	SBP	2139	+	0.99	tGTACGagc	Os05g0408200
315.	TFmatrixID_0406	SBP	2145	-	0.98	agcCGTACc	Os05g0408200
316.	TFmatrixID_0407	SBP	2139	+	0.94	tGTACGa	Os01g0922600;Os02g0139400;Os02g0177300;Os03g0833300;Os04g0656500;Os06g0659100;Os06g0703500;LOC_Os07g32170;Os08g0509600;Os08g0513700;Os08g0531600;Os09g0507100;Os11g0496600
317.	TFmatrixID_0407	SBP	2147	-	1	cCGTACc	Os01g0922600;Os02g0139400;Os02g0177300;Os03g0833300;Os04g0656500;Os06g0659100;Os06g0703500;LOC_Os07g32170;Os08g0509600;Os08g0513700;Os08g0531600;Os09g0507100;Os11g0496600
318.	TFmatrixID_0408	SBP	2138	+	0.97	ttGTACGag	Os01g0922600;Os02g0139400;Os02g0174100;Os02g0177300;Os03g0833300;Os04g0551500;Os04g0656500;Os06g0659100;Os06g0703500;LOC_Os07g32170;Os08g0509600;Os08g0513700;Os08g0531600;Os09g0491532;Os09g0507100;Os11g0496600
319.	TFmatrixID_0408	SBP	2146	-	1	gcCGTACcg	Os01g0922600;Os02g0139400;Os02g0174100;Os02g0177300;Os03g0833300;Os04g0551500;Os04g0656500;Os06g0659100;Os06g0703500;LOC_Os07g32170;Os08g0509600;Os08g0513700;Os08g0531600;Os09g0491532;Os09g0507100;Os11g0496600
320.	TFmatrixID_0409	SBP	2137	+	1	cttGTACGag	Os01g0922600;Os02g0139400;Os02g0174100;Os02g0177300;Os03g0833300;Os04g0551500;Os04g0656500;Os06g0659100;Os06g0703500;LOC_Os07g32170;Os08g0509600;Os08g0513700;Os08g0531600;Os09g0507100;Os11g0496600
321.	TFmatrixID_0409	SBP	2146	-	1	gcCGTACcgg	Os01g0922600;Os02g0139400;Os02g0174100;Os02g0177300;Os03g0833300;Os04g0551500;Os04g0656500;Os06g0659100;Os06g0703500;LOC_Os07g32170;Os08g0509600;Os08g0513700;Os08g0531600;Os09g0507100;Os11g0496600
322.	TFmatrixID_0410	SBP	2138	+	0.99	ttGTACGag	Os01g0922600;Os02g0139400;Os02g0174100;Os02g0177300;Os03g0833300;Os04g0551500;Os04g0656500;Os06g0659100;Os06g0703500;LOC_Os07g32170;Os08g0509600;Os08g0513700;Os08g0531600;Os09g0507100;Os11g0496600
323.	TFmatrixID_0410	SBP	2146	-	1	gcCGTACcg	Os01g0922600;Os02g0139400;Os02g0174100;Os02g0177300;Os03g0833300;Os04g0551500;Os04g0656500;Os06g0659100;Os06g0703500;LOC_Os07g32170;Os08g0509600;Os08g0513700;Os08g0531600;Os09g0507100;Os11g0496600
324.	TFmatrixID_0411	SBP	2136	+	0.98	acttGTACGa	Os01g0922600;Os02g0139400;Os02g0174100;Os02g0177300;Os03g0833300;Os04g0656500;Os06g0659100;Os06g0703500;LOC_Os07g32170;Os08g0509600;Os08g0513700;Os08g0531600;Os09g0507100;Os11g0496600
325.	TFmatrixID_0411	SBP	2147	-	1	cCGTACcgga	Os01g0922600;Os02g0139400;Os02g0174100;Os02g0177300;Os03g0833300;Os04g0656500;Os06g0659100;Os06g0703500;LOC_Os07g32170;Os08g0509600;Os08g0513700;Os08g0531600;Os09g0507100;Os11g0496600
326.	TFmatrixID_0417	Storekeeper	1835	-	1	ttGGTCGga	Os03g0370250;Os07g0636100
327.	TFmatrixID_0418	TBP	814	-	1	ttTATAT	Os10g0432300;Os12g0580300
328.	TFmatrixID_0418	TBP	1352	+	1	ATATAaa	Os10g0432300;Os12g0580300
329.	TFmatrixID_0419	TBP	1501	+	1	aaTATAT	Os10g0432300;Os12g0580300
330.	TFmatrixID_0419	TBP	1502	-	1	ATATAtt	Os10g0432300;Os12g0580300
331.	TFmatrixID_0442	WRKY	1593	-	0.98	actTTGACca	Os01g0182700;Os01g0185900;Os01g0186000;Os01g0246700;Os01g0289600;Os01g0584900;Os01g0586800;Os01g0624700;Os01g0626400;Os01g0665500;Os01g0714800;Os01g0730700;Os01g0734000;Os01g0750100;Os01g0820400;Os01g0820700;Os01g0972800;Os02g0181300;Os02g0265200;Os02g0462800;Os02g0698800;Os02g0770500;Os03g0335200;Os03g0741400;Os03g0758000;Os03g0798500;Os03g0855100;Os04g0287400;Os04g0545000;Os04g0597300;Os04g0605…
332.	TFmatrixID_0442	WRKY	1981	+	0.98	acGTCAAcag	Os01g0182700;Os01g0185900;Os01g0186000;Os01g0246700;Os01g0289600;Os01g0584900;Os01g0586800;Os01g0624700;Os01g0626400;Os01g0665500;Os01g0714800;Os01g0730700;Os01g0734000;Os01g0750100;Os01g0820400;Os01g0820700;Os01g0972800;Os02g0181300;Os02g0265200;Os02g0462800;Os02g0698800;Os02g0770500;Os03g0335200;Os03g0741400;Os03g0758000;Os03g0798500;Os03g0855100;Os04g0287400;Os04g0545000;Os04g0597300;Os04g0605…
333.	TFmatrixID_0443	WRKY	1416	+	0.99	tgGTCAAt	Os01g0182700;Os01g0185900;Os01g0186000;Os01g0289600;Os01g0584900;Os01g0586800;Os01g0626400;Os01g0656400;Os01g0665500;Os01g0714800;Os01g0730700;Os01g0734000;Os01g0750100;Os01g0820400;Os01g0820700;Os01g0820900;Os01g0821300;Os01g0821600;Os01g0972800;Os02g0265200;Os03g0321700;Os03g0335200;Os03g0758000;Os04g0545000;Os05g0183100;Os05g0233100;LOC_Os05g25700;Os05g0322900;Os05g0478400;Os05g0478700;Os05g04…
334.	TFmatrixID_0443	WRKY	1595	-	0.99	tTTGACca	Os01g0182700;Os01g0185900;Os01g0186000;Os01g0289600;Os01g0584900;Os01g0586800;Os01g0626400;Os01g0656400;Os01g0665500;Os01g0714800;Os01g0730700;Os01g0734000;Os01g0750100;Os01g0820400;Os01g0820700;Os01g0820900;Os01g0821300;Os01g0821600;Os01g0972800;Os02g0265200;Os03g0321700;Os03g0335200;Os03g0758000;Os04g0545000;Os05g0183100;Os05g0233100;LOC_Os05g25700;Os05g0322900;Os05g0478400;Os05g0478700;Os05g04…
335.	TFmatrixID_0444	WRKY	1424	+	0.98	caaGTCAAac	Os01g0182700;Os01g0185900;Os01g0186000;Os01g0246700;Os01g0289600;Os01g0584900;Os01g0586800;Os01g0624700;Os01g0626400;Os01g0665500;Os01g0714800;Os01g0730700;Os01g0734000;Os01g0750100;Os01g0972800;Os02g0181300;Os02g0265200;Os02g0462800;Os02g0698800;Os02g0770500;Os03g0335200;Os03g0657400;Os03g0741400;Os03g0758000;Os03g0798500;Os03g0855100;Os04g0287400;Os04g0545000;Os04g0597300;Os04g0605100;Os05g0137…
336.	TFmatrixID_0444	WRKY	1588	-	0.99	gtTTGACttt	Os01g0182700;Os01g0185900;Os01g0186000;Os01g0246700;Os01g0289600;Os01g0584900;Os01g0586800;Os01g0624700;Os01g0626400;Os01g0665500;Os01g0714800;Os01g0730700;Os01g0734000;Os01g0750100;Os01g0972800;Os02g0181300;Os02g0265200;Os02g0462800;Os02g0698800;Os02g0770500;Os03g0335200;Os03g0657400;Os03g0741400;Os03g0758000;Os03g0798500;Os03g0855100;Os04g0287400;Os04g0545000;Os04g0597300;Os04g0605100;Os05g0137…
337.	TFmatrixID_0445	WRKY	416	+	1	ggGTCAAa	Os01g0182700;Os01g0185900;Os01g0186000;Os01g0246700;Os01g0289600;Os01g0584900;Os01g0586800;Os01g0624700;Os01g0626400;Os01g0665500;Os01g0714800;Os01g0730700;Os01g0734000;Os01g0750100;Os01g0820900;Os01g0972800;Os02g0181300;Os02g0265200;Os02g0462800;Os02g0698800;Os02g0770500;Os03g0741400;Os03g0758000;Os03g0798500;Os03g0855100;Os04g0287400;Os04g0545000;Os04g0597300;Os04g0605100;Os05g0137500;Os05g0183…
338.	TFmatrixID_0445	WRKY	1416	+	1	tgGTCAAt	Os01g0182700;Os01g0185900;Os01g0186000;Os01g0246700;Os01g0289600;Os01g0584900;Os01g0586800;Os01g0624700;Os01g0626400;Os01g0665500;Os01g0714800;Os01g0730700;Os01g0734000;Os01g0750100;Os01g0820900;Os01g0972800;Os02g0181300;Os02g0265200;Os02g0462800;Os02g0698800;Os02g0770500;Os03g0741400;Os03g0758000;Os03g0798500;Os03g0855100;Os04g0287400;Os04g0545000;Os04g0597300;Os04g0605100;Os05g0137500;Os05g0183…
339.	TFmatrixID_0445	WRKY	1425	+	1	aaGTCAAa	Os01g0182700;Os01g0185900;Os01g0186000;Os01g0246700;Os01g0289600;Os01g0584900;Os01g0586800;Os01g0624700;Os01g0626400;Os01g0665500;Os01g0714800;Os01g0730700;Os01g0734000;Os01g0750100;Os01g0820900;Os01g0972800;Os02g0181300;Os02g0265200;Os02g0462800;Os02g0698800;Os02g0770500;Os03g0741400;Os03g0758000;Os03g0798500;Os03g0855100;Os04g0287400;Os04g0545000;Os04g0597300;Os04g0605100;Os05g0137500;Os05g0183…
340.	TFmatrixID_0445	WRKY	1589	-	1	tTTGACtt	Os01g0182700;Os01g0185900;Os01g0186000;Os01g0246700;Os01g0289600;Os01g0584900;Os01g0586800;Os01g0624700;Os01g0626400;Os01g0665500;Os01g0714800;Os01g0730700;Os01g0734000;Os01g0750100;Os01g0820900;Os01g0972800;Os02g0181300;Os02g0265200;Os02g0462800;Os02g0698800;Os02g0770500;Os03g0741400;Os03g0758000;Os03g0798500;Os03g0855100;Os04g0287400;Os04g0545000;Os04g0597300;Os04g0605100;Os05g0137500;Os05g0183…
341.	TFmatrixID_0445	WRKY	1595	-	1	tTTGACca	Os01g0182700;Os01g0185900;Os01g0186000;Os01g0246700;Os01g0289600;Os01g0584900;Os01g0586800;Os01g0624700;Os01g0626400;Os01g0665500;Os01g0714800;Os01g0730700;Os01g0734000;Os01g0750100;Os01g0820900;Os01g0972800;Os02g0181300;Os02g0265200;Os02g0462800;Os02g0698800;Os02g0770500;Os03g0741400;Os03g0758000;Os03g0798500;Os03g0855100;Os04g0287400;Os04g0545000;Os04g0597300;Os04g0605100;Os05g0137500;Os05g0183…
342.	TFmatrixID_0446	WRKY	416	+	0.99	ggGTCAAact	Os01g0182700;Os01g0185900;Os01g0186000;Os01g0246700;Os01g0289600;Os01g0584900;Os01g0586800;Os01g0624700;Os01g0626400;Os01g0656400;Os01g0665500;Os01g0714800;Os01g0730700;Os01g0734000;Os01g0750100;Os01g0820400;Os01g0972800;Os02g0181300;Os02g0265200;Os02g0462800;Os02g0698800;Os02g0770500;Os03g0657400;Os03g0741400;Os03g0758000;Os03g0798500;Os03g0855100;Os04g0287400;Os04g0545000;Os04g0597300;Os04g0605…
343.	TFmatrixID_0446	WRKY	1425	+	0.98	aaGTCAAact	Os01g0182700;Os01g0185900;Os01g0186000;Os01g0246700;Os01g0289600;Os01g0584900;Os01g0586800;Os01g0624700;Os01g0626400;Os01g0656400;Os01g0665500;Os01g0714800;Os01g0730700;Os01g0734000;Os01g0750100;Os01g0820400;Os01g0972800;Os02g0181300;Os02g0265200;Os02g0462800;Os02g0698800;Os02g0770500;Os03g0657400;Os03g0741400;Os03g0758000;Os03g0798500;Os03g0855100;Os04g0287400;Os04g0545000;Os04g0597300;Os04g0605…
344.	TFmatrixID_0446	WRKY	1587	-	0.98	tgtTTGACtt	Os01g0182700;Os01g0185900;Os01g0186000;Os01g0246700;Os01g0289600;Os01g0584900;Os01g0586800;Os01g0624700;Os01g0626400;Os01g0656400;Os01g0665500;Os01g0714800;Os01g0730700;Os01g0734000;Os01g0750100;Os01g0820400;Os01g0972800;Os02g0181300;Os02g0265200;Os02g0462800;Os02g0698800;Os02g0770500;Os03g0657400;Os03g0741400;Os03g0758000;Os03g0798500;Os03g0855100;Os04g0287400;Os04g0545000;Os04g0597300;Os04g0605…
345.	TFmatrixID_0446	WRKY	1593	-	0.99	actTTGACca	Os01g0182700;Os01g0185900;Os01g0186000;Os01g0246700;Os01g0289600;Os01g0584900;Os01g0586800;Os01g0624700;Os01g0626400;Os01g0656400;Os01g0665500;Os01g0714800;Os01g0730700;Os01g0734000;Os01g0750100;Os01g0820400;Os01g0972800;Os02g0181300;Os02g0265200;Os02g0462800;Os02g0698800;Os02g0770500;Os03g0657400;Os03g0741400;Os03g0758000;Os03g0798500;Os03g0855100;Os04g0287400;Os04g0545000;Os04g0597300;Os04g0605…
346.	TFmatrixID_0447	WRKY	1588	-	0.98	gtTTGACttt	Os01g0182700;Os01g0185900;Os01g0186000;Os01g0246700;Os01g0289600;Os01g0584900;Os01g0586800;Os01g0624700;Os01g0626400;Os01g0656400;Os01g0665500;Os01g0714800;Os01g0730700;Os01g0734000;Os01g0750100;Os01g0820400;Os01g0820700;Os01g0820900;Os01g0821300;Os01g0972800;Os02g0181300;Os02g0265200;Os02g0462800;Os02g0698800;Os02g0770500;Os03g0657400;Os03g0741400;Os03g0758000;Os03g0798500;Os03g0855100;Os04g0287…
347.	TFmatrixID_0447	WRKY	1980	+	0.99	aacGTCAAca	Os01g0182700;Os01g0185900;Os01g0186000;Os01g0246700;Os01g0289600;Os01g0584900;Os01g0586800;Os01g0624700;Os01g0626400;Os01g0656400;Os01g0665500;Os01g0714800;Os01g0730700;Os01g0734000;Os01g0750100;Os01g0820400;Os01g0820700;Os01g0820900;Os01g0821300;Os01g0972800;Os02g0181300;Os02g0265200;Os02g0462800;Os02g0698800;Os02g0770500;Os03g0657400;Os03g0741400;Os03g0758000;Os03g0798500;Os03g0855100;Os04g0287…
348.	TFmatrixID_0448	WRKY	415	+	0.97	gggGTCAAact	Os01g0182700;Os01g0185900;Os01g0186000;Os01g0246700;Os01g0289600;Os01g0584900;Os01g0586800;Os01g0624700;Os01g0626400;Os01g0665500;Os01g0714800;Os01g0730700;Os01g0734000;Os01g0750100;Os01g0820900;Os01g0972800;Os02g0181300;Os02g0265200;Os02g0462800;Os02g0698800;Os02g0770500;Os03g0741400;Os03g0758000;Os03g0798500;Os03g0855100;Os04g0287400;Os04g0545000;Os04g0597300;Os04g0605100;Os05g0137500;Os05g0183…
349.	TFmatrixID_0448	WRKY	1415	+	0.97	ttgGTCAAtca	Os01g0182700;Os01g0185900;Os01g0186000;Os01g0246700;Os01g0289600;Os01g0584900;Os01g0586800;Os01g0624700;Os01g0626400;Os01g0665500;Os01g0714800;Os01g0730700;Os01g0734000;Os01g0750100;Os01g0820900;Os01g0972800;Os02g0181300;Os02g0265200;Os02g0462800;Os02g0698800;Os02g0770500;Os03g0741400;Os03g0758000;Os03g0798500;Os03g0855100;Os04g0287400;Os04g0545000;Os04g0597300;Os04g0605100;Os05g0137500;Os05g0183…
350.	TFmatrixID_0448	WRKY	1593	-	0.98	actTTGACcaa	Os01g0182700;Os01g0185900;Os01g0186000;Os01g0246700;Os01g0289600;Os01g0584900;Os01g0586800;Os01g0624700;Os01g0626400;Os01g0665500;Os01g0714800;Os01g0730700;Os01g0734000;Os01g0750100;Os01g0820900;Os01g0972800;Os02g0181300;Os02g0265200;Os02g0462800;Os02g0698800;Os02g0770500;Os03g0741400;Os03g0758000;Os03g0798500;Os03g0855100;Os04g0287400;Os04g0545000;Os04g0597300;Os04g0605100;Os05g0137500;Os05g0183…
351.	TFmatrixID_0449	WRKY	416	+	0.97	ggGTCAAa	Os01g0826400;Os03g0444900;Os03g0758900;Os04g0471700;Os05g0343400;Os05g0474800;Os07g0583700;Os07g0596900;Os08g0276200;Os08g0499300;Os11g0686250;Os12g0507300
352.	TFmatrixID_0449	WRKY	1416	+	0.97	tgGTCAAt	Os01g0826400;Os03g0444900;Os03g0758900;Os04g0471700;Os05g0343400;Os05g0474800;Os07g0583700;Os07g0596900;Os08g0276200;Os08g0499300;Os11g0686250;Os12g0507300
353.	TFmatrixID_0449	WRKY	1595	-	0.97	tTTGACca	Os01g0826400;Os03g0444900;Os03g0758900;Os04g0471700;Os05g0343400;Os05g0474800;Os07g0583700;Os07g0596900;Os08g0276200;Os08g0499300;Os11g0686250;Os12g0507300
354.	TFmatrixID_0450	WRKY	1980	+	0.98	aacGTCAAca	Os01g0182700;Os01g0185900;Os01g0186000;Os01g0246700;Os01g0289600;Os01g0584900;Os01g0586800;Os01g0624700;Os01g0626400;Os01g0665500;Os01g0714800;Os01g0730700;Os01g0734000;Os01g0750100;Os01g0820400;Os01g0820700;Os01g0820900;Os01g0821300;Os01g0972800;Os02g0181300;Os02g0265200;Os02g0462800;Os02g0698800;Os02g0770500;Os03g0335200;Os03g0657400;Os03g0741400;Os03g0758000;Os03g0798500;Os03g0855100;Os04g0287…
355.	TFmatrixID_0451	WRKY	415	+	1	gggGTCAAac	Os01g0826400;Os03g0444900;Os03g0758900;Os04g0471700;Os05g0343400;Os05g0474800;Os07g0583700;Os07g0596900;Os08g0276200;Os08g0499300;Os11g0685700;Os11g0686250;Os12g0507300
356.	TFmatrixID_0451	WRKY	1415	+	1	ttgGTCAAtc	Os01g0826400;Os03g0444900;Os03g0758900;Os04g0471700;Os05g0343400;Os05g0474800;Os07g0583700;Os07g0596900;Os08g0276200;Os08g0499300;Os11g0685700;Os11g0686250;Os12g0507300
357.	TFmatrixID_0451	WRKY	1424	+	1	caaGTCAAac	Os01g0826400;Os03g0444900;Os03g0758900;Os04g0471700;Os05g0343400;Os05g0474800;Os07g0583700;Os07g0596900;Os08g0276200;Os08g0499300;Os11g0685700;Os11g0686250;Os12g0507300
358.	TFmatrixID_0451	WRKY	1588	-	1	gtTTGACttt	Os01g0826400;Os03g0444900;Os03g0758900;Os04g0471700;Os05g0343400;Os05g0474800;Os07g0583700;Os07g0596900;Os08g0276200;Os08g0499300;Os11g0685700;Os11g0686250;Os12g0507300
359.	TFmatrixID_0451	WRKY	1594	-	1	ctTTGACcaa	Os01g0826400;Os03g0444900;Os03g0758900;Os04g0471700;Os05g0343400;Os05g0474800;Os07g0583700;Os07g0596900;Os08g0276200;Os08g0499300;Os11g0685700;Os11g0686250;Os12g0507300
360.	TFmatrixID_0452	WRKY	1425	+	0.99	aaGTCAAact	Os01g0182700;Os01g0185900;Os01g0186000;Os01g0246700;Os01g0289600;Os01g0584900;Os01g0586800;Os01g0624700;Os01g0626400;Os01g0656400;Os01g0665500;Os01g0714800;Os01g0730700;Os01g0734000;Os01g0750100;Os01g0972800;Os02g0181300;Os02g0265200;Os02g0462800;Os02g0698800;Os02g0770500;Os03g0335200;Os03g0741400;Os03g0758000;Os03g0798500;Os03g0855100;Os04g0287400;Os04g0545000;Os04g0597300;Os04g0605100;Os05g0137…
361.	TFmatrixID_0452	WRKY	1587	-	0.99	tgtTTGACtt	Os01g0182700;Os01g0185900;Os01g0186000;Os01g0246700;Os01g0289600;Os01g0584900;Os01g0586800;Os01g0624700;Os01g0626400;Os01g0656400;Os01g0665500;Os01g0714800;Os01g0730700;Os01g0734000;Os01g0750100;Os01g0972800;Os02g0181300;Os02g0265200;Os02g0462800;Os02g0698800;Os02g0770500;Os03g0335200;Os03g0741400;Os03g0758000;Os03g0798500;Os03g0855100;Os04g0287400;Os04g0545000;Os04g0597300;Os04g0605100;Os05g0137…
362.	TFmatrixID_0453	WRKY	1594	-	0.89	ctTTGACc	Os01g0182700;Os01g0185900;Os01g0186000;Os01g0246700;Os01g0289600;Os01g0584900;Os01g0586800;Os01g0624700;Os01g0626400;Os01g0665500;Os01g0714800;Os01g0730700;Os01g0734000;Os01g0750100;Os01g0972800;Os02g0181300;Os02g0265200;Os02g0462800;Os02g0698800;Os02g0770500;Os03g0335200;Os03g0657400;Os03g0741400;Os03g0758000;Os03g0798500;Os03g0855100;Os04g0287400;Os04g0545000;Os04g0597300;Os04g0605100;Os05g0137…
363.	TFmatrixID_0453	WRKY	1982	+	0.9	cGTCAAca	Os01g0182700;Os01g0185900;Os01g0186000;Os01g0246700;Os01g0289600;Os01g0584900;Os01g0586800;Os01g0624700;Os01g0626400;Os01g0665500;Os01g0714800;Os01g0730700;Os01g0734000;Os01g0750100;Os01g0972800;Os02g0181300;Os02g0265200;Os02g0462800;Os02g0698800;Os02g0770500;Os03g0335200;Os03g0657400;Os03g0741400;Os03g0758000;Os03g0798500;Os03g0855100;Os04g0287400;Os04g0545000;Os04g0597300;Os04g0605100;Os05g0137…
364.	TFmatrixID_0454	WRKY	1424	+	0.99	caaGTCAAac	Os01g0182700;Os01g0185900;Os01g0186000;Os01g0246700;Os01g0289600;Os01g0584900;Os01g0586800;Os01g0624700;Os01g0626400;Os01g0656400;Os01g0665500;Os01g0714800;Os01g0730700;Os01g0734000;Os01g0750100;Os01g0820400;Os01g0820700;Os01g0820900;Os01g0972800;Os02g0181300;Os02g0265200;Os02g0462800;Os02g0698800;Os02g0770500;Os03g0335200;Os03g0741400;Os03g0758000;Os03g0798500;Os03g0855100;Os04g0287400;Os04g0545…
365.	TFmatrixID_0454	WRKY	1588	-	0.99	gtTTGACttt	Os01g0182700;Os01g0185900;Os01g0186000;Os01g0246700;Os01g0289600;Os01g0584900;Os01g0586800;Os01g0624700;Os01g0626400;Os01g0656400;Os01g0665500;Os01g0714800;Os01g0730700;Os01g0734000;Os01g0750100;Os01g0820400;Os01g0820700;Os01g0820900;Os01g0972800;Os02g0181300;Os02g0265200;Os02g0462800;Os02g0698800;Os02g0770500;Os03g0335200;Os03g0741400;Os03g0758000;Os03g0798500;Os03g0855100;Os04g0287400;Os04g0545…
366.	TFmatrixID_0454	WRKY	1594	-	0.99	ctTTGACcaa	Os01g0182700;Os01g0185900;Os01g0186000;Os01g0246700;Os01g0289600;Os01g0584900;Os01g0586800;Os01g0624700;Os01g0626400;Os01g0656400;Os01g0665500;Os01g0714800;Os01g0730700;Os01g0734000;Os01g0750100;Os01g0820400;Os01g0820700;Os01g0820900;Os01g0972800;Os02g0181300;Os02g0265200;Os02g0462800;Os02g0698800;Os02g0770500;Os03g0335200;Os03g0741400;Os03g0758000;Os03g0798500;Os03g0855100;Os04g0287400;Os04g0545…
367.	TFmatrixID_0455	WRKY	1593	-	0.91	actTTGACcaa	Os01g0182700;Os01g0185900;Os01g0186000;Os01g0246700;Os01g0289600;Os01g0584900;Os01g0586800;Os01g0624700;Os01g0626400;Os01g0656400;Os01g0665500;Os01g0714800;Os01g0730700;Os01g0734000;Os01g0750100;Os01g0820400;Os01g0972800;Os02g0181300;Os02g0265200;Os02g0462800;Os02g0698800;Os02g0770500;Os03g0335200;Os03g0741400;Os03g0758000;Os03g0798500;Os03g0855100;Os04g0287400;Os04g0545000;Os04g0597300;Os04g0605…
368.	TFmatrixID_0455	WRKY	1980	+	0.95	aacGTCAAcag	Os01g0182700;Os01g0185900;Os01g0186000;Os01g0246700;Os01g0289600;Os01g0584900;Os01g0586800;Os01g0624700;Os01g0626400;Os01g0656400;Os01g0665500;Os01g0714800;Os01g0730700;Os01g0734000;Os01g0750100;Os01g0820400;Os01g0972800;Os02g0181300;Os02g0265200;Os02g0462800;Os02g0698800;Os02g0770500;Os03g0335200;Os03g0741400;Os03g0758000;Os03g0798500;Os03g0855100;Os04g0287400;Os04g0545000;Os04g0597300;Os04g0605…
369.	TFmatrixID_0456	WRKY	1980	+	1	aacGTCAAca	Os01g0182700;Os01g0185900;Os01g0186000;Os01g0246700;Os01g0289600;Os01g0584900;Os01g0586800;Os01g0624700;Os01g0626400;Os01g0656400;Os01g0665500;Os01g0714800;Os01g0730700;Os01g0734000;Os01g0750100;Os01g0820400;Os01g0820700;Os01g0820900;Os01g0972800;Os02g0181300;Os02g0265200;Os02g0462800;Os02g0698800;Os02g0770500;Os03g0335200;Os03g0741400;Os03g0758000;Os03g0798500;Os03g0855100;Os04g0287400;Os04g0545…
370.	TFmatrixID_0457	WRKY	1425	+	0.97	aaGTCAAact	Os01g0182700;Os01g0185900;Os01g0186000;Os01g0246700;Os01g0289600;Os01g0584900;Os01g0586800;Os01g0624700;Os01g0626400;Os01g0656400;Os01g0665500;Os01g0714800;Os01g0730700;Os01g0734000;Os01g0750100;Os01g0820400;Os01g0820700;Os01g0820900;Os01g0821300;Os01g0972800;Os02g0181300;Os02g0265200;Os02g0462800;Os02g0698800;Os02g0770500;Os03g0335200;Os03g0657400;Os03g0741400;Os03g0758000;Os03g0798500;Os03g0855…
371.	TFmatrixID_0457	WRKY	1587	-	0.97	tgtTTGACtt	Os01g0182700;Os01g0185900;Os01g0186000;Os01g0246700;Os01g0289600;Os01g0584900;Os01g0586800;Os01g0624700;Os01g0626400;Os01g0656400;Os01g0665500;Os01g0714800;Os01g0730700;Os01g0734000;Os01g0750100;Os01g0820400;Os01g0820700;Os01g0820900;Os01g0821300;Os01g0972800;Os02g0181300;Os02g0265200;Os02g0462800;Os02g0698800;Os02g0770500;Os03g0335200;Os03g0657400;Os03g0741400;Os03g0758000;Os03g0798500;Os03g0855…
372.	TFmatrixID_0457	WRKY	1593	-	0.97	actTTGACca	Os01g0182700;Os01g0185900;Os01g0186000;Os01g0246700;Os01g0289600;Os01g0584900;Os01g0586800;Os01g0624700;Os01g0626400;Os01g0656400;Os01g0665500;Os01g0714800;Os01g0730700;Os01g0734000;Os01g0750100;Os01g0820400;Os01g0820700;Os01g0820900;Os01g0821300;Os01g0972800;Os02g0181300;Os02g0265200;Os02g0462800;Os02g0698800;Os02g0770500;Os03g0335200;Os03g0657400;Os03g0741400;Os03g0758000;Os03g0798500;Os03g0855…
373.	TFmatrixID_0457	WRKY	1981	+	0.98	acGTCAAcag	Os01g0182700;Os01g0185900;Os01g0186000;Os01g0246700;Os01g0289600;Os01g0584900;Os01g0586800;Os01g0624700;Os01g0626400;Os01g0656400;Os01g0665500;Os01g0714800;Os01g0730700;Os01g0734000;Os01g0750100;Os01g0820400;Os01g0820700;Os01g0820900;Os01g0821300;Os01g0972800;Os02g0181300;Os02g0265200;Os02g0462800;Os02g0698800;Os02g0770500;Os03g0335200;Os03g0657400;Os03g0741400;Os03g0758000;Os03g0798500;Os03g0855…
374.	TFmatrixID_0458	WRKY	415	+	1	gggGTCAAac	Os01g0182700;Os01g0185900;Os01g0186000;Os01g0246700;Os01g0289600;Os01g0584900;Os01g0586800;Os01g0624700;Os01g0626400;Os01g0656400;Os01g0665500;Os01g0714800;Os01g0730700;Os01g0734000;Os01g0750100;Os01g0820900;Os01g0972800;Os02g0181300;Os02g0265200;Os02g0462800;Os02g0698800;Os02g0770500;Os03g0741400;Os03g0758000;Os03g0798500;Os03g0855100;Os04g0287400;Os04g0545000;Os04g0597300;Os04g0605100;Os05g0137…
375.	TFmatrixID_0458	WRKY	1415	+	1	ttgGTCAAtc	Os01g0182700;Os01g0185900;Os01g0186000;Os01g0246700;Os01g0289600;Os01g0584900;Os01g0586800;Os01g0624700;Os01g0626400;Os01g0656400;Os01g0665500;Os01g0714800;Os01g0730700;Os01g0734000;Os01g0750100;Os01g0820900;Os01g0972800;Os02g0181300;Os02g0265200;Os02g0462800;Os02g0698800;Os02g0770500;Os03g0741400;Os03g0758000;Os03g0798500;Os03g0855100;Os04g0287400;Os04g0545000;Os04g0597300;Os04g0605100;Os05g0137…
376.	TFmatrixID_0458	WRKY	1594	-	1	ctTTGACcaa	Os01g0182700;Os01g0185900;Os01g0186000;Os01g0246700;Os01g0289600;Os01g0584900;Os01g0586800;Os01g0624700;Os01g0626400;Os01g0656400;Os01g0665500;Os01g0714800;Os01g0730700;Os01g0734000;Os01g0750100;Os01g0820900;Os01g0972800;Os02g0181300;Os02g0265200;Os02g0462800;Os02g0698800;Os02g0770500;Os03g0741400;Os03g0758000;Os03g0798500;Os03g0855100;Os04g0287400;Os04g0545000;Os04g0597300;Os04g0605100;Os05g0137…
377.	TFmatrixID_0459	WRKY	1416	+	0.93	tgGTCAAt	Os01g0182700;Os01g0185900;Os01g0186000;Os01g0289600;Os01g0626400;Os01g0656400;Os01g0665500;Os01g0734000;Os01g0820400;Os01g0820700;Os01g0820900;Os01g0821300;Os01g0821600;Os01g0972800;Os02g0265200;Os03g0321700;Os03g0335200;Os03g0741400;Os03g0758000;Os04g0287400;Os04g0545000;Os05g0233100;LOC_Os05g25700;Os05g0322900;Os05g0478400;Os05g0478700;Os05g0478800;Os05g0571200;Os05g0583000;Os06g0158100;Os06g05…
378.	TFmatrixID_0459	WRKY	1595	-	0.96	tTTGACca	Os01g0182700;Os01g0185900;Os01g0186000;Os01g0289600;Os01g0626400;Os01g0656400;Os01g0665500;Os01g0734000;Os01g0820400;Os01g0820700;Os01g0820900;Os01g0821300;Os01g0821600;Os01g0972800;Os02g0265200;Os03g0321700;Os03g0335200;Os03g0741400;Os03g0758000;Os04g0287400;Os04g0545000;Os05g0233100;LOC_Os05g25700;Os05g0322900;Os05g0478400;Os05g0478700;Os05g0478800;Os05g0571200;Os05g0583000;Os06g0158100;Os06g05…
379.	TFmatrixID_0460	WRKY	1425	+	0.98	aaGTCAAa	Os01g0182700;Os01g0185900;Os01g0186000;Os01g0246700;Os01g0289600;Os01g0584900;Os01g0586800;Os01g0624700;Os01g0626400;Os01g0656400;Os01g0665500;Os01g0714800;Os01g0730700;Os01g0734000;Os01g0750100;Os01g0972800;Os02g0181300;Os02g0265200;Os02g0462800;Os02g0698800;Os02g0770500;Os03g0335200;Os03g0741400;Os03g0758000;Os03g0798500;Os03g0855100;Os04g0287400;Os04g0545000;Os04g0597300;Os04g0605100;Os05g0137…
380.	TFmatrixID_0460	WRKY	1589	-	0.98	tTTGACtt	Os01g0182700;Os01g0185900;Os01g0186000;Os01g0246700;Os01g0289600;Os01g0584900;Os01g0586800;Os01g0624700;Os01g0626400;Os01g0656400;Os01g0665500;Os01g0714800;Os01g0730700;Os01g0734000;Os01g0750100;Os01g0972800;Os02g0181300;Os02g0265200;Os02g0462800;Os02g0698800;Os02g0770500;Os03g0335200;Os03g0741400;Os03g0758000;Os03g0798500;Os03g0855100;Os04g0287400;Os04g0545000;Os04g0597300;Os04g0605100;Os05g0137…
381.	TFmatrixID_0461	WRKY	1982	+	0.98	cGTCAAcagt	Os01g0182700;Os01g0185900;Os01g0186000;Os01g0246700;Os01g0289600;Os01g0586800;Os01g0624700;Os01g0656400;Os01g0714800;Os01g0730700;Os01g0734000;Os01g0750100;Os01g0820400;Os01g0820700;Os01g0820900;Os01g0821300;Os01g0821600;Os01g0972800;Os02g0181300;Os02g0265200;Os02g0462800;Os02g0698800;Os02g0770500;Os03g0321700;Os03g0335200;Os03g0741400;Os03g0798500;Os03g0855100;Os04g0287400;Os04g0545000;Os04g0597…
382.	TFmatrixID_0462	WRKY	416	+	0.99	ggGTCAAac	Os01g0182700;Os01g0185900;Os01g0186000;Os01g0246700;Os01g0289600;Os01g0584900;Os01g0586800;Os01g0624700;Os01g0626400;Os01g0665500;Os01g0714800;Os01g0730700;Os01g0734000;Os01g0750100;Os01g0972800;Os02g0181300;Os02g0265200;Os02g0462800;Os02g0698800;Os02g0770500;Os03g0335200;Os03g0657400;Os03g0741400;Os03g0758000;Os03g0798500;Os03g0855100;Os04g0287400;Os04g0545000;Os04g0597300;Os04g0605100;Os05g0137…
383.	TFmatrixID_0462	WRKY	1594	-	0.99	ctTTGACca	Os01g0182700;Os01g0185900;Os01g0186000;Os01g0246700;Os01g0289600;Os01g0584900;Os01g0586800;Os01g0624700;Os01g0626400;Os01g0665500;Os01g0714800;Os01g0730700;Os01g0734000;Os01g0750100;Os01g0972800;Os02g0181300;Os02g0265200;Os02g0462800;Os02g0698800;Os02g0770500;Os03g0335200;Os03g0657400;Os03g0741400;Os03g0758000;Os03g0798500;Os03g0855100;Os04g0287400;Os04g0545000;Os04g0597300;Os04g0605100;Os05g0137…
384.	TFmatrixID_0463	WRKY	415	+	1	gggGTCAAac	Os01g0182700;Os01g0185900;Os01g0186000;Os01g0246700;Os01g0289600;Os01g0584900;Os01g0586800;Os01g0624700;Os01g0626400;Os01g0656400;Os01g0665500;Os01g0714800;Os01g0730700;Os01g0734000;Os01g0750100;Os01g0972800;Os02g0181300;Os02g0265200;Os02g0462800;Os02g0698800;Os02g0770500;Os03g0335200;Os03g0657400;Os03g0741400;Os03g0758000;Os03g0798500;Os03g0855100;Os04g0287400;Os04g0545000;Os04g0597300;Os04g0605…
385.	TFmatrixID_0463	WRKY	1415	+	1	ttgGTCAAtc	Os01g0182700;Os01g0185900;Os01g0186000;Os01g0246700;Os01g0289600;Os01g0584900;Os01g0586800;Os01g0624700;Os01g0626400;Os01g0656400;Os01g0665500;Os01g0714800;Os01g0730700;Os01g0734000;Os01g0750100;Os01g0972800;Os02g0181300;Os02g0265200;Os02g0462800;Os02g0698800;Os02g0770500;Os03g0335200;Os03g0657400;Os03g0741400;Os03g0758000;Os03g0798500;Os03g0855100;Os04g0287400;Os04g0545000;Os04g0597300;Os04g0605…
386.	TFmatrixID_0463	WRKY	1594	-	1	ctTTGACcaa	Os01g0182700;Os01g0185900;Os01g0186000;Os01g0246700;Os01g0289600;Os01g0584900;Os01g0586800;Os01g0624700;Os01g0626400;Os01g0656400;Os01g0665500;Os01g0714800;Os01g0730700;Os01g0734000;Os01g0750100;Os01g0972800;Os02g0181300;Os02g0265200;Os02g0462800;Os02g0698800;Os02g0770500;Os03g0335200;Os03g0657400;Os03g0741400;Os03g0758000;Os03g0798500;Os03g0855100;Os04g0287400;Os04g0545000;Os04g0597300;Os04g0605…
387.	TFmatrixID_0464	WRKY	416	+	1	ggGTCAAac	Os01g0182700;Os01g0185900;Os01g0186000;Os01g0246700;Os01g0289600;Os01g0584900;Os01g0586800;Os01g0624700;Os01g0626400;Os01g0656400;Os01g0665500;Os01g0714800;Os01g0730700;Os01g0734000;Os01g0750100;Os01g0820400;Os01g0820700;Os01g0820900;Os01g0821600;Os01g0972800;Os02g0181300;Os02g0265200;Os02g0462800;Os02g0698800;Os02g0770500;Os03g0335200;Os03g0741400;Os03g0758000;Os03g0798500;Os03g0855100;Os04g0287…
388.	TFmatrixID_0464	WRKY	1594	-	1	ctTTGACca	Os01g0182700;Os01g0185900;Os01g0186000;Os01g0246700;Os01g0289600;Os01g0584900;Os01g0586800;Os01g0624700;Os01g0626400;Os01g0656400;Os01g0665500;Os01g0714800;Os01g0730700;Os01g0734000;Os01g0750100;Os01g0820400;Os01g0820700;Os01g0820900;Os01g0821600;Os01g0972800;Os02g0181300;Os02g0265200;Os02g0462800;Os02g0698800;Os02g0770500;Os03g0335200;Os03g0741400;Os03g0758000;Os03g0798500;Os03g0855100;Os04g0287…
389.	TFmatrixID_0465	WRKY	416	+	0.99	ggGTCAAa	Os01g0826400;Os03g0444900;Os03g0758900;Os04g0471700;Os05g0343400;Os05g0474800;Os07g0583700;Os07g0596900;Os08g0276200;Os08g0499300;Os11g0685700;Os11g0686250;Os12g0507300
390.	TFmatrixID_0465	WRKY	1416	+	0.98	tgGTCAAt	Os01g0826400;Os03g0444900;Os03g0758900;Os04g0471700;Os05g0343400;Os05g0474800;Os07g0583700;Os07g0596900;Os08g0276200;Os08g0499300;Os11g0685700;Os11g0686250;Os12g0507300
391.	TFmatrixID_0465	WRKY	1595	-	0.99	tTTGACca	Os01g0826400;Os03g0444900;Os03g0758900;Os04g0471700;Os05g0343400;Os05g0474800;Os07g0583700;Os07g0596900;Os08g0276200;Os08g0499300;Os11g0685700;Os11g0686250;Os12g0507300
392.	TFmatrixID_0466	WRKY	415	+	1	gggGTCAAac	Os01g0182700;Os01g0185900;Os01g0186000;Os01g0246700;Os01g0289600;Os01g0584900;Os01g0586800;Os01g0624700;Os01g0626400;Os01g0665500;Os01g0714800;Os01g0730700;Os01g0734000;Os01g0750100;Os01g0972800;Os02g0181300;Os02g0265200;Os02g0462800;Os02g0698800;Os02g0770500;Os03g0741400;Os03g0758000;Os03g0798500;Os03g0855100;Os04g0287400;Os04g0545000;Os04g0597300;Os04g0605100;Os05g0137500;Os05g0183100;Os05g0478…
393.	TFmatrixID_0466	WRKY	1415	+	0.99	ttgGTCAAtc	Os01g0182700;Os01g0185900;Os01g0186000;Os01g0246700;Os01g0289600;Os01g0584900;Os01g0586800;Os01g0624700;Os01g0626400;Os01g0665500;Os01g0714800;Os01g0730700;Os01g0734000;Os01g0750100;Os01g0972800;Os02g0181300;Os02g0265200;Os02g0462800;Os02g0698800;Os02g0770500;Os03g0741400;Os03g0758000;Os03g0798500;Os03g0855100;Os04g0287400;Os04g0545000;Os04g0597300;Os04g0605100;Os05g0137500;Os05g0183100;Os05g0478…
394.	TFmatrixID_0466	WRKY	1594	-	1	ctTTGACcaa	Os01g0182700;Os01g0185900;Os01g0186000;Os01g0246700;Os01g0289600;Os01g0584900;Os01g0586800;Os01g0624700;Os01g0626400;Os01g0665500;Os01g0714800;Os01g0730700;Os01g0734000;Os01g0750100;Os01g0972800;Os02g0181300;Os02g0265200;Os02g0462800;Os02g0698800;Os02g0770500;Os03g0741400;Os03g0758000;Os03g0798500;Os03g0855100;Os04g0287400;Os04g0545000;Os04g0597300;Os04g0605100;Os05g0137500;Os05g0183100;Os05g0478…
395.	TFmatrixID_0467	WRKY	415	+	0.91	gggGTCAAactat	Os01g0656400
396.	TFmatrixID_0467	WRKY	1415	+	0.93	ttgGTCAAtcaag	Os01g0656400
397.	TFmatrixID_0467	WRKY	1591	-	0.93	tgactTTGACcaa	Os01g0656400
398.	TFmatrixID_0467	WRKY	1980	+	0.91	aacGTCAAcagtg	Os01g0656400
399.	TFmatrixID_0468	WRKY	416	+	0.99	ggGTCAAac	Os01g0182700;Os01g0185900;Os01g0186000;Os01g0246700;Os01g0289600;Os01g0584900;Os01g0586800;Os01g0624700;Os01g0626400;Os01g0656400;Os01g0665500;Os01g0730700;Os01g0734000;Os01g0750100;Os01g0820400;Os01g0820700;Os01g0820900;Os01g0821300;Os01g0972800;Os02g0265200;Os02g0462800;Os02g0698800;Os02g0770500;Os03g0335200;Os03g0657400;Os03g0741400;Os03g0758000;Os03g0798500;Os03g0855100;Os04g0287400;Os04g0545…
400.	TFmatrixID_0468	WRKY	1416	+	0.99	tgGTCAAtc	Os01g0182700;Os01g0185900;Os01g0186000;Os01g0246700;Os01g0289600;Os01g0584900;Os01g0586800;Os01g0624700;Os01g0626400;Os01g0656400;Os01g0665500;Os01g0730700;Os01g0734000;Os01g0750100;Os01g0820400;Os01g0820700;Os01g0820900;Os01g0821300;Os01g0972800;Os02g0265200;Os02g0462800;Os02g0698800;Os02g0770500;Os03g0335200;Os03g0657400;Os03g0741400;Os03g0758000;Os03g0798500;Os03g0855100;Os04g0287400;Os04g0545…
401.	TFmatrixID_0468	WRKY	1594	-	1	ctTTGACca	Os01g0182700;Os01g0185900;Os01g0186000;Os01g0246700;Os01g0289600;Os01g0584900;Os01g0586800;Os01g0624700;Os01g0626400;Os01g0656400;Os01g0665500;Os01g0730700;Os01g0734000;Os01g0750100;Os01g0820400;Os01g0820700;Os01g0820900;Os01g0821300;Os01g0972800;Os02g0265200;Os02g0462800;Os02g0698800;Os02g0770500;Os03g0335200;Os03g0657400;Os03g0741400;Os03g0758000;Os03g0798500;Os03g0855100;Os04g0287400;Os04g0545…
402.	TFmatrixID_0471	Homeodomain; HD-ZIP	848	-	1	caATTATt	Os02g0729700;Os03g0170600;Os03g0188900;Os08g0416000;Os08g0481400;Os09g0470500;Os10g0404900
403.	TFmatrixID_0471	Homeodomain; HD-ZIP	900	-	0.99	aaATTATt	Os02g0729700;Os03g0170600;Os03g0188900;Os08g0416000;Os08g0481400;Os09g0470500;Os10g0404900
404.	TFmatrixID_0471	Homeodomain; HD-ZIP	994	+	1	aATAATtg	Os02g0729700;Os03g0170600;Os03g0188900;Os08g0416000;Os08g0481400;Os09g0470500;Os10g0404900
405.	TFmatrixID_0471	Homeodomain; HD-ZIP	1509	-	1	caATTATt	Os02g0729700;Os03g0170600;Os03g0188900;Os08g0416000;Os08g0481400;Os09g0470500;Os10g0404900
406.	TFmatrixID_0471	Homeodomain; HD-ZIP	1528	+	0.99	aATAATtt	Os02g0729700;Os03g0170600;Os03g0188900;Os08g0416000;Os08g0481400;Os09g0470500;Os10g0404900
407.	TFmatrixID_0484	Homeodomain; HD-ZIP	844	-	0.89	tgaacaaTTATTa	Os02g0729700;Os03g0170600;Os03g0188900;Os08g0416000;Os08g0481400;Os09g0470500;Os10g0377300;Os10g0404900
408.	TFmatrixID_0484	Homeodomain; HD-ZIP	993	+	0.98	cAATAAttgtaag	Os02g0729700;Os03g0170600;Os03g0188900;Os08g0416000;Os08g0481400;Os09g0470500;Os10g0377300;Os10g0404900
409.	TFmatrixID_0484	Homeodomain; HD-ZIP	1505	-	0.98	tattcaaTTATTg	Os02g0729700;Os03g0170600;Os03g0188900;Os08g0416000;Os08g0481400;Os09g0470500;Os10g0377300;Os10g0404900
410.	TFmatrixID_0490	bZIP	1707	+	0.99	cACGTCa	Os01g0279900;Os01g0808100;Os01g0859500;Os02g0194900;Os03g0318600;Os04g0637000;Os05g0443850;Os05g0492000;Os06g0265400;Os06g0614100;Os07g0687700;Os08g0176900;Os09g0280500;Os09g0489500;Os11g0152700;Os12g0152900
411.	TFmatrixID_0490	bZIP	1980	+	0.99	aACGTCa	Os01g0279900;Os01g0808100;Os01g0859500;Os02g0194900;Os03g0318600;Os04g0637000;Os05g0443850;Os05g0492000;Os06g0265400;Os06g0614100;Os07g0687700;Os08g0176900;Os09g0280500;Os09g0489500;Os11g0152700;Os12g0152900
412.	TFmatrixID_0491	TBP	929	-	0.9	tcactgtATATAtcttcacat	Os10g0432300;Os12g0580300
413.	TFmatrixID_0496	bZIP	2160	+	0.92	tttggCACGTgccggg	Os02g0202950;Os06g0601500
414.	TFmatrixID_0496	bZIP	2160	-	0.92	tttggcACGTGccggg	Os02g0202950;Os06g0601500
415.	TFmatrixID_0497	bHLH	2158	+	0.98	ggtttggcACGTGc	LOC_Os01g18290;Os02g0705500;Os02g0805250;Os03g0231950;Os03g0639300;Os03g0782500;Os04g0350700;Os04g0618600;Os05g0139100;Os06g0164400;Os07g0143200;Os09g0417400;Os10g0556200;Os12g0610200
416.	TFmatrixID_0497	bHLH	2164	-	0.97	gCACGTgccgggtc	LOC_Os01g18290;Os02g0705500;Os02g0805250;Os03g0231950;Os03g0639300;Os03g0782500;Os04g0350700;Os04g0618600;Os05g0139100;Os06g0164400;Os07g0143200;Os09g0417400;Os10g0556200;Os12g0610200
417.	TFmatrixID_0499	MADS box; MIKC; M-type	1665	-	0.89	cttatttatttaTTTTTtttg	Os01g0201700;Os01g0883100;Os01g0886200;Os02g0104100;Os02g0170300;Os02g0579600;Os02g0682200;Os02g0731200;Os03g0122600;Os03g0752800;Os03g0753100;Os04g0461300;Os04g0580700;Os05g0203800;Os06g0108500;Os06g0162800;Os06g0667200;Os07g0108900;Os08g0431900;Os08g0494100;Os08g0531700;Os08g0531900;Os09g0507200;Os10g0536100;Os12g0207000
418.	TFmatrixID_0505	bHLH	2162	+	0.94	tggCACGTgc	LOC_Os01g18290;Os02g0805250;Os03g0639300;Os03g0782500;Os04g0618600;Os05g0139100;Os06g0164400;Os07g0143200;Os10g0556200;Os12g0610200
419.	TFmatrixID_0505	bHLH	2164	-	0.94	gcACGTGccg	LOC_Os01g18290;Os02g0805250;Os03g0639300;Os03g0782500;Os04g0618600;Os05g0139100;Os06g0164400;Os07g0143200;Os10g0556200;Os12g0610200
420.	TFmatrixID_0506	bHLH	2163	+	0.99	ggCACGTg	LOC_Os01g18290;Os02g0805250;Os03g0639300;Os03g0782500;Os04g0618600;Os05g0139100;Os06g0164400;Os07g0143200;Os09g0417400;Os10g0556200;Os12g0610200
421.	TFmatrixID_0506	bHLH	2165	-	0.99	cACGTGcc	LOC_Os01g18290;Os02g0805250;Os03g0639300;Os03g0782500;Os04g0618600;Os05g0139100;Os06g0164400;Os07g0143200;Os09g0417400;Os10g0556200;Os12g0610200
422.	TFmatrixID_0508	MADS box; MIKC; M-type	150	+	0.91	cCAAAAaaaaa	Os01g0201700;Os01g0883100;Os01g0886200;Os02g0104100;Os02g0170300;Os02g0682200;Os02g0731200;Os03g0122600;Os03g0752800;Os03g0753100;Os04g0580700;LOC_Os05g11380;Os05g0203800;Os06g0162800;Os07g0108900;Os08g0494100;Os08g0531700;Os09g0507200;Os10g0536100;Os12g0207000
423.	TFmatrixID_0511	bHLH	2164	+	1	gCACGTgc	Os01g0235700;Os01g0705700;Os03g0671000;Os08g0543700;Os09g0519100;Os10g0575000
424.	TFmatrixID_0511	bHLH	2164	-	1	gcACGTGc	Os01g0235700;Os01g0705700;Os03g0671000;Os08g0543700;Os09g0519100;Os10g0575000
425.	TFmatrixID_0513	bHLH	2164	+	1	gCACGTgc	Os01g0235700;Os01g0705700;Os03g0671000;Os08g0543700;Os09g0519100;Os10g0575000
426.	TFmatrixID_0513	bHLH	2164	-	1	gcACGTGc	Os01g0235700;Os01g0705700;Os03g0671000;Os08g0543700;Os09g0519100;Os10g0575000
427.	TFmatrixID_0514	bHLH	2164	+	1	gcACGTGc	Os01g0235700;Os01g0705700;Os03g0671000;Os08g0543700;Os09g0519100;Os10g0575000
428.	TFmatrixID_0514	bHLH	2164	-	1	gCACGTgc	Os01g0235700;Os01g0705700;Os03g0671000;Os08g0543700;Os09g0519100;Os10g0575000
429.	TFmatrixID_0515	bZIP	2155	-	0.84	gaaggtttggCACGTgccg	Os02g0766700;Os06g0211200;Os09g0456200
430.	TFmatrixID_0515	bZIP	2162	+	0.86	tggcACGTGccgggtcccg	Os02g0766700;Os06g0211200;Os09g0456200
431.	TFmatrixID_0517	Homeodomain; HD-ZIP	846	-	0.93	aacaaTTATTat	Os02g0729700;Os03g0170600;Os03g0188900;Os08g0416000;Os08g0481400;Os09g0470500;Os10g0404900
432.	TFmatrixID_0517	Homeodomain; HD-ZIP	898	-	0.92	ttaaaTTATTtt	Os02g0729700;Os03g0170600;Os03g0188900;Os08g0416000;Os08g0481400;Os09g0470500;Os10g0404900
433.	TFmatrixID_0517	Homeodomain; HD-ZIP	992	+	0.99	acAATAAttgta	Os02g0729700;Os03g0170600;Os03g0188900;Os08g0416000;Os08g0481400;Os09g0470500;Os10g0404900
434.	TFmatrixID_0517	Homeodomain; HD-ZIP	1507	-	0.99	ttcaaTTATTga	Os02g0729700;Os03g0170600;Os03g0188900;Os08g0416000;Os08g0481400;Os09g0470500;Os10g0404900
435.	TFmatrixID_0517	Homeodomain; HD-ZIP	1526	+	0.92	aaAATAAtttaa	Os02g0729700;Os03g0170600;Os03g0188900;Os08g0416000;Os08g0481400;Os09g0470500;Os10g0404900
436.	TFmatrixID_0518	bZIP; Homeodomain; HD-ZIP	1992	+	0.75	gcgataaATGATagcaagg	Os03g0109400;Os03g0640800;Os10g0480200;Os12g0612700
437.	TFmatrixID_0521	Myb/SANT	1653	-	0.83	gcagCTACCttcc	Os02g0786300;Os03g0771100
438.	TFmatrixID_0522	SBP	966	-	0.89	tcaacAGTACtttttc	Os01g0922600;Os02g0177300;Os03g0833300;Os04g0551500;Os04g0656500;Os06g0659100;LOC_Os07g32170;Os08g0509600;Os08g0513700;Os08g0531600;Os09g0507100
439.	TFmatrixID_0522	SBP	2134	+	0.95	ctacttGTACGagccg	Os01g0922600;Os02g0177300;Os03g0833300;Os04g0551500;Os04g0656500;Os06g0659100;LOC_Os07g32170;Os08g0509600;Os08g0513700;Os08g0531600;Os09g0507100
440.	TFmatrixID_0522	SBP	2143	-	0.97	cgagcCGTACcggaag	Os01g0922600;Os02g0177300;Os03g0833300;Os04g0551500;Os04g0656500;Os06g0659100;LOC_Os07g32170;Os08g0509600;Os08g0513700;Os08g0531600;Os09g0507100
441.	TFmatrixID_0523	SBP	428	+	0.96	aaactgGTACAaatca	Os01g0922600;Os02g0139400;Os02g0174100;Os02g0177300;Os03g0833300;Os04g0551500;Os04g0656500;Os06g0659100;Os06g0703500;LOC_Os07g32170;Os08g0509600;Os08g0513700;Os08g0531600;Os09g0507100;Os11g0496600
442.	TFmatrixID_0524	Myb/SANT	2042	+	0.95	atcGCTGAgat	Os04g0348300
443.	TFmatrixID_0528	AP2; B3; RAV	2205	+	0.98	tccACCTGctcg	Os01g0140700;Os01g0141000;Os01g0693400
444.	TFmatrixID_0528	AP2; B3; RAV	2268	-	0.99	tcttCAGGTgac	Os01g0140700;Os01g0141000;Os01g0693400
445.	TFmatrixID_0531	SBP	2141	-	0.93	tacgagcCGTACcggaagg	Os01g0292900;Os01g0922600;Os02g0177300;Os03g0833300;Os04g0656500;Os06g0659100;Os06g0703500;LOC_Os07g32170;Os08g0509600;Os08g0513700;Os08g0531600;Os09g0507100;Os11g0496600
446.	TFmatrixID_0533	bZIP	1706	+	0.95	gcaCGTCAttt	Os01g0279900;Os01g0808100;Os01g0859500;Os02g0194900;Os03g0318600;Os04g0637000;Os05g0443850;Os05g0492000;Os06g0265400;Os06g0614100;Os07g0687700;Os08g0176900;Os09g0280500;Os09g0489500;Os11g0152700;Os12g0152900
447.	TFmatrixID_0533	bZIP	1979	+	0.96	gaaCGTCAaca	Os01g0279900;Os01g0808100;Os01g0859500;Os02g0194900;Os03g0318600;Os04g0637000;Os05g0443850;Os05g0492000;Os06g0265400;Os06g0614100;Os07g0687700;Os08g0176900;Os09g0280500;Os09g0489500;Os11g0152700;Os12g0152900
448.	TFmatrixID_0534	WRKY	412	+	0.87	acagggGTCAA	Os01g0826400;Os03g0444900;Os03g0758900;Os04g0471700;Os05g0343400;Os05g0474800;Os07g0583700;Os07g0596900;Os08g0276200;Os08g0499300;Os11g0685700;Os11g0686250;Os12g0507300
449.	TFmatrixID_0534	WRKY	1412	+	0.88	actttgGTCAA	Os01g0826400;Os03g0444900;Os03g0758900;Os04g0471700;Os05g0343400;Os05g0474800;Os07g0583700;Os07g0596900;Os08g0276200;Os08g0499300;Os11g0685700;Os11g0686250;Os12g0507300
450.	TFmatrixID_0534	WRKY	1596	-	0.9	TTGACcaaact	Os01g0826400;Os03g0444900;Os03g0758900;Os04g0471700;Os05g0343400;Os05g0474800;Os07g0583700;Os07g0596900;Os08g0276200;Os08g0499300;Os11g0685700;Os11g0686250;Os12g0507300
451.	TFmatrixID_0540	Homeodomain; HD-ZIP	845	-	0.92	gaacaaTTATTatg	Os02g0729700;Os03g0170600;Os03g0188900;Os08g0416000;Os08g0481400;Os09g0470500;Os10g0404900
452.	TFmatrixID_0540	Homeodomain; HD-ZIP	897	-	0.9	attaaaTTATTttt	Os02g0729700;Os03g0170600;Os03g0188900;Os08g0416000;Os08g0481400;Os09g0470500;Os10g0404900
453.	TFmatrixID_0540	Homeodomain; HD-ZIP	991	+	0.99	tacAATAAttgtaa	Os02g0729700;Os03g0170600;Os03g0188900;Os08g0416000;Os08g0481400;Os09g0470500;Os10g0404900
454.	TFmatrixID_0540	Homeodomain; HD-ZIP	1506	-	0.97	attcaaTTATTgat	Os02g0729700;Os03g0170600;Os03g0188900;Os08g0416000;Os08g0481400;Os09g0470500;Os10g0404900
455.	TFmatrixID_0540	Homeodomain; HD-ZIP	1525	+	0.9	gaaAATAAtttaat	Os02g0729700;Os03g0170600;Os03g0188900;Os08g0416000;Os08g0481400;Os09g0470500;Os10g0404900
456.	TFmatrixID_0541	Homeodomain; HD-ZIP	848	-	0.9	caaTTATTa	Os02g0729700;Os03g0170600;Os03g0188900;Os08g0416000;Os08g0481400;Os09g0470500;Os10g0377300;Os10g0404900
457.	TFmatrixID_0541	Homeodomain; HD-ZIP	993	+	1	cAATAAttg	Os02g0729700;Os03g0170600;Os03g0188900;Os08g0416000;Os08g0481400;Os09g0470500;Os10g0377300;Os10g0404900
458.	TFmatrixID_0541	Homeodomain; HD-ZIP	1509	-	1	caaTTATTg	Os02g0729700;Os03g0170600;Os03g0188900;Os08g0416000;Os08g0481400;Os09g0470500;Os10g0377300;Os10g0404900
459.	TFmatrixID_0542	bZIP; Homeodomain; HD-ZIP	1992	+	0.75	gcgataaATGATagcaagg	Os03g0109400;Os03g0640800;Os10g0480200;Os12g0612700
460.	TFmatrixID_0547	Myb/SANT	2042	+	0.95	atcGCTGAgat	Os04g0348300
461.	TFmatrixID_0558	bHLH	2159	+	0.9	gtttggCACGTgccgggt	LOC_Os01g18290;Os02g0805250;Os03g0639300;Os03g0782500;Os04g0618600;Os05g0139100;Os06g0164400;Os07g0143200;Os10g0556200;Os12g0610200
462.	TFmatrixID_0558	bHLH	2159	-	0.87	gtttggcACGTGccgggt	LOC_Os01g18290;Os02g0805250;Os03g0639300;Os03g0782500;Os04g0618600;Os05g0139100;Os06g0164400;Os07g0143200;Os10g0556200;Os12g0610200
463.	TFmatrixID_0561	AP2; B3; RAV	2205	+	0.98	tccACCTGctcg	Os01g0140700;Os01g0141000;Os01g0693400
464.	TFmatrixID_0561	AP2; B3; RAV	2268	-	0.99	tcttCAGGTgac	Os01g0140700;Os01g0141000;Os01g0693400
465.	TFmatrixID_0562	EIN3	1027	+	0.98	ATGTAtct	Os03g0324200;Os03g0324300;Os07g0685700;Os08g0508700
466.	TFmatrixID_0563	Myb/SANT	1406	+	0.84	gttTTAACtttg	Os04g0348300
467.	TFmatrixID_0569	TBP	103	+	0.96	gtATAAAggcgttca	Os10g0432300;Os12g0580300
468.	TFmatrixID_0569	TBP	659	-	0.97	tttattgtTTTATaa	Os10g0432300;Os12g0580300
469.	TFmatrixID_0569	TBP	813	-	0.97	ctttatatTTTATag	Os10g0432300;Os12g0580300
470.	TFmatrixID_0569	TBP	1540	+	0.96	ttATAAAtattacta	Os10g0432300;Os12g0580300
471.	TFmatrixID_0569	TBP	1553	-	0.96	tatatttaTTTATaa	Os10g0432300;Os12g0580300
472.	TFmatrixID_0570	TBP	819	-	0.99	aTTTTAtaga	Os10g0432300;Os12g0580300
473.	TFmatrixID_0571	TBP	657	-	0.96	taTTTATt	Os10g0432300;Os12g0580300
474.	TFmatrixID_0571	TBP	1541	+	1	tATAAAta	Os10g0432300;Os12g0580300
475.	TFmatrixID_0571	TBP	1555	-	0.96	taTTTATt	Os10g0432300;Os12g0580300
476.	TFmatrixID_0571	TBP	1559	-	1	taTTTATa	Os10g0432300;Os12g0580300
477.	TFmatrixID_0571	TBP	1667	-	0.96	taTTTATt	Os10g0432300;Os12g0580300
478.	TFmatrixID_0571	TBP	1671	-	0.96	taTTTATt	Os10g0432300;Os12g0580300
479.	TFmatrixID_0572	TBP	929	-	0.9	tcactgtATATAtcttcacat	Os10g0432300;Os12g0580300
480.	TFmatrixID_0580	AT-Hook	699	+	1	aAAATAt	Os01g0835600
481.	TFmatrixID_0580	AT-Hook	817	-	1	aTATTTt	Os01g0835600
482.	TFmatrixID_0580	AT-Hook	1375	+	1	aAAATAc	Os01g0835600
483.	TFmatrixID_0580	AT-Hook	1463	+	1	aAAATAt	Os01g0835600
484.	TFmatrixID_0580	AT-Hook	1499	+	1	aAAATAt	Os01g0835600
485.	TFmatrixID_0581	AT-Hook	73	-	0.88	ATATTtgtgaacatt	Os01g0835600
486.	TFmatrixID_0581	AT-Hook	351	-	0.84	ATATTatcagttact	Os01g0835600
487.	TFmatrixID_0581	AT-Hook	702	-	0.89	ATATTaaagttaatt	Os01g0835600
488.	TFmatrixID_0585	TBP	102	+	0.96	agtATAAAggc	Os10g0432300;Os12g0580300
489.	TFmatrixID_0585	TBP	664	-	0.95	tgtTTTATaag	Os10g0432300;Os12g0580300
490.	TFmatrixID_0585	TBP	811	-	0.95	ttcTTTATatt	Os10g0432300;Os12g0580300
491.	TFmatrixID_0585	TBP	818	-	0.96	tatTTTATaga	Os10g0432300;Os12g0580300
492.	TFmatrixID_0585	TBP	1539	+	0.96	attATAAAtat	Os10g0432300;Os12g0580300
493.	TFmatrixID_0585	TBP	1558	-	0.95	ttaTTTATaaa	Os10g0432300;Os12g0580300
494.	TF_motif_seq_0138	Alpha-amylase	338	-	0.79	atggaattTGTTAa	X16509
495.	TF_motif_seq_0175	(Others)	761	-	0.67	tgaacttattagaGATAT	X52153
496.	TF_motif_seq_0175	(Others)	938	+	0.61	ATATCttcacatacataa	X52153
497.	TF_motif_seq_0246	Homeodomain; TALE	417	-	1	GGTCA	Os03g0727000
498.	TF_motif_seq_0246	Homeodomain; TALE	455	-	1	CGTCA	Os03g0727000
499.	TF_motif_seq_0246	Homeodomain; TALE	514	+	1	TGACG	Os03g0727000
500.	TF_motif_seq_0246	Homeodomain; TALE	571	+	1	TGACA	Os03g0727000
501.	TF_motif_seq_0246	Homeodomain; TALE	867	+	1	TGACA	Os03g0727000
502.	TF_motif_seq_0246	Homeodomain; TALE	1020	-	1	TGTCA	Os03g0727000
503.	TF_motif_seq_0246	Homeodomain; TALE	1141	-	1	AGTCA	Os03g0727000
504.	TF_motif_seq_0246	Homeodomain; TALE	1195	-	1	TGTCA	Os03g0727000
505.	TF_motif_seq_0246	Homeodomain; TALE	1417	-	1	GGTCA	Os03g0727000
506.	TF_motif_seq_0246	Homeodomain; TALE	1426	-	1	AGTCA	Os03g0727000
507.	TF_motif_seq_0246	Homeodomain; TALE	1591	+	1	TGACT	Os03g0727000
508.	TF_motif_seq_0246	Homeodomain; TALE	1597	+	1	TGACC	Os03g0727000
509.	TF_motif_seq_0246	Homeodomain; TALE	1684	-	1	TGTCA	Os03g0727000
510.	TF_motif_seq_0246	Homeodomain; TALE	1709	-	1	CGTCA	Os03g0727000
511.	TF_motif_seq_0246	Homeodomain; TALE	1849	+	1	TGACT	Os03g0727000
512.	TF_motif_seq_0246	Homeodomain; TALE	1972	-	1	TGTCA	Os03g0727000
513.	TF_motif_seq_0246	Homeodomain; TALE	1982	-	1	CGTCA	Os03g0727000
514.	TF_motif_seq_0246	Homeodomain; TALE	2092	-	1	GGTCA	Os03g0727000
515.	TF_motif_seq_0246	Homeodomain; TALE	2276	+	1	TGACT	Os03g0727000
516.	TF_motif_seq_0256	B3	33	+	0.8	CTTGC	Os04g0676600;Os08g0101000
517.	TF_motif_seq_0256	B3	261	-	0.8	GGATG	Os04g0676600;Os08g0101000
518.	TF_motif_seq_0256	B3	273	-	0.8	GCATT	Os04g0676600;Os08g0101000
519.	TF_motif_seq_0256	B3	317	+	0.8	CATCC	Os04g0676600;Os08g0101000
520.	TF_motif_seq_0256	B3	336	-	0.8	ACATG	Os04g0676600;Os08g0101000
521.	TF_motif_seq_0256	B3	337	+	0.8	CATGG	Os04g0676600;Os08g0101000
522.	TF_motif_seq_0256	B3	482	-	0.8	ACATG	Os04g0676600;Os08g0101000
523.	TF_motif_seq_0256	B3	483	+	0.8	CATGG	Os04g0676600;Os08g0101000
524.	TF_motif_seq_0256	B3	870	+	0.8	CATCC	Os04g0676600;Os08g0101000
525.	TF_motif_seq_0256	B3	913	-	0.8	CCATG	Os04g0676600;Os08g0101000
526.	TF_motif_seq_0256	B3	914	+	0.8	CATGT	Os04g0676600;Os08g0101000
527.	TF_motif_seq_0256	B3	947	+	0.8	CATAC	Os04g0676600;Os08g0101000
528.	TF_motif_seq_0256	B3	1047	+	0.8	CATAC	Os04g0676600;Os08g0101000
529.	TF_motif_seq_0256	B3	1144	+	0.8	CATAC	Os04g0676600;Os08g0101000
530.	TF_motif_seq_0256	B3	1151	-	0.8	GCATA	Os04g0676600;Os08g0101000
531.	TF_motif_seq_0256	B3	1159	-	1	GCATG	Os04g0676600;Os08g0101000
532.	TF_motif_seq_0256	B3	1160	+	0.8	CATGG	Os04g0676600;Os08g0101000
533.	TF_motif_seq_0256	B3	1169	-	0.8	GCATA	Os04g0676600;Os08g0101000
534.	TF_motif_seq_0256	B3	1170	+	0.8	CATAC	Os04g0676600;Os08g0101000
535.	TF_motif_seq_0256	B3	1241	+	0.8	CATCC	Os04g0676600;Os08g0101000
536.	TF_motif_seq_0256	B3	1334	-	0.8	GCCTG	Os04g0676600;Os08g0101000
537.	TF_motif_seq_0256	B3	1335	+	0.8	CCTGC	Os04g0676600;Os08g0101000
538.	TF_motif_seq_0256	B3	1350	-	0.8	GCATA	Os04g0676600;Os08g0101000
539.	TF_motif_seq_0256	B3	1638	-	0.8	GCATC	Os04g0676600;Os08g0101000
540.	TF_motif_seq_0256	B3	1706	-	0.8	GCACG	Os04g0676600;Os08g0101000
541.	TF_motif_seq_0256	B3	1720	+	0.8	TATGC	Os04g0676600;Os08g0101000
542.	TF_motif_seq_0256	B3	1723	-	0.8	GCATT	Os04g0676600;Os08g0101000
543.	TF_motif_seq_0256	B3	1753	-	1	GCATG	Os04g0676600;Os08g0101000
544.	TF_motif_seq_0256	B3	1754	+	0.8	CATGT	Os04g0676600;Os08g0101000
545.	TF_motif_seq_0256	B3	1784	-	0.8	GCACG	Os04g0676600;Os08g0101000
546.	TF_motif_seq_0256	B3	1872	+	0.8	CAAGC	Os04g0676600;Os08g0101000
547.	TF_motif_seq_0256	B3	1875	-	0.8	GCAGG	Os04g0676600;Os08g0101000
548.	TF_motif_seq_0256	B3	1901	+	0.8	GATGC	Os04g0676600;Os08g0101000
549.	TF_motif_seq_0256	B3	1919	+	0.8	CCTGC	Os04g0676600;Os08g0101000
550.	TF_motif_seq_0256	B3	1941	+	0.8	CAAGC	Os04g0676600;Os08g0101000
551.	TF_motif_seq_0256	B3	1958	-	0.8	CCATG	Os04g0676600;Os08g0101000
552.	TF_motif_seq_0256	B3	1959	+	1	CATGC	Os04g0676600;Os08g0101000
553.	TF_motif_seq_0256	B3	2005	-	0.8	GCAAG	Os04g0676600;Os08g0101000
554.	TF_motif_seq_0256	B3	2010	-	0.8	GCAAG	Os04g0676600;Os08g0101000
555.	TF_motif_seq_0256	B3	2021	-	0.8	GCAAG	Os04g0676600;Os08g0101000
556.	TF_motif_seq_0256	B3	2026	-	0.8	GCAGG	Os04g0676600;Os08g0101000
557.	TF_motif_seq_0256	B3	2106	-	0.8	CCATG	Os04g0676600;Os08g0101000
558.	TF_motif_seq_0256	B3	2107	+	0.8	CATGG	Os04g0676600;Os08g0101000
559.	TF_motif_seq_0256	B3	2164	-	0.8	GCACG	Os04g0676600;Os08g0101000
560.	TF_motif_seq_0256	B3	2167	+	0.8	CGTGC	Os04g0676600;Os08g0101000
561.	TF_motif_seq_0256	B3	2179	+	0.8	CGTGC	Os04g0676600;Os08g0101000
562.	TF_motif_seq_0256	B3	2209	+	0.8	CCTGC	Os04g0676600;Os08g0101000
563.	TF_motif_seq_0256	B3	2217	-	0.8	CCATG	Os04g0676600;Os08g0101000
564.	TF_motif_seq_0256	B3	2218	+	1	CATGC	Os04g0676600;Os08g0101000
565.	TF_motif_seq_0256	B3	2221	-	0.8	GCACG	Os04g0676600;Os08g0101000
566.	TF_motif_seq_0256	B3	2230	-	0.8	GGATG	Os04g0676600;Os08g0101000
567.	TF_motif_seq_0256	B3	2257	-	0.8	GCACG	Os04g0676600;Os08g0101000
568.	TF_motif_seq_0256	B3	2321	-	0.8	GCGTG	Os04g0676600;Os08g0101000
569.	TF_motif_seq_0256	B3	2330	-	0.8	GCATA	Os04g0676600;Os08g0101000
570.	TF_motif_seq_0256	B3	2388	+	0.8	CATTC	Os04g0676600;Os08g0101000
571.	TF_motif_seq_0256	B3	2391	-	0.8	TCATG	Os04g0676600;Os08g0101000
572.	TF_motif_seq_0256	B3	2392	+	0.8	CATGA	Os04g0676600;Os08g0101000
573.	TF_motif_seq_0256	B3	2395	+	0.8	GATGC	Os04g0676600;Os08g0101000
574.	TF_motif_seq_0256	B3	2398	-	0.8	GCATA	Os04g0676600;Os08g0101000
575.	TF_motif_seq_0256	B3	2415	-	0.8	GGATG	Os04g0676600;Os08g0101000
576.	TF_motif_seq_0256	B3	2416	+	0.8	GATGC	Os04g0676600;Os08g0101000
577.	TF_motif_seq_0257	NF-YB	41	+	0.8	CCCAT	Os01g0834400;Os02g0725900;Os05g0463800;Os05g0573500
578.	TF_motif_seq_0257	NF-YB	42	+	0.8	CCATT	Os01g0834400;Os02g0725900;Os05g0463800;Os05g0573500
579.	TF_motif_seq_0257	NF-YB	75	-	0.8	ATTTG	Os01g0834400;Os02g0725900;Os05g0463800;Os05g0573500
580.	TF_motif_seq_0257	NF-YB	85	-	0.8	ATTGA	Os01g0834400;Os02g0725900;Os05g0463800;Os05g0573500
581.	TF_motif_seq_0257	NF-YB	123	-	0.8	ATTGA	Os01g0834400;Os02g0725900;Os05g0463800;Os05g0573500
582.	TF_motif_seq_0257	NF-YB	150	+	0.8	CCAAA	Os01g0834400;Os02g0725900;Os05g0463800;Os05g0573500
583.	TF_motif_seq_0257	NF-YB	175	-	0.8	ATTAG	Os01g0834400;Os02g0725900;Os05g0463800;Os05g0573500
584.	TF_motif_seq_0257	NF-YB	209	+	0.8	CAAAT	Os01g0834400;Os02g0725900;Os05g0463800;Os05g0573500
585.	TF_motif_seq_0257	NF-YB	221	-	0.8	ATTGC	Os01g0834400;Os02g0725900;Os05g0463800;Os05g0573500
586.	TF_motif_seq_0257	NF-YB	239	-	0.8	ACTGG	Os01g0834400;Os02g0725900;Os05g0463800;Os05g0573500
587.	TF_motif_seq_0257	NF-YB	295	+	0.8	CCAGT	Os01g0834400;Os02g0725900;Os05g0463800;Os05g0573500
588.	TF_motif_seq_0257	NF-YB	302	+	0.8	CCATT	Os01g0834400;Os02g0725900;Os05g0463800;Os05g0573500
589.	TF_motif_seq_0257	NF-YB	324	+	0.8	CCAGT	Os01g0834400;Os02g0725900;Os05g0463800;Os05g0573500
590.	TF_motif_seq_0257	NF-YB	343	-	0.8	ATTTG	Os01g0834400;Os02g0725900;Os05g0463800;Os05g0573500
591.	TF_motif_seq_0257	NF-YB	398	-	0.8	ATTAG	Os01g0834400;Os02g0725900;Os05g0463800;Os05g0573500
592.	TF_motif_seq_0257	NF-YB	430	-	0.8	ACTGG	Os01g0834400;Os02g0725900;Os05g0463800;Os05g0573500
593.	TF_motif_seq_0257	NF-YB	437	+	0.8	CAAAT	Os01g0834400;Os02g0725900;Os05g0463800;Os05g0573500
594.	TF_motif_seq_0257	NF-YB	499	+	1	CCAAT	Os01g0834400;Os02g0725900;Os05g0463800;Os05g0573500
595.	TF_motif_seq_0257	NF-YB	530	-	0.8	CTTGG	Os01g0834400;Os02g0725900;Os05g0463800;Os05g0573500
596.	TF_motif_seq_0257	NF-YB	561	-	0.8	ATTCG	Os01g0834400;Os02g0725900;Os05g0463800;Os05g0573500
597.	TF_motif_seq_0257	NF-YB	609	-	0.8	TTTGG	Os01g0834400;Os02g0725900;Os05g0463800;Os05g0573500
598.	TF_motif_seq_0257	NF-YB	655	+	0.8	CCTAT	Os01g0834400;Os02g0725900;Os05g0463800;Os05g0573500
599.	TF_motif_seq_0257	NF-YB	662	-	0.8	ATTGT	Os01g0834400;Os02g0725900;Os05g0463800;Os05g0573500
600.	TF_motif_seq_0257	NF-YB	748	-	0.8	CTTGG	Os01g0834400;Os02g0725900;Os05g0463800;Os05g0573500
601.	TF_motif_seq_0257	NF-YB	768	-	0.8	ATTAG	Os01g0834400;Os02g0725900;Os05g0463800;Os05g0573500
602.	TF_motif_seq_0257	NF-YB	797	-	0.8	ATTGA	Os01g0834400;Os02g0725900;Os05g0463800;Os05g0573500
603.	TF_motif_seq_0257	NF-YB	801	-	0.8	ATTTG	Os01g0834400;Os02g0725900;Os05g0463800;Os05g0573500
604.	TF_motif_seq_0257	NF-YB	828	-	0.8	ATTTG	Os01g0834400;Os02g0725900;Os05g0463800;Os05g0573500
605.	TF_motif_seq_0257	NF-YB	847	+	0.8	ACAAT	Os01g0834400;Os02g0725900;Os05g0463800;Os05g0573500
606.	TF_motif_seq_0257	NF-YB	865	-	0.8	ATTGA	Os01g0834400;Os02g0725900;Os05g0463800;Os05g0573500
607.	TF_motif_seq_0257	NF-YB	956	-	0.8	ATTGT	Os01g0834400;Os02g0725900;Os05g0463800;Os05g0573500
608.	TF_motif_seq_0257	NF-YB	992	+	0.8	ACAAT	Os01g0834400;Os02g0725900;Os05g0463800;Os05g0573500
609.	TF_motif_seq_0257	NF-YB	998	-	0.8	ATTGT	Os01g0834400;Os02g0725900;Os05g0463800;Os05g0573500
610.	TF_motif_seq_0257	NF-YB	1006	+	0.8	CCTAT	Os01g0834400;Os02g0725900;Os05g0463800;Os05g0573500
611.	TF_motif_seq_0257	NF-YB	1011	-	0.8	ATAGG	Os01g0834400;Os02g0725900;Os05g0463800;Os05g0573500
612.	TF_motif_seq_0257	NF-YB	1016	-	0.8	ATTGT	Os01g0834400;Os02g0725900;Os05g0463800;Os05g0573500
613.	TF_motif_seq_0257	NF-YB	1051	+	0.8	CCATT	Os01g0834400;Os02g0725900;Os05g0463800;Os05g0573500
614.	TF_motif_seq_0257	NF-YB	1085	-	0.8	ATTGT	Os01g0834400;Os02g0725900;Os05g0463800;Os05g0573500
615.	TF_motif_seq_0257	NF-YB	1100	+	0.8	CCCAT	Os01g0834400;Os02g0725900;Os05g0463800;Os05g0573500
616.	TF_motif_seq_0257	NF-YB	1125	+	0.8	CCAAG	Os01g0834400;Os02g0725900;Os05g0463800;Os05g0573500
617.	TF_motif_seq_0257	NF-YB	1174	+	0.8	CCAAA	Os01g0834400;Os02g0725900;Os05g0463800;Os05g0573500
618.	TF_motif_seq_0257	NF-YB	1175	+	0.8	CAAAT	Os01g0834400;Os02g0725900;Os05g0463800;Os05g0573500
619.	TF_motif_seq_0257	NF-YB	1203	-	0.8	ATTTG	Os01g0834400;Os02g0725900;Os05g0463800;Os05g0573500
620.	TF_motif_seq_0257	NF-YB	1204	-	0.8	TTTGG	Os01g0834400;Os02g0725900;Os05g0463800;Os05g0573500
621.	TF_motif_seq_0257	NF-YB	1224	+	1	CCAAT	Os01g0834400;Os02g0725900;Os05g0463800;Os05g0573500
622.	TF_motif_seq_0257	NF-YB	1269	-	0.8	ATTGA	Os01g0834400;Os02g0725900;Os05g0463800;Os05g0573500
623.	TF_motif_seq_0257	NF-YB	1273	-	0.8	ATTGT	Os01g0834400;Os02g0725900;Os05g0463800;Os05g0573500
624.	TF_motif_seq_0257	NF-YB	1280	-	0.8	ATTAG	Os01g0834400;Os02g0725900;Os05g0463800;Os05g0573500
625.	TF_motif_seq_0257	NF-YB	1344	+	0.8	CCATT	Os01g0834400;Os02g0725900;Os05g0463800;Os05g0573500
626.	TF_motif_seq_0257	NF-YB	1346	-	0.8	ATTAG	Os01g0834400;Os02g0725900;Os05g0463800;Os05g0573500
627.	TF_motif_seq_0257	NF-YB	1414	-	0.8	TTTGG	Os01g0834400;Os02g0725900;Os05g0463800;Os05g0573500
628.	TF_motif_seq_0257	NF-YB	1419	+	0.8	TCAAT	Os01g0834400;Os02g0725900;Os05g0463800;Os05g0573500
629.	TF_motif_seq_0257	NF-YB	1439	+	0.8	CAAAT	Os01g0834400;Os02g0725900;Os05g0463800;Os05g0573500
630.	TF_motif_seq_0257	NF-YB	1486	+	0.8	CAAAT	Os01g0834400;Os02g0725900;Os05g0463800;Os05g0573500
631.	TF_motif_seq_0257	NF-YB	1508	+	0.8	TCAAT	Os01g0834400;Os02g0725900;Os05g0463800;Os05g0573500
632.	TF_motif_seq_0257	NF-YB	1514	-	0.8	ATTGA	Os01g0834400;Os02g0725900;Os05g0463800;Os05g0573500
633.	TF_motif_seq_0257	NF-YB	1600	+	0.8	CCAAA	Os01g0834400;Os02g0725900;Os05g0463800;Os05g0573500
634.	TF_motif_seq_0257	NF-YB	1617	-	0.8	AATGG	Os01g0834400;Os02g0725900;Os05g0463800;Os05g0573500
635.	TF_motif_seq_0257	NF-YB	1649	-	0.8	TTTGG	Os01g0834400;Os02g0725900;Os05g0463800;Os05g0573500
636.	TF_motif_seq_0257	NF-YB	1699	-	0.8	ACTGG	Os01g0834400;Os02g0725900;Os05g0463800;Os05g0573500
637.	TF_motif_seq_0257	NF-YB	1713	-	0.8	ATTTG	Os01g0834400;Os02g0725900;Os05g0463800;Os05g0573500
638.	TF_motif_seq_0257	NF-YB	1822	+	0.8	CAAAT	Os01g0834400;Os02g0725900;Os05g0463800;Os05g0573500
639.	TF_motif_seq_0257	NF-YB	1830	-	1	ATTGG	Os01g0834400;Os02g0725900;Os05g0463800;Os05g0573500
640.	TF_motif_seq_0257	NF-YB	1834	-	0.8	GTTGG	Os01g0834400;Os02g0725900;Os05g0463800;Os05g0573500
641.	TF_motif_seq_0257	NF-YB	1845	+	0.8	CCAGT	Os01g0834400;Os02g0725900;Os05g0463800;Os05g0573500
642.	TF_motif_seq_0257	NF-YB	1859	+	0.8	CAAAT	Os01g0834400;Os02g0725900;Os05g0463800;Os05g0573500
643.	TF_motif_seq_0257	NF-YB	1871	+	0.8	CCAAG	Os01g0834400;Os02g0725900;Os05g0463800;Os05g0573500
644.	TF_motif_seq_0257	NF-YB	1885	+	0.8	CTAAT	Os01g0834400;Os02g0725900;Os05g0463800;Os05g0573500
645.	TF_motif_seq_0257	NF-YB	1890	+	0.8	CCAAC	Os01g0834400;Os02g0725900;Os05g0463800;Os05g0573500
646.	TF_motif_seq_0257	NF-YB	1894	+	0.8	CCAAA	Os01g0834400;Os02g0725900;Os05g0463800;Os05g0573500
647.	TF_motif_seq_0257	NF-YB	1914	+	0.8	CGAAT	Os01g0834400;Os02g0725900;Os05g0463800;Os05g0573500
648.	TF_motif_seq_0257	NF-YB	1954	+	0.8	CCAAC	Os01g0834400;Os02g0725900;Os05g0463800;Os05g0573500
649.	TF_motif_seq_0257	NF-YB	2085	-	0.8	AGTGG	Os01g0834400;Os02g0725900;Os05g0463800;Os05g0573500
650.	TF_motif_seq_0257	NF-YB	2098	-	0.8	CTTGG	Os01g0834400;Os02g0725900;Os05g0463800;Os05g0573500
651.	TF_motif_seq_0257	NF-YB	2160	-	0.8	TTTGG	Os01g0834400;Os02g0725900;Os05g0463800;Os05g0573500
652.	TF_motif_seq_0257	NF-YB	2195	-	0.8	ATCGG	Os01g0834400;Os02g0725900;Os05g0463800;Os05g0573500
653.	TF_motif_seq_0257	NF-YB	2309	+	0.8	CTAAT	Os01g0834400;Os02g0725900;Os05g0463800;Os05g0573500
654.	TF_motif_seq_0257	NF-YB	2312	-	0.8	ATTTG	Os01g0834400;Os02g0725900;Os05g0463800;Os05g0573500
655.	TF_motif_seq_0257	NF-YB	2351	+	0.8	CCAAC	Os01g0834400;Os02g0725900;Os05g0463800;Os05g0573500
656.	TF_motif_seq_0257	NF-YB	2355	+	0.8	CCAGT	Os01g0834400;Os02g0725900;Os05g0463800;Os05g0573500
657.	TF_motif_seq_0257	NF-YB	2362	-	0.8	ACTGG	Os01g0834400;Os02g0725900;Os05g0463800;Os05g0573500
658.	TF_motif_seq_0257	NF-YB	2370	+	0.8	TCAAT	Os01g0834400;Os02g0725900;Os05g0463800;Os05g0573500
659.	TF_motif_seq_0257	NF-YB	2420	+	0.8	CAAAT	Os01g0834400;Os02g0725900;Os05g0463800;Os05g0573500
660.	TF_motif_seq_0257	NF-YB	2436	-	0.8	ATTGC	Os01g0834400;Os02g0725900;Os05g0463800;Os05g0573500
661.	TF_motif_seq_0266	TCP	7	+	0.75	TGGCC	Os03g0785800;Os04g0194600;Os12g0616400;Os01g0213800;Os08g0544800;Os11g0175700
662.	TF_motif_seq_0266	TCP	7	-	0.75	TGGCC	Os03g0785800;Os04g0194600;Os12g0616400;Os01g0213800;Os08g0544800;Os11g0175700
663.	TF_motif_seq_0266	TCP	8	+	0.75	GGCCG	Os03g0785800;Os04g0194600;Os12g0616400;Os01g0213800;Os08g0544800;Os11g0175700
664.	TF_motif_seq_0266	TCP	8	-	0.75	GGCCG	Os03g0785800;Os04g0194600;Os12g0616400;Os01g0213800;Os08g0544800;Os11g0175700
665.	TF_motif_seq_0266	TCP	19	+	0.75	TGCCC	Os03g0785800;Os04g0194600;Os12g0616400;Os01g0213800;Os08g0544800;Os11g0175700
666.	TF_motif_seq_0266	TCP	19	-	0.75	TGCCC	Os03g0785800;Os04g0194600;Os12g0616400;Os01g0213800;Os08g0544800;Os11g0175700
667.	TF_motif_seq_0266	TCP	39	+	0.75	AGCCC	Os03g0785800;Os04g0194600;Os12g0616400;Os01g0213800;Os08g0544800;Os11g0175700
668.	TF_motif_seq_0266	TCP	39	-	0.75	AGCCC	Os03g0785800;Os04g0194600;Os12g0616400;Os01g0213800;Os08g0544800;Os11g0175700
669.	TF_motif_seq_0266	TCP	50	+	0.75	AGGCC	Os03g0785800;Os04g0194600;Os12g0616400;Os01g0213800;Os08g0544800;Os11g0175700
670.	TF_motif_seq_0266	TCP	50	-	0.75	AGGCC	Os03g0785800;Os04g0194600;Os12g0616400;Os01g0213800;Os08g0544800;Os11g0175700
671.	TF_motif_seq_0266	TCP	51	+	0.75	GGCCT	Os03g0785800;Os04g0194600;Os12g0616400;Os01g0213800;Os08g0544800;Os11g0175700
672.	TF_motif_seq_0266	TCP	51	-	0.75	GGCCT	Os03g0785800;Os04g0194600;Os12g0616400;Os01g0213800;Os08g0544800;Os11g0175700
673.	TF_motif_seq_0266	TCP	195	+	0.75	GGAGC	Os03g0785800;Os04g0194600;Os12g0616400;Os01g0213800;Os08g0544800;Os11g0175700
674.	TF_motif_seq_0266	TCP	195	-	0.75	GGAGC	Os03g0785800;Os04g0194600;Os12g0616400;Os01g0213800;Os08g0544800;Os11g0175700
675.	TF_motif_seq_0266	TCP	416	+	0.75	GGGTC	Os03g0785800;Os04g0194600;Os12g0616400;Os01g0213800;Os08g0544800;Os11g0175700
676.	TF_motif_seq_0266	TCP	416	-	0.75	GGGTC	Os03g0785800;Os04g0194600;Os12g0616400;Os01g0213800;Os08g0544800;Os11g0175700
677.	TF_motif_seq_0266	TCP	417	+	0.75	GGTCA	Os03g0785800;Os04g0194600;Os12g0616400;Os01g0213800;Os08g0544800;Os11g0175700
678.	TF_motif_seq_0266	TCP	417	-	0.75	GGTCA	Os03g0785800;Os04g0194600;Os12g0616400;Os01g0213800;Os08g0544800;Os11g0175700
679.	TF_motif_seq_0266	TCP	433	+	0.75	GGTAC	Os03g0785800;Os04g0194600;Os12g0616400;Os01g0213800;Os08g0544800;Os11g0175700
680.	TF_motif_seq_0266	TCP	433	-	0.75	GGTAC	Os03g0785800;Os04g0194600;Os12g0616400;Os01g0213800;Os08g0544800;Os11g0175700
681.	TF_motif_seq_0266	TCP	448	+	0.75	GGACA	Os03g0785800;Os04g0194600;Os12g0616400;Os01g0213800;Os08g0544800;Os11g0175700
682.	TF_motif_seq_0266	TCP	448	-	0.75	GGACA	Os03g0785800;Os04g0194600;Os12g0616400;Os01g0213800;Os08g0544800;Os11g0175700
683.	TF_motif_seq_0266	TCP	491	+	0.75	GGACG	Os03g0785800;Os04g0194600;Os12g0616400;Os01g0213800;Os08g0544800;Os11g0175700
684.	TF_motif_seq_0266	TCP	491	-	0.75	GGACG	Os03g0785800;Os04g0194600;Os12g0616400;Os01g0213800;Os08g0544800;Os11g0175700
685.	TF_motif_seq_0266	TCP	494	+	0.75	CGACC	Os03g0785800;Os04g0194600;Os12g0616400;Os01g0213800;Os08g0544800;Os11g0175700
686.	TF_motif_seq_0266	TCP	494	-	0.75	CGACC	Os03g0785800;Os04g0194600;Os12g0616400;Os01g0213800;Os08g0544800;Os11g0175700
687.	TF_motif_seq_0266	TCP	495	+	0.75	GACCC	Os03g0785800;Os04g0194600;Os12g0616400;Os01g0213800;Os08g0544800;Os11g0175700
688.	TF_motif_seq_0266	TCP	495	-	0.75	GACCC	Os03g0785800;Os04g0194600;Os12g0616400;Os01g0213800;Os08g0544800;Os11g0175700
689.	TF_motif_seq_0266	TCP	506	+	0.75	GGACG	Os03g0785800;Os04g0194600;Os12g0616400;Os01g0213800;Os08g0544800;Os11g0175700
690.	TF_motif_seq_0266	TCP	506	-	0.75	GGACG	Os03g0785800;Os04g0194600;Os12g0616400;Os01g0213800;Os08g0544800;Os11g0175700
691.	TF_motif_seq_0266	TCP	617	+	0.75	GGACT	Os03g0785800;Os04g0194600;Os12g0616400;Os01g0213800;Os08g0544800;Os11g0175700
692.	TF_motif_seq_0266	TCP	617	-	0.75	GGACT	Os03g0785800;Os04g0194600;Os12g0616400;Os01g0213800;Os08g0544800;Os11g0175700
693.	TF_motif_seq_0266	TCP	643	+	0.75	GTACC	Os03g0785800;Os04g0194600;Os12g0616400;Os01g0213800;Os08g0544800;Os11g0175700
694.	TF_motif_seq_0266	TCP	643	-	0.75	GTACC	Os03g0785800;Os04g0194600;Os12g0616400;Os01g0213800;Os08g0544800;Os11g0175700
695.	TF_motif_seq_0266	TCP	754	+	0.75	GGTCT	Os03g0785800;Os04g0194600;Os12g0616400;Os01g0213800;Os08g0544800;Os11g0175700
696.	TF_motif_seq_0266	TCP	754	-	0.75	GGTCT	Os03g0785800;Os04g0194600;Os12g0616400;Os01g0213800;Os08g0544800;Os11g0175700
697.	TF_motif_seq_0266	TCP	1097	+	0.75	AGGCC	Os03g0785800;Os04g0194600;Os12g0616400;Os01g0213800;Os08g0544800;Os11g0175700
698.	TF_motif_seq_0266	TCP	1097	-	0.75	AGGCC	Os03g0785800;Os04g0194600;Os12g0616400;Os01g0213800;Os08g0544800;Os11g0175700
699.	TF_motif_seq_0266	TCP	1098	+	1	GGCCC	Os03g0785800;Os04g0194600;Os12g0616400;Os01g0213800;Os08g0544800;Os11g0175700
700.	TF_motif_seq_0266	TCP	1098	-	1	GGCCC	Os03g0785800;Os04g0194600;Os12g0616400;Os01g0213800;Os08g0544800;Os11g0175700
701.	TF_motif_seq_0266	TCP	1116	+	0.75	GGAGC	Os03g0785800;Os04g0194600;Os12g0616400;Os01g0213800;Os08g0544800;Os11g0175700
702.	TF_motif_seq_0266	TCP	1116	-	0.75	GGAGC	Os03g0785800;Os04g0194600;Os12g0616400;Os01g0213800;Os08g0544800;Os11g0175700
703.	TF_motif_seq_0266	TCP	1117	+	0.75	GAGCC	Os03g0785800;Os04g0194600;Os12g0616400;Os01g0213800;Os08g0544800;Os11g0175700
704.	TF_motif_seq_0266	TCP	1117	-	0.75	GAGCC	Os03g0785800;Os04g0194600;Os12g0616400;Os01g0213800;Os08g0544800;Os11g0175700
705.	TF_motif_seq_0266	TCP	1163	+	0.75	GGTAC	Os03g0785800;Os04g0194600;Os12g0616400;Os01g0213800;Os08g0544800;Os11g0175700
706.	TF_motif_seq_0266	TCP	1163	-	0.75	GGTAC	Os03g0785800;Os04g0194600;Os12g0616400;Os01g0213800;Os08g0544800;Os11g0175700
707.	TF_motif_seq_0266	TCP	1187	+	0.75	GGGAC	Os03g0785800;Os04g0194600;Os12g0616400;Os01g0213800;Os08g0544800;Os11g0175700
708.	TF_motif_seq_0266	TCP	1187	-	0.75	GGGAC	Os03g0785800;Os04g0194600;Os12g0616400;Os01g0213800;Os08g0544800;Os11g0175700
709.	TF_motif_seq_0266	TCP	1188	+	0.75	GGACA	Os03g0785800;Os04g0194600;Os12g0616400;Os01g0213800;Os08g0544800;Os11g0175700
710.	TF_motif_seq_0266	TCP	1188	-	0.75	GGACA	Os03g0785800;Os04g0194600;Os12g0616400;Os01g0213800;Os08g0544800;Os11g0175700
711.	TF_motif_seq_0266	TCP	1207	+	0.75	GGTGC	Os03g0785800;Os04g0194600;Os12g0616400;Os01g0213800;Os08g0544800;Os11g0175700
712.	TF_motif_seq_0266	TCP	1207	-	0.75	GGTGC	Os03g0785800;Os04g0194600;Os12g0616400;Os01g0213800;Os08g0544800;Os11g0175700
713.	TF_motif_seq_0266	TCP	1237	+	0.75	GGCAC	Os03g0785800;Os04g0194600;Os12g0616400;Os01g0213800;Os08g0544800;Os11g0175700
714.	TF_motif_seq_0266	TCP	1237	-	0.75	GGCAC	Os03g0785800;Os04g0194600;Os12g0616400;Os01g0213800;Os08g0544800;Os11g0175700
715.	TF_motif_seq_0266	TCP	1306	+	0.75	GGACA	Os03g0785800;Os04g0194600;Os12g0616400;Os01g0213800;Os08g0544800;Os11g0175700
716.	TF_motif_seq_0266	TCP	1306	-	0.75	GGACA	Os03g0785800;Os04g0194600;Os12g0616400;Os01g0213800;Os08g0544800;Os11g0175700
717.	TF_motif_seq_0266	TCP	1338	+	0.75	GCTCC	Os03g0785800;Os04g0194600;Os12g0616400;Os01g0213800;Os08g0544800;Os11g0175700
718.	TF_motif_seq_0266	TCP	1338	-	0.75	GCTCC	Os03g0785800;Os04g0194600;Os12g0616400;Os01g0213800;Os08g0544800;Os11g0175700
719.	TF_motif_seq_0266	TCP	1417	+	0.75	GGTCA	Os03g0785800;Os04g0194600;Os12g0616400;Os01g0213800;Os08g0544800;Os11g0175700
720.	TF_motif_seq_0266	TCP	1417	-	0.75	GGTCA	Os03g0785800;Os04g0194600;Os12g0616400;Os01g0213800;Os08g0544800;Os11g0175700
721.	TF_motif_seq_0266	TCP	1597	+	0.75	TGACC	Os03g0785800;Os04g0194600;Os12g0616400;Os01g0213800;Os08g0544800;Os11g0175700
722.	TF_motif_seq_0266	TCP	1597	-	0.75	TGACC	Os03g0785800;Os04g0194600;Os12g0616400;Os01g0213800;Os08g0544800;Os11g0175700
723.	TF_motif_seq_0266	TCP	1731	+	0.75	CGGCC	Os03g0785800;Os04g0194600;Os12g0616400;Os01g0213800;Os08g0544800;Os11g0175700
724.	TF_motif_seq_0266	TCP	1731	-	0.75	CGGCC	Os03g0785800;Os04g0194600;Os12g0616400;Os01g0213800;Os08g0544800;Os11g0175700
725.	TF_motif_seq_0266	TCP	1732	+	1	GGCCC	Os03g0785800;Os04g0194600;Os12g0616400;Os01g0213800;Os08g0544800;Os11g0175700
726.	TF_motif_seq_0266	TCP	1732	-	1	GGCCC	Os03g0785800;Os04g0194600;Os12g0616400;Os01g0213800;Os08g0544800;Os11g0175700
727.	TF_motif_seq_0266	TCP	1778	+	0.75	CGACC	Os03g0785800;Os04g0194600;Os12g0616400;Os01g0213800;Os08g0544800;Os11g0175700
728.	TF_motif_seq_0266	TCP	1778	-	0.75	CGACC	Os03g0785800;Os04g0194600;Os12g0616400;Os01g0213800;Os08g0544800;Os11g0175700
729.	TF_motif_seq_0266	TCP	1783	+	0.75	GGCAC	Os03g0785800;Os04g0194600;Os12g0616400;Os01g0213800;Os08g0544800;Os11g0175700
730.	TF_motif_seq_0266	TCP	1783	-	0.75	GGCAC	Os03g0785800;Os04g0194600;Os12g0616400;Os01g0213800;Os08g0544800;Os11g0175700
731.	TF_motif_seq_0266	TCP	1787	+	0.75	CGTCC	Os03g0785800;Os04g0194600;Os12g0616400;Os01g0213800;Os08g0544800;Os11g0175700
732.	TF_motif_seq_0266	TCP	1787	-	0.75	CGTCC	Os03g0785800;Os04g0194600;Os12g0616400;Os01g0213800;Os08g0544800;Os11g0175700
733.	TF_motif_seq_0266	TCP	1837	+	0.75	GGTCG	Os03g0785800;Os04g0194600;Os12g0616400;Os01g0213800;Os08g0544800;Os11g0175700
734.	TF_motif_seq_0266	TCP	1837	-	0.75	GGTCG	Os03g0785800;Os04g0194600;Os12g0616400;Os01g0213800;Os08g0544800;Os11g0175700
735.	TF_motif_seq_0266	TCP	1841	+	0.75	GGAAC	Os03g0785800;Os04g0194600;Os12g0616400;Os01g0213800;Os08g0544800;Os11g0175700
736.	TF_motif_seq_0266	TCP	1841	-	0.75	GGAAC	Os03g0785800;Os04g0194600;Os12g0616400;Os01g0213800;Os08g0544800;Os11g0175700
737.	TF_motif_seq_0266	TCP	1842	+	0.75	GAACC	Os03g0785800;Os04g0194600;Os12g0616400;Os01g0213800;Os08g0544800;Os11g0175700
738.	TF_motif_seq_0266	TCP	1842	-	0.75	GAACC	Os03g0785800;Os04g0194600;Os12g0616400;Os01g0213800;Os08g0544800;Os11g0175700
739.	TF_motif_seq_0266	TCP	1878	+	0.75	GGACA	Os03g0785800;Os04g0194600;Os12g0616400;Os01g0213800;Os08g0544800;Os11g0175700
740.	TF_motif_seq_0266	TCP	1878	-	0.75	GGACA	Os03g0785800;Os04g0194600;Os12g0616400;Os01g0213800;Os08g0544800;Os11g0175700
741.	TF_motif_seq_0266	TCP	1925	+	0.75	GGAAC	Os03g0785800;Os04g0194600;Os12g0616400;Os01g0213800;Os08g0544800;Os11g0175700
742.	TF_motif_seq_0266	TCP	1925	-	0.75	GGAAC	Os03g0785800;Os04g0194600;Os12g0616400;Os01g0213800;Os08g0544800;Os11g0175700
743.	TF_motif_seq_0266	TCP	1930	+	1	GGACC	Os03g0785800;Os04g0194600;Os12g0616400;Os01g0213800;Os08g0544800;Os11g0175700
744.	TF_motif_seq_0266	TCP	1930	-	1	GGACC	Os03g0785800;Os04g0194600;Os12g0616400;Os01g0213800;Os08g0544800;Os11g0175700
745.	TF_motif_seq_0266	TCP	2053	+	0.75	GGACA	Os03g0785800;Os04g0194600;Os12g0616400;Os01g0213800;Os08g0544800;Os11g0175700
746.	TF_motif_seq_0266	TCP	2053	-	0.75	GGACA	Os03g0785800;Os04g0194600;Os12g0616400;Os01g0213800;Os08g0544800;Os11g0175700
747.	TF_motif_seq_0266	TCP	2065	+	0.75	GGTGC	Os03g0785800;Os04g0194600;Os12g0616400;Os01g0213800;Os08g0544800;Os11g0175700
748.	TF_motif_seq_0266	TCP	2065	-	0.75	GGTGC	Os03g0785800;Os04g0194600;Os12g0616400;Os01g0213800;Os08g0544800;Os11g0175700
749.	TF_motif_seq_0266	TCP	2071	+	0.75	GGGCG	Os03g0785800;Os04g0194600;Os12g0616400;Os01g0213800;Os08g0544800;Os11g0175700
750.	TF_motif_seq_0266	TCP	2071	-	0.75	GGGCG	Os03g0785800;Os04g0194600;Os12g0616400;Os01g0213800;Os08g0544800;Os11g0175700
751.	TF_motif_seq_0266	TCP	2072	+	0.75	GGCGC	Os03g0785800;Os04g0194600;Os12g0616400;Os01g0213800;Os08g0544800;Os11g0175700
752.	TF_motif_seq_0266	TCP	2072	-	0.75	GGCGC	Os03g0785800;Os04g0194600;Os12g0616400;Os01g0213800;Os08g0544800;Os11g0175700
753.	TF_motif_seq_0266	TCP	2088	+	0.75	GGGCG	Os03g0785800;Os04g0194600;Os12g0616400;Os01g0213800;Os08g0544800;Os11g0175700
754.	TF_motif_seq_0266	TCP	2088	-	0.75	GGGCG	Os03g0785800;Os04g0194600;Os12g0616400;Os01g0213800;Os08g0544800;Os11g0175700
755.	TF_motif_seq_0266	TCP	2092	+	0.75	GGTCA	Os03g0785800;Os04g0194600;Os12g0616400;Os01g0213800;Os08g0544800;Os11g0175700
756.	TF_motif_seq_0266	TCP	2092	-	0.75	GGTCA	Os03g0785800;Os04g0194600;Os12g0616400;Os01g0213800;Os08g0544800;Os11g0175700
757.	TF_motif_seq_0266	TCP	2103	+	0.75	TGGCC	Os03g0785800;Os04g0194600;Os12g0616400;Os01g0213800;Os08g0544800;Os11g0175700
758.	TF_motif_seq_0266	TCP	2103	-	0.75	TGGCC	Os03g0785800;Os04g0194600;Os12g0616400;Os01g0213800;Os08g0544800;Os11g0175700
759.	TF_motif_seq_0266	TCP	2104	+	0.75	GGCCA	Os03g0785800;Os04g0194600;Os12g0616400;Os01g0213800;Os08g0544800;Os11g0175700
760.	TF_motif_seq_0266	TCP	2104	-	0.75	GGCCA	Os03g0785800;Os04g0194600;Os12g0616400;Os01g0213800;Os08g0544800;Os11g0175700
761.	TF_motif_seq_0266	TCP	2116	+	0.75	GGGTC	Os03g0785800;Os04g0194600;Os12g0616400;Os01g0213800;Os08g0544800;Os11g0175700
762.	TF_motif_seq_0266	TCP	2116	-	0.75	GGGTC	Os03g0785800;Os04g0194600;Os12g0616400;Os01g0213800;Os08g0544800;Os11g0175700
763.	TF_motif_seq_0266	TCP	2117	+	0.75	GGTCT	Os03g0785800;Os04g0194600;Os12g0616400;Os01g0213800;Os08g0544800;Os11g0175700
764.	TF_motif_seq_0266	TCP	2117	-	0.75	GGTCT	Os03g0785800;Os04g0194600;Os12g0616400;Os01g0213800;Os08g0544800;Os11g0175700
765.	TF_motif_seq_0266	TCP	2130	+	0.75	TGGCC	Os03g0785800;Os04g0194600;Os12g0616400;Os01g0213800;Os08g0544800;Os11g0175700
766.	TF_motif_seq_0266	TCP	2130	-	0.75	TGGCC	Os03g0785800;Os04g0194600;Os12g0616400;Os01g0213800;Os08g0544800;Os11g0175700
767.	TF_motif_seq_0266	TCP	2131	+	0.75	GGCCT	Os03g0785800;Os04g0194600;Os12g0616400;Os01g0213800;Os08g0544800;Os11g0175700
768.	TF_motif_seq_0266	TCP	2131	-	0.75	GGCCT	Os03g0785800;Os04g0194600;Os12g0616400;Os01g0213800;Os08g0544800;Os11g0175700
769.	TF_motif_seq_0266	TCP	2144	+	0.75	GAGCC	Os03g0785800;Os04g0194600;Os12g0616400;Os01g0213800;Os08g0544800;Os11g0175700
770.	TF_motif_seq_0266	TCP	2144	-	0.75	GAGCC	Os03g0785800;Os04g0194600;Os12g0616400;Os01g0213800;Os08g0544800;Os11g0175700
771.	TF_motif_seq_0266	TCP	2149	+	0.75	GTACC	Os03g0785800;Os04g0194600;Os12g0616400;Os01g0213800;Os08g0544800;Os11g0175700
772.	TF_motif_seq_0266	TCP	2149	-	0.75	GTACC	Os03g0785800;Os04g0194600;Os12g0616400;Os01g0213800;Os08g0544800;Os11g0175700
773.	TF_motif_seq_0266	TCP	2163	+	0.75	GGCAC	Os03g0785800;Os04g0194600;Os12g0616400;Os01g0213800;Os08g0544800;Os11g0175700
774.	TF_motif_seq_0266	TCP	2163	-	0.75	GGCAC	Os03g0785800;Os04g0194600;Os12g0616400;Os01g0213800;Os08g0544800;Os11g0175700
775.	TF_motif_seq_0266	TCP	2168	+	0.75	GTGCC	Os03g0785800;Os04g0194600;Os12g0616400;Os01g0213800;Os08g0544800;Os11g0175700
776.	TF_motif_seq_0266	TCP	2168	-	0.75	GTGCC	Os03g0785800;Os04g0194600;Os12g0616400;Os01g0213800;Os08g0544800;Os11g0175700
777.	TF_motif_seq_0266	TCP	2173	+	0.75	GGGTC	Os03g0785800;Os04g0194600;Os12g0616400;Os01g0213800;Os08g0544800;Os11g0175700
778.	TF_motif_seq_0266	TCP	2173	-	0.75	GGGTC	Os03g0785800;Os04g0194600;Os12g0616400;Os01g0213800;Os08g0544800;Os11g0175700
779.	TF_motif_seq_0266	TCP	2174	+	1	GGTCC	Os03g0785800;Os04g0194600;Os12g0616400;Os01g0213800;Os08g0544800;Os11g0175700
780.	TF_motif_seq_0266	TCP	2174	-	1	GGTCC	Os03g0785800;Os04g0194600;Os12g0616400;Os01g0213800;Os08g0544800;Os11g0175700
781.	TF_motif_seq_0266	TCP	2175	+	0.75	GTCCC	Os03g0785800;Os04g0194600;Os12g0616400;Os01g0213800;Os08g0544800;Os11g0175700
782.	TF_motif_seq_0266	TCP	2175	-	0.75	GTCCC	Os03g0785800;Os04g0194600;Os12g0616400;Os01g0213800;Os08g0544800;Os11g0175700
783.	TF_motif_seq_0266	TCP	2180	+	0.75	GTGCC	Os03g0785800;Os04g0194600;Os12g0616400;Os01g0213800;Os08g0544800;Os11g0175700
784.	TF_motif_seq_0266	TCP	2180	-	0.75	GTGCC	Os03g0785800;Os04g0194600;Os12g0616400;Os01g0213800;Os08g0544800;Os11g0175700
785.	TF_motif_seq_0266	TCP	2197	+	0.75	CGGCC	Os03g0785800;Os04g0194600;Os12g0616400;Os01g0213800;Os08g0544800;Os11g0175700
786.	TF_motif_seq_0266	TCP	2197	-	0.75	CGGCC	Os03g0785800;Os04g0194600;Os12g0616400;Os01g0213800;Os08g0544800;Os11g0175700
787.	TF_motif_seq_0266	TCP	2198	+	0.75	GGCCA	Os03g0785800;Os04g0194600;Os12g0616400;Os01g0213800;Os08g0544800;Os11g0175700
788.	TF_motif_seq_0266	TCP	2198	-	0.75	GGCCA	Os03g0785800;Os04g0194600;Os12g0616400;Os01g0213800;Os08g0544800;Os11g0175700
789.	TF_motif_seq_0266	TCP	2225	+	1	GGGCC	Os03g0785800;Os04g0194600;Os12g0616400;Os01g0213800;Os08g0544800;Os11g0175700
790.	TF_motif_seq_0266	TCP	2225	-	1	GGGCC	Os03g0785800;Os04g0194600;Os12g0616400;Os01g0213800;Os08g0544800;Os11g0175700
791.	TF_motif_seq_0266	TCP	2226	+	0.75	GGCCG	Os03g0785800;Os04g0194600;Os12g0616400;Os01g0213800;Os08g0544800;Os11g0175700
792.	TF_motif_seq_0266	TCP	2226	-	0.75	GGCCG	Os03g0785800;Os04g0194600;Os12g0616400;Os01g0213800;Os08g0544800;Os11g0175700
793.	TF_motif_seq_0266	TCP	2261	+	1	GGTCC	Os03g0785800;Os04g0194600;Os12g0616400;Os01g0213800;Os08g0544800;Os11g0175700
794.	TF_motif_seq_0266	TCP	2261	-	1	GGTCC	Os03g0785800;Os04g0194600;Os12g0616400;Os01g0213800;Os08g0544800;Os11g0175700
795.	TF_motif_seq_0266	TCP	2348	+	0.75	GTACC	Os03g0785800;Os04g0194600;Os12g0616400;Os01g0213800;Os08g0544800;Os11g0175700
796.	TF_motif_seq_0266	TCP	2348	-	0.75	GTACC	Os03g0785800;Os04g0194600;Os12g0616400;Os01g0213800;Os08g0544800;Os11g0175700
797.	TF_motif_seq_0282	Alpha-amylase	172	-	1	tTTATT	M24286;M24287
798.	TF_motif_seq_0282	Alpha-amylase	659	-	1	tTTATT	M24286;M24287
799.	TF_motif_seq_0282	Alpha-amylase	696	+	1	AATAAa	M24286;M24287
800.	TF_motif_seq_0282	Alpha-amylase	1214	+	1	AATAAa	M24286;M24287
801.	TF_motif_seq_0282	Alpha-amylase	1360	-	1	tTTATT	M24286;M24287
802.	TF_motif_seq_0282	Alpha-amylase	1490	-	1	tTTATT	M24286;M24287
803.	TF_motif_seq_0282	Alpha-amylase	1557	-	1	tTTATT	M24286;M24287
804.	TF_motif_seq_0282	Alpha-amylase	1669	-	1	tTTATT	M24286;M24287
805.	TF_motif_seq_0282	Alpha-amylase	1673	-	1	tTTATT	M24286;M24287
806.	TF_motif_seq_0282	Alpha-amylase	1824	+	1	AATAAa	M24286;M24287
807.	TF_motif_seq_0282	Alpha-amylase	2431	+	1	AATAAa	M24286;M24287
808.	TF_motif_seq_0292	AP2; ERF;ERF	1838	-	0.95	GTCGGa	Os08g0565200;Os01g0165000;Os02g0677300;Os03g0174400;Os05g0346200;Os06g0127100;Os01g0968800;Os04g0572400;Os05g0473300;Os06g0165600;Os08g0545500;Os09g0522000;Os09g0522100;Os09g0522200
809.	TF_motif_seq_0316	(Others)	453	+	0.83	GTCGTc	L345501
810.	TF_motif_seq_0316	(Others)	453	-	0.83	gTCGTC	L345501
811.	TF_motif_seq_0316	(Others)	492	+	0.83	GACGAc	L345501
812.	TF_motif_seq_0316	(Others)	492	-	0.83	gACGAC	L345501
813.	TF_motif_seq_0316	(Others)	868	+	0.83	GACATc	L345501
814.	TF_motif_seq_0316	(Others)	868	-	0.83	gACATC	L345501
815.	TF_motif_seq_0316	(Others)	1403	+	0.83	GACGTt	L345501
816.	TF_motif_seq_0316	(Others)	1403	-	0.83	gACGTT	L345501
817.	TF_motif_seq_0316	(Others)	1707	+	0.83	CACGTc	L345501
818.	TF_motif_seq_0316	(Others)	1707	-	0.83	cACGTC	L345501
819.	TF_motif_seq_0316	(Others)	1785	+	0.83	CACGTc	L345501
820.	TF_motif_seq_0316	(Others)	1785	-	0.83	cACGTC	L345501
821.	TF_motif_seq_0316	(Others)	1980	+	0.83	AACGTc	L345501
822.	TF_motif_seq_0316	(Others)	1980	-	0.83	aACGTC	L345501
823.	TF_motif_seq_0316	(Others)	2054	+	0.83	GACATc	L345501
824.	TF_motif_seq_0316	(Others)	2054	-	0.83	gACATC	L345501
825.	TF_motif_seq_0327	(Others)	182	+	0.83	TTCGTa	L34551
826.	TF_motif_seq_0327	(Others)	182	-	0.83	tTCGTA	L34551
827.	TF_motif_seq_0327	(Others)	329	+	0.83	TAAGTa	L34551
828.	TF_motif_seq_0327	(Others)	329	-	0.83	tAAGTA	L34551
829.	TF_motif_seq_0327	(Others)	840	+	0.83	TACGTg	L34551
830.	TF_motif_seq_0327	(Others)	840	-	0.83	tACGTG	L34551
831.	TF_motif_seq_0327	(Others)	949	+	0.83	TACATa	L34551
832.	TF_motif_seq_0327	(Others)	949	-	0.83	tACATA	L34551
833.	TF_motif_seq_0327	(Others)	1026	+	0.83	TATGTa	L34551
834.	TF_motif_seq_0327	(Others)	1026	-	0.83	tATGTA	L34551
835.	TF_motif_seq_0327	(Others)	1040	+	0.83	TACTTa	L34551
836.	TF_motif_seq_0327	(Others)	1040	-	0.83	tACTTA	L34551
837.	TF_motif_seq_0327	(Others)	1799	+	0.83	CACGTa	L34551
838.	TF_motif_seq_0327	(Others)	1799	-	0.83	cACGTA	L34551
839.	TF_motif_seq_0327	(Others)	1947	+	0.83	TACTTa	L34551
840.	TF_motif_seq_0327	(Others)	1947	-	0.83	tACTTA	L34551
841.	TF_motif_seq_0347	Alpha-amylase	304	-	0.86	atTAATT	M24286;M24287
842.	TF_motif_seq_0347	Alpha-amylase	687	-	1	ttTAATT	M24286;M24287
843.	TF_motif_seq_0347	Alpha-amylase	710	-	0.86	gtTAATT	M24286;M24287
844.	TF_motif_seq_0347	Alpha-amylase	1569	-	0.86	ctTAATT	M24286;M24287
845.	TF_motif_seq_0347	Alpha-amylase	1572	+	1	AATTAaa	M24286;M24287
846.	TF_motif_seq_0347	Alpha-amylase	1744	-	1	ttTAATT	M24286;M24287
847.	TF_motif_seq_0347	Alpha-amylase	1747	+	0.86	AATTAag	M24286;M24287
848.	TF_motif_seq_0347	Alpha-amylase	2308	-	0.86	tcTAATT	M24286;M24287
849.	TF_motif_seq_0376	Myb/SANT; MYB	286	-	0.86	ctTGTTA	Os01g0812000
850.	TF_motif_seq_0376	Myb/SANT; MYB	344	-	1	ttTGTTA	Os01g0812000
851.	TF_motif_seq_0376	Myb/SANT; MYB	636	-	0.86	ctTGTTA	Os01g0812000
852.	TF_motif_seq_0376	Myb/SANT; MYB	829	-	1	ttTGTTA	Os01g0812000
853.	TF_motif_seq_0376	Myb/SANT; MYB	1044	+	0.86	TAACAta	Os01g0812000
854.	TF_motif_seq_0376	Myb/SANT; MYB	1853	+	0.86	TAACAac	Os01g0812000
855.	TF_motif_seq_0379	Alpha-amylase	286	-	0.84	ctTGTTA	X16509
856.	TF_motif_seq_0379	Alpha-amylase	344	-	1	ttTGTTA	X16509
857.	TF_motif_seq_0379	Alpha-amylase	636	-	0.84	ctTGTTA	X16509
858.	TF_motif_seq_0379	Alpha-amylase	829	-	1	ttTGTTA	X16509
859.	TF_motif_seq_0379	Alpha-amylase	1044	+	0.96	TAACAta	X16509
860.	TF_motif_seq_0379	Alpha-amylase	1853	+	0.84	TAACAac	X16509
861.	TF_motif_seq_0379	Alpha-amylase	2343	+	0.84	TAACAgt	X16509
862.	TF_motif_seq_0386	Alpha-amylase	225	-	0.86	ctGGATA	X16509
863.	TF_motif_seq_0422	LEA_5	1750	-	0.75	taaGCATG	U22102
864.	TF_motif_seq_0422	LEA_5	1959	+	0.75	CATGCttc	U22102
865.	TF_motif_seq_0422	LEA_5	2218	+	0.88	CATGCacg	U22102
866.	TF_motif_seq_0431	TCP	417	+	0.75	GGTCAaac	Os04g0194600;Os08g0544800
867.	TF_motif_seq_0431	TCP	1838	-	0.75	gtcGGAAC	Os04g0194600;Os08g0544800
868.	TF_motif_seq_0431	TCP	1922	-	0.75	gcgGGAAC	Os04g0194600;Os08g0544800
869.	TF_motif_seq_0431	TCP	2174	+	0.75	GGTCCcgt	Os04g0194600;Os08g0544800
870.	TF_motif_seq_0446	LEA_5	1797	-	0.88	cacACGTA	U22102
871.	TF_motif_seq_0470	Homeodomain; HD-ZIP	993	+	1	CAATAattg	Os08g0416000;Os09g0470500;Os09g0528200
872.	TF_motif_seq_0470	Homeodomain; HD-ZIP	993	-	1	caatAATTG	Os08g0416000;Os09g0470500;Os09g0528200
873.	TF_motif_seq_0470	Homeodomain; HD-ZIP	1509	+	1	CAATTattg	Os08g0416000;Os09g0470500;Os09g0528200
874.	TF_motif_seq_0470	Homeodomain; HD-ZIP	1509	-	1	caatTATTG	Os08g0416000;Os09g0470500;Os09g0528200
875.	TF_motif_seq_0508	SBP	110	+	0.75	ggCGTTCaa	Os01g0292900;Os01g0922600;Os02g0139400;Os02g0174100;Os02g0177300;Os03g0833300;Os04g0551500;Os05g0408200;Os06g0659100;Os06g0663500;Os06g0703500;Os08g0509600;Os08g0513700;Os08g0531600;Os09g0491532;Os09g0507100;Os11g0496600
876.	TF_motif_seq_0508	SBP	182	+	0.75	ttCGTAGga	Os01g0292900;Os01g0922600;Os02g0139400;Os02g0174100;Os02g0177300;Os03g0833300;Os04g0551500;Os05g0408200;Os06g0659100;Os06g0663500;Os06g0703500;Os08g0509600;Os08g0513700;Os08g0531600;Os09g0491532;Os09g0507100;Os11g0496600
877.	TF_motif_seq_0508	SBP	329	+	0.75	taAGTACac	Os01g0292900;Os01g0922600;Os02g0139400;Os02g0174100;Os02g0177300;Os03g0833300;Os04g0551500;Os05g0408200;Os06g0659100;Os06g0663500;Os06g0703500;Os08g0509600;Os08g0513700;Os08g0531600;Os09g0491532;Os09g0507100;Os11g0496600
878.	TF_motif_seq_0508	SBP	431	+	0.75	ctGGTACaa	Os01g0292900;Os01g0922600;Os02g0139400;Os02g0174100;Os02g0177300;Os03g0833300;Os04g0551500;Os05g0408200;Os06g0659100;Os06g0663500;Os06g0703500;Os08g0509600;Os08g0513700;Os08g0531600;Os09g0491532;Os09g0507100;Os11g0496600
879.	TF_motif_seq_0508	SBP	432	-	0.75	tgGTACAaa	Os01g0292900;Os01g0922600;Os02g0139400;Os02g0174100;Os02g0177300;Os03g0833300;Os04g0551500;Os05g0408200;Os06g0659100;Os06g0663500;Os06g0703500;Os08g0509600;Os08g0513700;Os08g0531600;Os09g0491532;Os09g0507100;Os11g0496600
880.	TF_motif_seq_0508	SBP	593	-	0.75	ttGTAGGat	Os01g0292900;Os01g0922600;Os02g0139400;Os02g0174100;Os02g0177300;Os03g0833300;Os04g0551500;Os05g0408200;Os06g0659100;Os06g0663500;Os06g0703500;Os08g0509600;Os08g0513700;Os08g0531600;Os09g0491532;Os09g0507100;Os11g0496600
881.	TF_motif_seq_0508	SBP	611	-	0.75	tgGTAAGga	Os01g0292900;Os01g0922600;Os02g0139400;Os02g0174100;Os02g0177300;Os03g0833300;Os04g0551500;Os05g0408200;Os06g0659100;Os06g0663500;Os06g0703500;Os08g0509600;Os08g0513700;Os08g0531600;Os09g0491532;Os09g0507100;Os11g0496600
882.	TF_motif_seq_0508	SBP	640	+	0.75	ttAGTACca	Os01g0292900;Os01g0922600;Os02g0139400;Os02g0174100;Os02g0177300;Os03g0833300;Os04g0551500;Os05g0408200;Os06g0659100;Os06g0663500;Os06g0703500;Os08g0509600;Os08g0513700;Os08g0531600;Os09g0491532;Os09g0507100;Os11g0496600
883.	TF_motif_seq_0508	SBP	999	-	0.75	ttGTAAGcc	Os01g0292900;Os01g0922600;Os02g0139400;Os02g0174100;Os02g0177300;Os03g0833300;Os04g0551500;Os05g0408200;Os06g0659100;Os06g0663500;Os06g0703500;Os08g0509600;Os08g0513700;Os08g0531600;Os09g0491532;Os09g0507100;Os11g0496600
884.	TF_motif_seq_0508	SBP	1168	+	0.75	tgCATACca	Os01g0292900;Os01g0922600;Os02g0139400;Os02g0174100;Os02g0177300;Os03g0833300;Os04g0551500;Os05g0408200;Os06g0659100;Os06g0663500;Os06g0703500;Os08g0509600;Os08g0513700;Os08g0531600;Os09g0491532;Os09g0507100;Os11g0496600
885.	TF_motif_seq_0508	SBP	1206	-	0.75	tgGTGCGga	Os01g0292900;Os01g0922600;Os02g0139400;Os02g0174100;Os02g0177300;Os03g0833300;Os04g0551500;Os05g0408200;Os06g0659100;Os06g0663500;Os06g0703500;Os08g0509600;Os08g0513700;Os08g0531600;Os09g0491532;Os09g0507100;Os11g0496600
886.	TF_motif_seq_0508	SBP	1281	+	0.75	ttAGTACac	Os01g0292900;Os01g0922600;Os02g0139400;Os02g0174100;Os02g0177300;Os03g0833300;Os04g0551500;Os05g0408200;Os06g0659100;Os06g0663500;Os06g0703500;Os08g0509600;Os08g0513700;Os08g0531600;Os09g0491532;Os09g0507100;Os11g0496600
887.	TF_motif_seq_0508	SBP	1480	+	0.75	aaCCTACaa	Os01g0292900;Os01g0922600;Os02g0139400;Os02g0174100;Os02g0177300;Os03g0833300;Os04g0551500;Os05g0408200;Os06g0659100;Os06g0663500;Os06g0703500;Os08g0509600;Os08g0513700;Os08g0531600;Os09g0491532;Os09g0507100;Os11g0496600
888.	TF_motif_seq_0508	SBP	2138	-	0.88	ttGTACGag	Os01g0292900;Os01g0922600;Os02g0139400;Os02g0174100;Os02g0177300;Os03g0833300;Os04g0551500;Os05g0408200;Os06g0659100;Os06g0663500;Os06g0703500;Os08g0509600;Os08g0513700;Os08g0531600;Os09g0491532;Os09g0507100;Os11g0496600
889.	TFmatrixID_1746	TBP	2416	+	0.97	gATGCAaata	Os10g0432300;Os12g0580300
890.	TF_motif_seq_0002	(Motif sequence only)	106	-	0.7	taaagGCGTT	CE3OSOSEM
891.	TF_motif_seq_0013	(Motif sequence only)	1159	-	0.7	gcatgGTACT	ABREMOTIFIOSRAB16B
892.	TF_motif_seq_0013	(Motif sequence only)	2439	-	0.8	gcaaaGTACT	ABREMOTIFIOSRAB16B
893.	TF_motif_seq_0074	(Motif sequence only)	506	+	0.73	GGACGcggtga	ABADESI2
894.	TF_motif_seq_0077	(Motif sequence only)	2140	+	0.73	GTACGagccgt	ABRE3OSRAB16
895.	TF_motif_seq_0092	(Motif sequence only)	338	-	0.83	atggaatTTGTT	GLUTAACAOS
896.	TF_motif_seq_0092	(Motif sequence only)	680	+	0.75	AACAAaatttaa	GLUTAACAOS
897.	TF_motif_seq_0259	(Motif sequence only)	1	+	0.8	CCACG	CGACGOSAMY3
898.	TF_motif_seq_0259	(Motif sequence only)	4	+	0.8	CGATG	CGACGOSAMY3
899.	TF_motif_seq_0259	(Motif sequence only)	184	-	0.8	CGTAG	CGACGOSAMY3
900.	TF_motif_seq_0259	(Motif sequence only)	279	+	0.8	CAACG	CGACGOSAMY3
901.	TF_motif_seq_0259	(Motif sequence only)	387	-	0.8	CATCG	CGACGOSAMY3
902.	TF_motif_seq_0259	(Motif sequence only)	452	-	0.8	AGTCG	CGACGOSAMY3
903.	TF_motif_seq_0259	(Motif sequence only)	455	-	0.8	CGTCA	CGACGOSAMY3
904.	TF_motif_seq_0259	(Motif sequence only)	491	+	0.8	GGACG	CGACGOSAMY3
905.	TF_motif_seq_0259	(Motif sequence only)	494	+	0.8	CGACC	CGACGOSAMY3
906.	TF_motif_seq_0259	(Motif sequence only)	506	+	0.8	GGACG	CGACGOSAMY3
907.	TF_motif_seq_0259	(Motif sequence only)	514	+	0.8	TGACG	CGACGOSAMY3
908.	TF_motif_seq_0259	(Motif sequence only)	535	+	0.8	CGAAG	CGACGOSAMY3
909.	TF_motif_seq_0259	(Motif sequence only)	544	+	0.8	CGTCG	CGACGOSAMY3
910.	TF_motif_seq_0259	(Motif sequence only)	544	-	1	CGTCG	CGACGOSAMY3
911.	TF_motif_seq_0259	(Motif sequence only)	547	+	1	CGACG	CGACGOSAMY3
912.	TF_motif_seq_0259	(Motif sequence only)	547	-	0.8	CGACG	CGACGOSAMY3
913.	TF_motif_seq_0259	(Motif sequence only)	564	+	0.8	CGACT	CGACGOSAMY3
914.	TF_motif_seq_0259	(Motif sequence only)	981	-	0.8	CTTCG	CGACGOSAMY3
915.	TF_motif_seq_0259	(Motif sequence only)	1133	-	0.8	CGTCT	CGACGOSAMY3
916.	TF_motif_seq_0259	(Motif sequence only)	1155	-	0.8	AGTCG	CGACGOSAMY3
917.	TF_motif_seq_0259	(Motif sequence only)	1259	-	0.8	CATCG	CGACGOSAMY3
918.	TF_motif_seq_0259	(Motif sequence only)	1275	-	0.8	TGTCG	CGACGOSAMY3
919.	TF_motif_seq_0259	(Motif sequence only)	1303	+	0.8	CGAGG	CGACGOSAMY3
920.	TF_motif_seq_0259	(Motif sequence only)	1402	+	0.8	AGACG	CGACGOSAMY3
921.	TF_motif_seq_0259	(Motif sequence only)	1709	-	0.8	CGTCA	CGACGOSAMY3
922.	TF_motif_seq_0259	(Motif sequence only)	1775	-	0.8	CCTCG	CGACGOSAMY3
923.	TF_motif_seq_0259	(Motif sequence only)	1778	+	0.8	CGACC	CGACGOSAMY3
924.	TF_motif_seq_0259	(Motif sequence only)	1787	-	0.8	CGTCC	CGACGOSAMY3
925.	TF_motif_seq_0259	(Motif sequence only)	1801	-	0.8	CGTAG	CGACGOSAMY3
926.	TF_motif_seq_0259	(Motif sequence only)	1837	-	0.8	GGTCG	CGACGOSAMY3
927.	TF_motif_seq_0259	(Motif sequence only)	1900	+	0.8	CGATG	CGACGOSAMY3
928.	TF_motif_seq_0259	(Motif sequence only)	1911	-	0.8	CATCG	CGACGOSAMY3
929.	TF_motif_seq_0259	(Motif sequence only)	1963	-	0.8	CTTCG	CGACGOSAMY3
930.	TF_motif_seq_0259	(Motif sequence only)	1982	-	0.8	CGTCA	CGACGOSAMY3
931.	TF_motif_seq_0259	(Motif sequence only)	2062	+	0.8	CGAGG	CGACGOSAMY3
932.	TF_motif_seq_0259	(Motif sequence only)	2076	+	0.8	CAACG	CGACGOSAMY3
933.	TF_motif_seq_0259	(Motif sequence only)	2079	+	0.8	CGGCG	CGACGOSAMY3
934.	TF_motif_seq_0259	(Motif sequence only)	2079	-	0.8	CGGCG	CGACGOSAMY3
935.	TF_motif_seq_0259	(Motif sequence only)	2194	-	0.8	CATCG	CGACGOSAMY3
936.	TF_motif_seq_0259	(Motif sequence only)	2322	-	0.8	CGTGG	CGACGOSAMY3
937.	TF_motif_seq_0259	(Motif sequence only)	2449	-	0.8	CTTCG	CGACGOSAMY3
938.	TF_motif_seq_0274	(Motif sequence only)	35	+	0.8	TGCCA	BIHD1OS
939.	TF_motif_seq_0274	(Motif sequence only)	35	-	0.8	TGCCA	BIHD1OS
940.	TF_motif_seq_0274	(Motif sequence only)	45	-	0.8	TTACA	BIHD1OS
941.	TF_motif_seq_0274	(Motif sequence only)	69	+	0.8	TTTCA	BIHD1OS
942.	TF_motif_seq_0274	(Motif sequence only)	78	+	0.8	TGTGA	BIHD1OS
943.	TF_motif_seq_0274	(Motif sequence only)	125	-	0.8	TGAGA	BIHD1OS
944.	TF_motif_seq_0274	(Motif sequence only)	145	-	0.8	TGAAA	BIHD1OS
945.	TF_motif_seq_0274	(Motif sequence only)	247	-	0.8	TGAAA	BIHD1OS
946.	TF_motif_seq_0274	(Motif sequence only)	271	+	0.8	TGGCA	BIHD1OS
947.	TF_motif_seq_0274	(Motif sequence only)	271	-	0.8	TGGCA	BIHD1OS
948.	TF_motif_seq_0274	(Motif sequence only)	276	+	0.8	TTTCA	BIHD1OS
949.	TF_motif_seq_0274	(Motif sequence only)	288	+	0.8	TGTTA	BIHD1OS
950.	TF_motif_seq_0274	(Motif sequence only)	346	+	0.8	TGTTA	BIHD1OS
951.	TF_motif_seq_0274	(Motif sequence only)	355	+	0.8	TATCA	BIHD1OS
952.	TF_motif_seq_0274	(Motif sequence only)	417	+	0.8	GGTCA	BIHD1OS
953.	TF_motif_seq_0274	(Motif sequence only)	448	-	0.8	GGACA	BIHD1OS
954.	TF_motif_seq_0274	(Motif sequence only)	455	+	0.8	CGTCA	BIHD1OS
955.	TF_motif_seq_0274	(Motif sequence only)	457	-	0.8	TCACA	BIHD1OS
956.	TF_motif_seq_0274	(Motif sequence only)	475	+	0.8	TTTCA	BIHD1OS
957.	TF_motif_seq_0274	(Motif sequence only)	477	-	0.8	TCACA	BIHD1OS
958.	TF_motif_seq_0274	(Motif sequence only)	514	-	0.8	TGACG	BIHD1OS
959.	TF_motif_seq_0274	(Motif sequence only)	569	+	0.8	TGTGA	BIHD1OS
960.	TF_motif_seq_0274	(Motif sequence only)	571	+	0.8	TGACA	BIHD1OS
961.	TF_motif_seq_0274	(Motif sequence only)	571	-	1	TGACA	BIHD1OS
962.	TF_motif_seq_0274	(Motif sequence only)	630	-	0.8	TGAAA	BIHD1OS
963.	TF_motif_seq_0274	(Motif sequence only)	638	+	0.8	TGTTA	BIHD1OS
964.	TF_motif_seq_0274	(Motif sequence only)	831	+	0.8	TGTTA	BIHD1OS
965.	TF_motif_seq_0274	(Motif sequence only)	867	+	0.8	TGACA	BIHD1OS
966.	TF_motif_seq_0274	(Motif sequence only)	867	-	1	TGACA	BIHD1OS
967.	TF_motif_seq_0274	(Motif sequence only)	890	-	0.8	TAACA	BIHD1OS
968.	TF_motif_seq_0274	(Motif sequence only)	918	+	0.8	TTTCA	BIHD1OS
969.	TF_motif_seq_0274	(Motif sequence only)	944	-	0.8	TCACA	BIHD1OS
970.	TF_motif_seq_0274	(Motif sequence only)	964	+	0.8	TTTCA	BIHD1OS
971.	TF_motif_seq_0274	(Motif sequence only)	986	-	0.8	TGAAA	BIHD1OS
972.	TF_motif_seq_0274	(Motif sequence only)	1000	+	0.8	TGTAA	BIHD1OS
973.	TF_motif_seq_0274	(Motif sequence only)	1020	+	1	TGTCA	BIHD1OS
974.	TF_motif_seq_0274	(Motif sequence only)	1020	-	0.8	TGTCA	BIHD1OS
975.	TF_motif_seq_0274	(Motif sequence only)	1044	-	0.8	TAACA	BIHD1OS
976.	TF_motif_seq_0274	(Motif sequence only)	1135	+	0.8	TCTCA	BIHD1OS
977.	TF_motif_seq_0274	(Motif sequence only)	1141	+	0.8	AGTCA	BIHD1OS
978.	TF_motif_seq_0274	(Motif sequence only)	1188	-	0.8	GGACA	BIHD1OS
979.	TF_motif_seq_0274	(Motif sequence only)	1195	+	1	TGTCA	BIHD1OS
980.	TF_motif_seq_0274	(Motif sequence only)	1195	-	0.8	TGTCA	BIHD1OS
981.	TF_motif_seq_0274	(Motif sequence only)	1256	-	0.8	TTACA	BIHD1OS
982.	TF_motif_seq_0274	(Motif sequence only)	1275	+	0.8	TGTCG	BIHD1OS
983.	TF_motif_seq_0274	(Motif sequence only)	1306	-	0.8	GGACA	BIHD1OS
984.	TF_motif_seq_0274	(Motif sequence only)	1390	+	0.8	TTTCA	BIHD1OS
985.	TF_motif_seq_0274	(Motif sequence only)	1417	+	0.8	GGTCA	BIHD1OS
986.	TF_motif_seq_0274	(Motif sequence only)	1426	+	0.8	AGTCA	BIHD1OS
987.	TF_motif_seq_0274	(Motif sequence only)	1470	-	0.8	TAACA	BIHD1OS
988.	TF_motif_seq_0274	(Motif sequence only)	1497	-	0.8	TGAAA	BIHD1OS
989.	TF_motif_seq_0274	(Motif sequence only)	1524	-	0.8	TGAAA	BIHD1OS
990.	TF_motif_seq_0274	(Motif sequence only)	1591	-	0.8	TGACT	BIHD1OS
991.	TF_motif_seq_0274	(Motif sequence only)	1597	-	0.8	TGACC	BIHD1OS
992.	TF_motif_seq_0274	(Motif sequence only)	1614	-	0.8	TGAAA	BIHD1OS
993.	TF_motif_seq_0274	(Motif sequence only)	1651	+	0.8	TGGCA	BIHD1OS
994.	TF_motif_seq_0274	(Motif sequence only)	1651	-	0.8	TGGCA	BIHD1OS
995.	TF_motif_seq_0274	(Motif sequence only)	1684	+	1	TGTCA	BIHD1OS
996.	TF_motif_seq_0274	(Motif sequence only)	1684	-	0.8	TGTCA	BIHD1OS
997.	TF_motif_seq_0274	(Motif sequence only)	1686	-	0.8	TCACA	BIHD1OS
998.	TF_motif_seq_0274	(Motif sequence only)	1709	+	0.8	CGTCA	BIHD1OS
999.	TF_motif_seq_0274	(Motif sequence only)	1796	-	0.8	TCACA	BIHD1OS
1000.	TF_motif_seq_0274	(Motif sequence only)	1849	-	0.8	TGACT	BIHD1OS
1001.	TF_motif_seq_0274	(Motif sequence only)	1853	-	0.8	TAACA	BIHD1OS
1002.	TF_motif_seq_0274	(Motif sequence only)	1878	-	0.8	GGACA	BIHD1OS
1003.	TF_motif_seq_0274	(Motif sequence only)	1936	+	0.8	TTTCA	BIHD1OS
1004.	TF_motif_seq_0274	(Motif sequence only)	1938	-	0.8	TCACA	BIHD1OS
1005.	TF_motif_seq_0274	(Motif sequence only)	1972	+	1	TGTCA	BIHD1OS
1006.	TF_motif_seq_0274	(Motif sequence only)	1972	-	0.8	TGTCA	BIHD1OS
1007.	TF_motif_seq_0274	(Motif sequence only)	1974	-	0.8	TCACA	BIHD1OS
1008.	TF_motif_seq_0274	(Motif sequence only)	1982	+	0.8	CGTCA	BIHD1OS
1009.	TF_motif_seq_0274	(Motif sequence only)	2000	-	0.8	TGATA	BIHD1OS
1010.	TF_motif_seq_0274	(Motif sequence only)	2032	-	0.8	TGAGA	BIHD1OS
1011.	TF_motif_seq_0274	(Motif sequence only)	2038	-	0.8	TGAGA	BIHD1OS
1012.	TF_motif_seq_0274	(Motif sequence only)	2047	-	0.8	TGAGA	BIHD1OS
1013.	TF_motif_seq_0274	(Motif sequence only)	2053	-	0.8	GGACA	BIHD1OS
1014.	TF_motif_seq_0274	(Motif sequence only)	2092	+	0.8	GGTCA	BIHD1OS
1015.	TF_motif_seq_0274	(Motif sequence only)	2162	+	0.8	TGGCA	BIHD1OS
1016.	TF_motif_seq_0274	(Motif sequence only)	2162	-	0.8	TGGCA	BIHD1OS
1017.	TF_motif_seq_0274	(Motif sequence only)	2266	+	0.8	TGTCT	BIHD1OS
1018.	TF_motif_seq_0274	(Motif sequence only)	2276	-	0.8	TGACT	BIHD1OS
1019.	TF_motif_seq_0274	(Motif sequence only)	2343	-	0.8	TAACA	BIHD1OS
1020.	TF_motif_seq_0274	(Motif sequence only)	2428	+	0.8	TGTAA	BIHD1OS
1021.	TF_motif_seq_0274	(Motif sequence only)	2455	-	0.8	TGAAA	BIHD1OS
1022.	TF_motif_seq_0309	(Motif sequence only)	1183	-	1	aAAAGG	PYRIMIDINEBOXOSRAMY1A
1023.	TF_motif_seq_0309	(Motif sequence only)	1387	+	1	CCTTTt	PYRIMIDINEBOXOSRAMY1A
1024.	TF_motif_seq_0321	(Motif sequence only)	119	+	1	GAAAAt	GT1CONSENSUS
1025.	TF_motif_seq_0321	(Motif sequence only)	128	+	1	GAAAAa	GT1CONSENSUS
1026.	TF_motif_seq_0321	(Motif sequence only)	353	-	1	aTTATC	GT1CONSENSUS
1027.	TF_motif_seq_0321	(Motif sequence only)	786	-	1	tTTACC	GT1CONSENSUS
1028.	TF_motif_seq_0321	(Motif sequence only)	906	-	1	tTTTTC	GT1CONSENSUS
1029.	TF_motif_seq_0321	(Motif sequence only)	962	-	1	tTTTTC	GT1CONSENSUS
1030.	TF_motif_seq_0321	(Motif sequence only)	976	-	1	tTTTTC	GT1CONSENSUS
1031.	TF_motif_seq_0321	(Motif sequence only)	1071	+	1	GAAAAa	GT1CONSENSUS
1032.	TF_motif_seq_0321	(Motif sequence only)	1181	+	1	GAAAAa	GT1CONSENSUS
1033.	TF_motif_seq_0321	(Motif sequence only)	1459	+	1	GAAAAa	GT1CONSENSUS
1034.	TF_motif_seq_0321	(Motif sequence only)	1498	+	1	GAAAAt	GT1CONSENSUS
1035.	TF_motif_seq_0321	(Motif sequence only)	1525	+	1	GAAAAt	GT1CONSENSUS
1036.	TF_motif_seq_0321	(Motif sequence only)	1725	-	1	aTTTTC	GT1CONSENSUS
1037.	TF_motif_seq_0321	(Motif sequence only)	1726	-	1	tTTTCC	GT1CONSENSUS
1038.	TF_motif_seq_0321	(Motif sequence only)	1994	+	1	GATAAa	GT1CONSENSUS
1039.	TF_motif_seq_0321	(Motif sequence only)	2456	+	1	GAAAAa	GT1CONSENSUS
1040.	TF_motif_seq_0324	(Motif sequence only)	1838	-	0.95	GTCGGa	DRECRTCOREAT
1041.	TF_motif_seq_0328	(Motif sequence only)	226	-	1	tGGATA	TATCCAOSAMY
1042.	TF_motif_seq_0334	(Motif sequence only)	39	-	1	aGCCCA	SITEIIATCYTC
1043.	TF_motif_seq_0334	(Motif sequence only)	1098	-	1	gGCCCA	SITEIIATCYTC
1044.	TF_motif_seq_0334	(Motif sequence only)	1732	-	1	gGCCCA	SITEIIATCYTC
1045.	TF_motif_seq_0334	(Motif sequence only)	2070	+	0.95	TGGGCg	SITEIIATCYTC
1046.	TF_motif_seq_0334	(Motif sequence only)	2087	+	0.95	TGGGCg	SITEIIATCYTC
1047.	TF_motif_seq_0343	(Motif sequence only)	23	-	0.86	ctTGTTT	ANAERO1CONSENSUS
1048.	TF_motif_seq_0343	(Motif sequence only)	64	-	0.86	gtTGTTT	ANAERO1CONSENSUS
1049.	TF_motif_seq_0343	(Motif sequence only)	471	-	1	ttTGTTT	ANAERO1CONSENSUS
1050.	TF_motif_seq_0343	(Motif sequence only)	662	-	0.86	atTGTTT	ANAERO1CONSENSUS
1051.	TF_motif_seq_0343	(Motif sequence only)	679	+	1	AAACAaa	ANAERO1CONSENSUS
1052.	TF_motif_seq_0343	(Motif sequence only)	802	-	1	ttTGTTT	ANAERO1CONSENSUS
1053.	TF_motif_seq_0343	(Motif sequence only)	956	-	0.86	atTGTTT	ANAERO1CONSENSUS
1054.	TF_motif_seq_0343	(Motif sequence only)	1085	-	0.86	atTGTTT	ANAERO1CONSENSUS
1055.	TF_motif_seq_0343	(Motif sequence only)	1585	-	0.86	gtTGTTT	ANAERO1CONSENSUS
1056.	TF_motif_seq_0343	(Motif sequence only)	2313	-	1	ttTGTTT	ANAERO1CONSENSUS
1057.	TF_motif_seq_0343	(Motif sequence only)	2490	+	0.86	AAACAac	ANAERO1CONSENSUS
1058.	TF_motif_seq_0344	(Motif sequence only)	343	-	0.86	atTTGTT	AACACOREOSGLUB1
1059.	TF_motif_seq_0344	(Motif sequence only)	470	-	1	gtTTGTT	AACACOREOSGLUB1
1060.	TF_motif_seq_0344	(Motif sequence only)	680	+	0.86	AACAAaa	AACACOREOSGLUB1
1061.	TF_motif_seq_0344	(Motif sequence only)	801	-	0.86	atTTGTT	AACACOREOSGLUB1
1062.	TF_motif_seq_0344	(Motif sequence only)	828	-	0.86	atTTGTT	AACACOREOSGLUB1
1063.	TF_motif_seq_0344	(Motif sequence only)	1084	-	0.86	gaTTGTT	AACACOREOSGLUB1
1064.	TF_motif_seq_0344	(Motif sequence only)	1857	+	0.86	AACAAat	AACACOREOSGLUB1
1065.	TF_motif_seq_0344	(Motif sequence only)	2312	-	0.86	atTTGTT	AACACOREOSGLUB1
1066.	TF_motif_seq_0353	(Motif sequence only)	1643	-	0.84	aaCACGT	ACGTABREMOTIFA2OSEM
1067.	TF_motif_seq_0353	(Motif sequence only)	1783	-	0.96	ggCACGT	ACGTABREMOTIFA2OSEM
1068.	TF_motif_seq_0353	(Motif sequence only)	1797	-	0.84	caCACGT	ACGTABREMOTIFA2OSEM
1069.	TF_motif_seq_0353	(Motif sequence only)	2163	-	0.96	ggCACGT	ACGTABREMOTIFA2OSEM
1070.	TF_motif_seq_0353	(Motif sequence only)	2166	+	0.96	ACGTGcc	ACGTABREMOTIFA2OSEM
1071.	TF_motif_seq_0360	(Motif sequence only)	1799	+	0.86	CACGTag	IRO2OS
1072.	TF_motif_seq_0360	(Motif sequence only)	2164	-	0.86	gcACGTG	IRO2OS
1073.	TF_motif_seq_0360	(Motif sequence only)	2165	+	0.86	CACGTgc	IRO2OS
1074.	TF_motif_seq_0363	(Motif sequence only)	499	+	0.86	CCAATct	LEAFYATAG
1075.	TF_motif_seq_0363	(Motif sequence only)	1828	-	0.86	aaATTGG	LEAFYATAG
1076.	TF_motif_seq_0372	(Motif sequence only)	527	+	0.86	GTACTtg	ACGTOSGLUB1
1077.	TF_motif_seq_0372	(Motif sequence only)	839	+	0.86	TTACGtg	ACGTOSGLUB1
1078.	TF_motif_seq_0372	(Motif sequence only)	945	-	0.86	caCATAC	ACGTOSGLUB1
1079.	TF_motif_seq_0372	(Motif sequence only)	1785	-	0.86	caCGTCC	ACGTOSGLUB1
1080.	TF_motif_seq_0372	(Motif sequence only)	1799	-	0.86	caCGTAG	ACGTOSGLUB1
1081.	TF_motif_seq_0372	(Motif sequence only)	2140	+	0.86	GTACGag	ACGTOSGLUB1
1082.	TF_motif_seq_0372	(Motif sequence only)	2164	+	0.86	GCACGtg	ACGTOSGLUB1
1083.	TF_motif_seq_0372	(Motif sequence only)	2165	-	0.86	caCGTGC	ACGTOSGLUB1
1084.	TF_motif_seq_0378	(Motif sequence only)	344	-	0.86	ttTGTTA	GARE1OSREP1
1085.	TF_motif_seq_0378	(Motif sequence only)	829	-	0.86	ttTGTTA	GARE1OSREP1
1086.	TF_motif_seq_0378	(Motif sequence only)	1044	+	0.86	TAACAta	GARE1OSREP1
1087.	TF_motif_seq_0378	(Motif sequence only)	2343	+	0.86	TAACAgt	GARE1OSREP1
1088.	TF_motif_seq_0380	(Motif sequence only)	840	-	0.86	taCGTGA	GARE2OSREP1
1089.	TF_motif_seq_0380	(Motif sequence only)	1044	+	0.86	TAACAta	GARE2OSREP1
1090.	TF_motif_seq_0380	(Motif sequence only)	1243	-	0.86	tcCGTTA	GARE2OSREP1
1091.	TF_motif_seq_0380	(Motif sequence only)	1479	+	0.86	TAACCta	GARE2OSREP1
1092.	TF_motif_seq_0387	(Motif sequence only)	225	-	0.96	ctGGATA	TATCCAYMOTIFOSRAMY3D
1093.	TF_motif_seq_0389	(Motif sequence only)	657	+	0.86	TATTTat	TATABOXOSPAL
1094.	TF_motif_seq_0389	(Motif sequence only)	698	-	0.86	taAAATA	TATABOXOSPAL
1095.	TF_motif_seq_0389	(Motif sequence only)	818	+	0.86	TATTTta	TATABOXOSPAL
1096.	TF_motif_seq_0389	(Motif sequence only)	986	-	0.86	tgAAATA	TATABOXOSPAL
1097.	TF_motif_seq_0389	(Motif sequence only)	1542	-	0.86	atAAATA	TATABOXOSPAL
1098.	TF_motif_seq_0389	(Motif sequence only)	1555	+	0.86	TATTTat	TATABOXOSPAL
1099.	TF_motif_seq_0389	(Motif sequence only)	1559	+	0.86	TATTTat	TATABOXOSPAL
1100.	TF_motif_seq_0389	(Motif sequence only)	1667	+	0.86	TATTTat	TATABOXOSPAL
1101.	TF_motif_seq_0389	(Motif sequence only)	1671	+	0.86	TATTTat	TATABOXOSPAL
1102.	TF_motif_seq_0389	(Motif sequence only)	1742	+	1	TATTTaa	TATABOXOSPAL
1103.	TF_motif_seq_0389	(Motif sequence only)	1821	-	0.86	tcAAATA	TATABOXOSPAL
1104.	TF_motif_seq_0390	(Motif sequence only)	243	-	1	gtGATGA	ANAERO3CONSENSUS
1105.	TF_motif_seq_0390	(Motif sequence only)	1793	+	1	TCATCac	ANAERO3CONSENSUS
1106.	TF_motif_seq_0391	(Motif sequence only)	1804	-	0.86	agACTCA	GCN4OSGLUB1
1107.	TF_motif_seq_0392	(Motif sequence only)	2418	+	0.86	TGCAAat	PROLAMINBOXOSGLUB1
1108.	TF_motif_seq_0392	(Motif sequence only)	2438	+	1	TGCAAag	PROLAMINBOXOSGLUB1
1109.	TF_motif_seq_0392	(Motif sequence only)	2475	+	0.86	TGCAAac	PROLAMINBOXOSGLUB1
1110.	TF_motif_seq_0397	(Motif sequence only)	302	-	1	ccATTAA	WUSATAg
1111.	TF_motif_seq_0397	(Motif sequence only)	895	-	0.86	ctATTAA	WUSATAg
1112.	TF_motif_seq_0397	(Motif sequence only)	1520	+	0.86	TTAATga	WUSATAg
1113.	TF_motif_seq_0425	(Motif sequence only)	334	-	0.75	acaCATGG	SITEIOSPCNA
1114.	TF_motif_seq_0425	(Motif sequence only)	480	-	0.75	caaCATGG	SITEIOSPCNA
1115.	TF_motif_seq_0425	(Motif sequence only)	500	-	0.75	caaTCTGG	SITEIOSPCNA
1116.	TF_motif_seq_0425	(Motif sequence only)	2062	+	0.75	CGAGGtgc	SITEIOSPCNA
1117.	TF_motif_seq_0425	(Motif sequence only)	2094	-	0.75	tcaCCTTG	SITEIOSPCNA
1118.	TF_motif_seq_0425	(Motif sequence only)	2119	-	0.75	tctCCTGG	SITEIOSPCNA
1119.	TF_motif_seq_0425	(Motif sequence only)	2122	+	0.88	CCTGGtgg	SITEIOSPCNA
1120.	TF_motif_seq_0425	(Motif sequence only)	2206	-	0.88	ccaCCTGC	SITEIOSPCNA
1121.	TF_motif_seq_0425	(Motif sequence only)	2271	+	0.75	TCAGGtga	SITEIOSPCNA
1122.	TF_motif_seq_0429	(Motif sequence only)	34	-	0.75	ttgCCAGC	E2F1OSPCNA
1123.	TF_motif_seq_0429	(Motif sequence only)	224	+	0.75	GCTGGata	E2F1OSPCNA
1124.	TF_motif_seq_0429	(Motif sequence only)	1210	+	0.75	GCGGAata	E2F1OSPCNA
1125.	TF_motif_seq_0429	(Motif sequence only)	1235	+	0.75	GCGGCaca	E2F1OSPCNA
1126.	TF_motif_seq_0429	(Motif sequence only)	1727	-	0.88	tttCCGGC	E2F1OSPCNA
1127.	TF_motif_seq_0429	(Motif sequence only)	1875	+	0.75	GCAGGaca	E2F1OSPCNA
1128.	TF_motif_seq_0429	(Motif sequence only)	1922	+	0.88	GCGGGaac	E2F1OSPCNA
1129.	TF_motif_seq_0429	(Motif sequence only)	2185	-	0.75	tctGCCGC	E2F1OSPCNA
1130.	TF_motif_seq_0429	(Motif sequence only)	2243	-	0.75	gttCTCGC	E2F1OSPCNA
1131.	TF_motif_seq_0458	(Motif sequence only)	908	+	0.94	tTTCGCca	E2FCONSENSUS
1132.	TF_motif_seq_0458	(Motif sequence only)	1649	+	0.94	tTTGGCag	E2FCONSENSUS
1133.	TF_motif_seq_0458	(Motif sequence only)	1922	-	0.94	gcGGGAAc	E2FCONSENSUS
1134.	TF_motif_seq_0458	(Motif sequence only)	2160	+	0.94	tTTGGCac	E2FCONSENSUS
1135.	TF_motif_seq_0490	(Motif sequence only)	474	+	0.88	GTTTCacaa	ANAERO4CONSENSUS
1136.	TF_motif_seq_0490	(Motif sequence only)	1935	+	0.88	GTTTCacaa	ANAERO4CONSENSUS

## Sheet: D. Os02g0221900
ID	Matrix ID	Family	Position	Strand	Similar Score	Hit Sequence	TF ID or Motif name
1.	TFmatrixID_0070	AP2	2484	-	0.99	gGTCGGcat	Os06g0553700;Os10g0523900;Os10g0560700;Os02g0231000;Os02g0656600;Os02g0657000;Os04g0549700;Os04g0549800;Os04g0550200
2.	TFmatrixID_0085	AP2; ERF	2482	-	0.99	gagGTCGGca	Os06g0553700;Os10g0560700;Os11g0242300;Os02g0231000;Os02g0558700;Os02g0656600;Os02g0657000;Os04g0430800;Os04g0549700;Os04g0549800;Os04g0550200;Os06g0127100
3.	TFmatrixID_0086	AP2; ERF	2483	-	0.99	agGTCGGcat	Os06g0553700;Os10g0560700;Os11g0242300;Os02g0231000;Os02g0558700;Os02g0656600;Os02g0657000;Os04g0430800;Os04g0549700;Os04g0549800;Os04g0550200;Os06g0127100
4.	TFmatrixID_0109	AP2; ERF	2483	-	0.91	agGTCGGcat	Os02g0677300;Os06g0127100
5.	TFmatrixID_0127	AP2; B3; RAV	617	+	0.94	gCAACAaa	Os01g0693400
6.	TFmatrixID_0127	AP2; B3; RAV	1724	-	0.93	tcTGTTGa	Os01g0693400
7.	TFmatrixID_0130	AT-Hook	607	+	0.94	gATATAtttc	Os06g0326000;Os07g0184800;Os08g0512400;Os09g0491708
8.	TFmatrixID_0131	AT-Hook	904	+	1	atgcATAAA	Os06g0326000;Os07g0184800;Os08g0512400;Os09g0491708
9.	TFmatrixID_0131	AT-Hook	1036	-	1	TTTATtctt	Os06g0326000;Os07g0184800;Os08g0512400;Os09g0491708
10.	TFmatrixID_0131	AT-Hook	1502	+	1	aggtATAAA	Os06g0326000;Os07g0184800;Os08g0512400;Os09g0491708
11.	TFmatrixID_0133	AT-Hook	1415	+	1	tagaAAAAA	Os01g0835600
12.	TFmatrixID_0133	AT-Hook	1487	-	1	TTTTTcggt	Os01g0835600
13.	TFmatrixID_0136	AT-Hook	1036	-	1	TTTATtct	Os07g0184800
14.	TFmatrixID_0141	AT-Hook	2075	+	0.97	aGCAATtgct	Os07g0184800
15.	TFmatrixID_0141	AT-Hook	2075	-	0.97	agcaATTGCt	Os07g0184800
16.	TFmatrixID_0148	AT-Hook	638	+	0.99	atAAAATa	Os02g0824300;Os06g0326000;Os07g0184800;Os08g0512400;Os09g0491708
17.	TFmatrixID_0148	AT-Hook	677	+	1	aaAAAATt	Os02g0824300;Os06g0326000;Os07g0184800;Os08g0512400;Os09g0491708
18.	TFmatrixID_0148	AT-Hook	1122	-	1	aATTTTtt	Os02g0824300;Os06g0326000;Os07g0184800;Os08g0512400;Os09g0491708
19.	TFmatrixID_0148	AT-Hook	1419	+	0.99	aaAAAATc	Os02g0824300;Os06g0326000;Os07g0184800;Os08g0512400;Os09g0491708
20.	TFmatrixID_0148	AT-Hook	1506	+	0.99	atAAAATa	Os02g0824300;Os06g0326000;Os07g0184800;Os08g0512400;Os09g0491708
21.	TFmatrixID_0149	AT-Hook	272	+	0.97	gaaTATTTcc	Os11g0602200
22.	TFmatrixID_0149	AT-Hook	608	+	0.97	ataTATTTcg	Os11g0602200
23.	TFmatrixID_0149	AT-Hook	639	-	0.97	taAAATAtgt	Os11g0602200
24.	TFmatrixID_0150	AT-Hook	271	+	1	agAATATttc	Os01g0835600
25.	TFmatrixID_0150	AT-Hook	271	-	1	agaATATTtc	Os01g0835600
26.	TFmatrixID_0150	AT-Hook	1641	+	0.99	caAATATtgg	Os01g0835600
27.	TFmatrixID_0150	AT-Hook	1641	-	0.99	caaATATTgg	Os01g0835600
28.	TFmatrixID_0152	AT-Hook	678	+	1	aaAAATT	Os06g0326000
29.	TFmatrixID_0152	AT-Hook	1122	-	1	AATTTtt	Os06g0326000
30.	TFmatrixID_0159	bHLH	1964	-	0.98	tCACGTt	LOC_Os01g18290;Os02g0805250;Os03g0639300;Os03g0782500;Os04g0618600;Os05g0139100;Os06g0164400;Os07g0143200;Os10g0556200;Os12g0610200
31.	TFmatrixID_0169	bHLH	1872	+	0.92	caCACGTtct	Os01g0915600;Os02g0564700;Os02g0705500;Os03g0231950;Os03g0728900;Os03g0802900;Os04g0350700;Os05g0103000;Os06g0193400;Os06g0275600;Os07g0193800;Os08g0487700;Os08g0524800;Os08g0536800;Os09g0474100;Os09g0501600;Os09g0510500
32.	TFmatrixID_0174	bHLH	879	-	0.75	acaCATGC	Os01g0915600;Os02g0564700;Os02g0705500;Os03g0231950;Os03g0728900;Os03g0802900;Os04g0350700;Os05g0103000;Os06g0193400;Os06g0275600;Os07g0193800;Os08g0487700;Os08g0524800;Os08g0536800;Os09g0417400;Os09g0474100;Os09g0501600;Os09g0510500
33.	TFmatrixID_0174	bHLH	1227	+	0.75	GCACAtgt	Os01g0915600;Os02g0564700;Os02g0705500;Os03g0231950;Os03g0728900;Os03g0802900;Os04g0350700;Os05g0103000;Os06g0193400;Os06g0275600;Os07g0193800;Os08g0487700;Os08g0524800;Os08g0536800;Os09g0417400;Os09g0474100;Os09g0501600;Os09g0510500
34.	TFmatrixID_0174	bHLH	1229	-	0.75	acaTGTGC	Os01g0915600;Os02g0564700;Os02g0705500;Os03g0231950;Os03g0728900;Os03g0802900;Os04g0350700;Os05g0103000;Os06g0193400;Os06g0275600;Os07g0193800;Os08g0487700;Os08g0524800;Os08g0536800;Os09g0417400;Os09g0474100;Os09g0501600;Os09g0510500
35.	TFmatrixID_0174	bHLH	1873	+	0.75	ACACGttc	Os01g0915600;Os02g0564700;Os02g0705500;Os03g0231950;Os03g0728900;Os03g0802900;Os04g0350700;Os05g0103000;Os06g0193400;Os06g0275600;Os07g0193800;Os08g0487700;Os08g0524800;Os08g0536800;Os09g0417400;Os09g0474100;Os09g0501600;Os09g0510500
36.	TFmatrixID_0174	bHLH	1873	-	0.75	acaCGTTC	Os01g0915600;Os02g0564700;Os02g0705500;Os03g0231950;Os03g0728900;Os03g0802900;Os04g0350700;Os05g0103000;Os06g0193400;Os06g0275600;Os07g0193800;Os08g0487700;Os08g0524800;Os08g0536800;Os09g0417400;Os09g0474100;Os09g0501600;Os09g0510500
37.	TFmatrixID_0174	bHLH	1919	+	0.75	GCAAGtcc	Os01g0915600;Os02g0564700;Os02g0705500;Os03g0231950;Os03g0728900;Os03g0802900;Os04g0350700;Os05g0103000;Os06g0193400;Os06g0275600;Os07g0193800;Os08g0487700;Os08g0524800;Os08g0536800;Os09g0417400;Os09g0474100;Os09g0501600;Os09g0510500
38.	TFmatrixID_0174	bHLH	1955	-	0.75	actCGTGC	Os01g0915600;Os02g0564700;Os02g0705500;Os03g0231950;Os03g0728900;Os03g0802900;Os04g0350700;Os05g0103000;Os06g0193400;Os06g0275600;Os07g0193800;Os08g0487700;Os08g0524800;Os08g0536800;Os09g0417400;Os09g0474100;Os09g0501600;Os09g0510500
39.	TFmatrixID_0174	bHLH	1978	+	0.75	GCATGagc	Os01g0915600;Os02g0564700;Os02g0705500;Os03g0231950;Os03g0728900;Os03g0802900;Os04g0350700;Os05g0103000;Os06g0193400;Os06g0275600;Os07g0193800;Os08g0487700;Os08g0524800;Os08g0536800;Os09g0417400;Os09g0474100;Os09g0501600;Os09g0510500
40.	TFmatrixID_0174	bHLH	2090	+	0.75	GCACTtga	Os01g0915600;Os02g0564700;Os02g0705500;Os03g0231950;Os03g0728900;Os03g0802900;Os04g0350700;Os05g0103000;Os06g0193400;Os06g0275600;Os07g0193800;Os08g0487700;Os08g0524800;Os08g0536800;Os09g0417400;Os09g0474100;Os09g0501600;Os09g0510500
41.	TFmatrixID_0174	bHLH	2263	+	0.75	GAACGggc	Os01g0915600;Os02g0564700;Os02g0705500;Os03g0231950;Os03g0728900;Os03g0802900;Os04g0350700;Os05g0103000;Os06g0193400;Os06g0275600;Os07g0193800;Os08g0487700;Os08g0524800;Os08g0536800;Os09g0417400;Os09g0474100;Os09g0501600;Os09g0510500
42.	TFmatrixID_0174	bHLH	2263	-	0.75	gaaCGGGC	Os01g0915600;Os02g0564700;Os02g0705500;Os03g0231950;Os03g0728900;Os03g0802900;Os04g0350700;Os05g0103000;Os06g0193400;Os06g0275600;Os07g0193800;Os08g0487700;Os08g0524800;Os08g0536800;Os09g0417400;Os09g0474100;Os09g0501600;Os09g0510500
43.	TFmatrixID_0176	bHLH	60	+	0.93	acaACTTGc	Os01g0900800;Os02g0564700;Os02g0603600;Os04g0489600;Os08g0506700;Os09g0487900
44.	TFmatrixID_0176	bHLH	1585	-	0.92	gCAAGTagt	Os01g0900800;Os02g0564700;Os02g0603600;Os04g0489600;Os08g0506700;Os09g0487900
45.	TFmatrixID_0177	bHLH	1872	+	0.89	caCACGTtct	LOC_Os01g18290;Os01g0915600;Os02g0564700;Os02g0705500;Os02g0795800;Os02g0805250;Os03g0231950;Os03g0639300;Os03g0728900;Os03g0782500;Os03g0797600;Os03g0802900;Os04g0350700;Os04g0618600;Os05g0103000;Os05g0139100;Os06g0164400;Os06g0184000;Os06g0193400;Os06g0275600;Os07g0143200;Os07g0193800;Os08g0487700;Os08g0524800;Os08g0536800;Os09g0417400;Os09g0474100;Os09g0487900;Os09g0501600;Os09g0510500;Os10g05…
46.	TFmatrixID_0182	bZIP	1869	-	0.95	caccaCACGTtct	Os01g0859300;Os02g0766700;Os06g0211200;Os09g0456200
47.	TFmatrixID_0184	bZIP	1963	-	0.93	ctCACGTtta	Os02g0766700;Os06g0211200;Os09g0456200
48.	TFmatrixID_0185	bZIP	707	-	0.98	acTGACGtca	Os01g0279900;Os01g0808100;Os01g0859500;Os02g0194900;Os03g0318600;Os04g0637000;Os05g0443850;Os05g0492000;Os06g0265400;Os06g0614100;Os07g0687700;Os08g0176900;Os09g0280500;Os09g0489500;Os11g0152700;Os12g0152900
49.	TFmatrixID_0185	bZIP	709	+	0.98	tgaCGTCAgt	Os01g0279900;Os01g0808100;Os01g0859500;Os02g0194900;Os03g0318600;Os04g0637000;Os05g0443850;Os05g0492000;Os06g0265400;Os06g0614100;Os07g0687700;Os08g0176900;Os09g0280500;Os09g0489500;Os11g0152700;Os12g0152900
50.	TFmatrixID_0185	bZIP	1857	-	0.89	tgTGACGcgt	Os01g0279900;Os01g0808100;Os01g0859500;Os02g0194900;Os03g0318600;Os04g0637000;Os05g0443850;Os05g0492000;Os06g0265400;Os06g0614100;Os07g0687700;Os08g0176900;Os09g0280500;Os09g0489500;Os11g0152700;Os12g0152900
51.	TFmatrixID_0188	bZIP	1060	+	0.98	tGACAGccat	Os03g0127500;Os03g0336200
52.	TFmatrixID_0188	bZIP	1337	-	0.97	tgtgCTGTCg	Os03g0127500;Os03g0336200
53.	TFmatrixID_0188	bZIP	2123	-	0.96	ttacCTGTCc	Os03g0127500;Os03g0336200
54.	TFmatrixID_0188	bZIP	2205	+	0.96	gGACAGttcc	Os03g0127500;Os03g0336200
55.	TFmatrixID_0191	B3; bZIP;bZIP	707	-	1	actGACGTca	LOC_Os02g22280;Os01g0279900;Os01g0808100;Os01g0859500;Os02g0194900;Os03g0318600;Os04g0637000;Os05g0443850;Os05g0492000;Os06g0265400;Os06g0614100;Os07g0687700;Os08g0176900;Os09g0280500;Os09g0489500;Os11g0152700;Os12g0152900
56.	TFmatrixID_0191	B3; bZIP;bZIP	709	+	1	tgACGTCagt	LOC_Os02g22280;Os01g0279900;Os01g0808100;Os01g0859500;Os02g0194900;Os03g0318600;Os04g0637000;Os05g0443850;Os05g0492000;Os06g0265400;Os06g0614100;Os07g0687700;Os08g0176900;Os09g0280500;Os09g0489500;Os11g0152700;Os12g0152900
57.	TFmatrixID_0193	bZIP	153	+	0.75	ACATGttt	Os02g0766700;Os05g0489700;Os06g0211200;Os09g0456200
58.	TFmatrixID_0193	bZIP	599	+	0.75	AAACGcgt	Os02g0766700;Os05g0489700;Os06g0211200;Os09g0456200
59.	TFmatrixID_0193	bZIP	599	-	0.75	aaaCGCGT	Os02g0766700;Os05g0489700;Os06g0211200;Os09g0456200
60.	TFmatrixID_0193	bZIP	601	+	0.75	ACGCGtga	Os02g0766700;Os05g0489700;Os06g0211200;Os09g0456200
61.	TFmatrixID_0193	bZIP	601	-	0.75	acgCGTGA	Os02g0766700;Os05g0489700;Os06g0211200;Os09g0456200
62.	TFmatrixID_0193	bZIP	797	-	0.75	actTGTGT	Os02g0766700;Os05g0489700;Os06g0211200;Os09g0456200
63.	TFmatrixID_0193	bZIP	808	+	0.75	ACATGtgg	Os02g0766700;Os05g0489700;Os06g0211200;Os09g0456200
64.	TFmatrixID_0193	bZIP	879	+	0.75	ACACAtgc	Os02g0766700;Os05g0489700;Os06g0211200;Os09g0456200
65.	TFmatrixID_0193	bZIP	926	-	0.75	aaaAGTGT	Os02g0766700;Os05g0489700;Os06g0211200;Os09g0456200
66.	TFmatrixID_0193	bZIP	1227	-	0.75	gcaCATGT	Os02g0766700;Os05g0489700;Os06g0211200;Os09g0456200
67.	TFmatrixID_0193	bZIP	1229	+	0.75	ACATGtgc	Os02g0766700;Os05g0489700;Os06g0211200;Os09g0456200
68.	TFmatrixID_0193	bZIP	1443	+	0.75	ACTCGttt	Os02g0766700;Os05g0489700;Os06g0211200;Os09g0456200
69.	TFmatrixID_0193	bZIP	1443	-	0.75	actCGTTT	Os02g0766700;Os05g0489700;Os06g0211200;Os09g0456200
70.	TFmatrixID_0193	bZIP	1570	-	0.75	aaaCTTGT	Os02g0766700;Os05g0489700;Os06g0211200;Os09g0456200
71.	TFmatrixID_0193	bZIP	1834	+	0.75	ACACAggt	Os02g0766700;Os05g0489700;Os06g0211200;Os09g0456200
72.	TFmatrixID_0193	bZIP	1861	+	0.88	ACGCGtgt	Os02g0766700;Os05g0489700;Os06g0211200;Os09g0456200
73.	TFmatrixID_0193	bZIP	1861	-	0.88	acgCGTGT	Os02g0766700;Os05g0489700;Os06g0211200;Os09g0456200
74.	TFmatrixID_0193	bZIP	1873	+	0.75	ACACGttc	Os02g0766700;Os05g0489700;Os06g0211200;Os09g0456200
75.	TFmatrixID_0193	bZIP	1955	+	0.75	ACTCGtgc	Os02g0766700;Os05g0489700;Os06g0211200;Os09g0456200
76.	TFmatrixID_0193	bZIP	1955	-	0.75	actCGTGC	Os02g0766700;Os05g0489700;Os06g0211200;Os09g0456200
77.	TFmatrixID_0193	bZIP	1964	+	0.75	TCACGttt	Os02g0766700;Os05g0489700;Os06g0211200;Os09g0456200
78.	TFmatrixID_0193	bZIP	1964	-	0.75	tcaCGTTT	Os02g0766700;Os05g0489700;Os06g0211200;Os09g0456200
79.	TFmatrixID_0193	bZIP	2039	-	0.75	aaaCTTGT	Os02g0766700;Os05g0489700;Os06g0211200;Os09g0456200
80.	TFmatrixID_0195	B3; bZIP;bZIP	707	-	0.99	acTGACGtca	LOC_Os02g22280;Os01g0279900;Os01g0808100;Os01g0859500;Os02g0194900;Os03g0318600;Os04g0637000;Os05g0443850;Os05g0492000;Os06g0265400;Os06g0614100;Os07g0687700;Os08g0176900;Os09g0280500;Os09g0489500;Os11g0152700;Os12g0152900
81.	TFmatrixID_0195	B3; bZIP;bZIP	709	+	0.99	tgaCGTCAgt	LOC_Os02g22280;Os01g0279900;Os01g0808100;Os01g0859500;Os02g0194900;Os03g0318600;Os04g0637000;Os05g0443850;Os05g0492000;Os06g0265400;Os06g0614100;Os07g0687700;Os08g0176900;Os09g0280500;Os09g0489500;Os11g0152700;Os12g0152900
82.	TFmatrixID_0195	B3; bZIP;bZIP	1857	-	0.93	tgTGACGcgt	LOC_Os02g22280;Os01g0279900;Os01g0808100;Os01g0859500;Os02g0194900;Os03g0318600;Os04g0637000;Os05g0443850;Os05g0492000;Os06g0265400;Os06g0614100;Os07g0687700;Os08g0176900;Os09g0280500;Os09g0489500;Os11g0152700;Os12g0152900
83.	TFmatrixID_0196	B3; bZIP;bZIP	708	-	0.99	cTGACGtc	LOC_Os02g22280;Os01g0279900;Os01g0808100;Os01g0859500;Os02g0194900;Os03g0318600;Os04g0637000;Os05g0443850;Os05g0492000;Os06g0265400;Os06g0614100;Os07g0687700;Os08g0176900;Os09g0280500;Os09g0489500;Os11g0152700;Os12g0152900
84.	TFmatrixID_0196	B3; bZIP;bZIP	710	+	0.99	gaCGTCAg	LOC_Os02g22280;Os01g0279900;Os01g0808100;Os01g0859500;Os02g0194900;Os03g0318600;Os04g0637000;Os05g0443850;Os05g0492000;Os06g0265400;Os06g0614100;Os07g0687700;Os08g0176900;Os09g0280500;Os09g0489500;Os11g0152700;Os12g0152900
85.	TFmatrixID_0197	bZIP	707	-	0.97	acTGACGtca	Os01g0279900;Os01g0808100;Os01g0859500;Os02g0194900;Os03g0318600;Os04g0637000;Os05g0443850;Os05g0492000;Os06g0265400;Os06g0614100;Os07g0687700;Os08g0176900;Os09g0280500;Os09g0489500;Os11g0152700;Os12g0152900
86.	TFmatrixID_0197	bZIP	709	+	0.97	tgaCGTCAgt	Os01g0279900;Os01g0808100;Os01g0859500;Os02g0194900;Os03g0318600;Os04g0637000;Os05g0443850;Os05g0492000;Os06g0265400;Os06g0614100;Os07g0687700;Os08g0176900;Os09g0280500;Os09g0489500;Os11g0152700;Os12g0152900
87.	TFmatrixID_0198	bZIP	706	-	0.91	aactGACGTcag	Os02g0175100;Os03g0796900;Os06g0662200;Os12g0601800
88.	TFmatrixID_0198	bZIP	708	+	0.91	ctgACGTCagta	Os02g0175100;Os03g0796900;Os06g0662200;Os12g0601800
89.	TFmatrixID_0199	bZIP	631	-	0.96	ctTGACGata	Os01g0279900;Os01g0808100;Os01g0859500;Os02g0194900;Os03g0318600;Os04g0637000;Os05g0443850;Os05g0492000;Os06g0265400;Os06g0614100;Os07g0687700;Os08g0176900;Os09g0280500;Os09g0489500;Os11g0152700;Os12g0152900
90.	TFmatrixID_0199	bZIP	707	-	1	acTGACGtca	Os01g0279900;Os01g0808100;Os01g0859500;Os02g0194900;Os03g0318600;Os04g0637000;Os05g0443850;Os05g0492000;Os06g0265400;Os06g0614100;Os07g0687700;Os08g0176900;Os09g0280500;Os09g0489500;Os11g0152700;Os12g0152900
91.	TFmatrixID_0199	bZIP	709	+	1	tgaCGTCAgt	Os01g0279900;Os01g0808100;Os01g0859500;Os02g0194900;Os03g0318600;Os04g0637000;Os05g0443850;Os05g0492000;Os06g0265400;Os06g0614100;Os07g0687700;Os08g0176900;Os09g0280500;Os09g0489500;Os11g0152700;Os12g0152900
92.	TFmatrixID_0199	bZIP	1857	-	0.97	tgTGACGcgt	Os01g0279900;Os01g0808100;Os01g0859500;Os02g0194900;Os03g0318600;Os04g0637000;Os05g0443850;Os05g0492000;Os06g0265400;Os06g0614100;Os07g0687700;Os08g0176900;Os09g0280500;Os09g0489500;Os11g0152700;Os12g0152900
93.	TFmatrixID_0211	C2H2	100	+	1	tACACTg	Os03g0437200;Os12g0583700
94.	TFmatrixID_0211	C2H2	306	-	1	cAGTGTt	Os03g0437200;Os12g0583700
95.	TFmatrixID_0211	C2H2	928	-	1	aAGTGTg	Os03g0437200;Os12g0583700
96.	TFmatrixID_0211	C2H2	1079	+	1	cACACTg	Os03g0437200;Os12g0583700
97.	TFmatrixID_0211	C2H2	1114	-	1	cAGTGTa	Os03g0437200;Os12g0583700
98.	TFmatrixID_0211	C2H2	1590	-	1	tAGTGTg	Os03g0437200;Os12g0583700
99.	TFmatrixID_0213	C2H2	100	+	1	tACACTg	Os03g0437100;Os03g0437200;Os12g0583700
100.	TFmatrixID_0213	C2H2	306	-	1	cAGTGTt	Os03g0437100;Os03g0437200;Os12g0583700
101.	TFmatrixID_0213	C2H2	928	-	1	aAGTGTg	Os03g0437100;Os03g0437200;Os12g0583700
102.	TFmatrixID_0213	C2H2	1079	+	1	cACACTg	Os03g0437100;Os03g0437200;Os12g0583700
103.	TFmatrixID_0213	C2H2	1114	-	1	cAGTGTa	Os03g0437100;Os03g0437200;Os12g0583700
104.	TFmatrixID_0213	C2H2	1590	-	1	tAGTGTg	Os03g0437100;Os03g0437200;Os12g0583700
105.	TFmatrixID_0214	C2H2	97	+	0.99	cattACACTgttg	Os01g0838600;Os01g0839100;Os03g0279700;Os03g0820300;Os05g0114400;Os05g0460900
106.	TFmatrixID_0220	CG-1	598	-	0.99	aaaACGCGt	Os03g0191000;Os07g0623100;Os10g0375600
107.	TFmatrixID_0220	CG-1	601	+	0.99	aCGCGTgat	Os03g0191000;Os07g0623100;Os10g0375600
108.	TFmatrixID_0220	CG-1	1858	-	0.99	gtgACGCGt	Os03g0191000;Os07g0623100;Os10g0375600
109.	TFmatrixID_0220	CG-1	1861	+	0.99	aCGCGTgtc	Os03g0191000;Os07g0623100;Os10g0375600
110.	TFmatrixID_0221	CG-1	598	+	0.99	aaaaCGCGT	Os03g0191000;Os07g0623100;Os10g0375600
111.	TFmatrixID_0224	TCR	1968	+	0.99	gTTTAAat	Os01g0761100
112.	TFmatrixID_0224	TCR	1968	-	1	gtTTAAAt	Os01g0761100
113.	TFmatrixID_0227	TCR	758	-	0.98	tatTCAAAac	Os01g0761100
114.	TFmatrixID_0227	TCR	1782	-	0.98	aatTCAAAaa	Os01g0761100
115.	TFmatrixID_0228	TCR	1967	+	0.98	cgTTTAAatt	Os07g0176200
116.	TFmatrixID_0228	TCR	1967	-	0.98	cgtTTAAAtt	Os07g0176200
117.	TFmatrixID_0252	E2F	2281	+	1	tCGCGCcatc	Os02g0537500
118.	TFmatrixID_0256	EIN3	902	+	0.99	taATGCAtaa	Os03g0324200;Os03g0324300;Os07g0685700;Os08g0508700
119.	TFmatrixID_0256	EIN3	902	-	0.99	taaTGCATaa	Os03g0324200;Os03g0324300;Os07g0685700;Os08g0508700
120.	TFmatrixID_0256	EIN3	2182	+	0.98	ctATGCAcct	Os03g0324200;Os03g0324300;Os07g0685700;Os08g0508700
121.	TFmatrixID_0262	GATA	527	+	1	tgTGATCcc	Os01g0976800;Os02g0220400;Os03g0831200;Os05g0155400;Os05g0578900;Os06g0571800
122.	TFmatrixID_0262	GATA	859	+	1	aaTGATCtg	Os01g0976800;Os02g0220400;Os03g0831200;Os05g0155400;Os05g0578900;Os06g0571800
123.	TFmatrixID_0262	GATA	1631	+	1	atTGATCaa	Os01g0976800;Os02g0220400;Os03g0831200;Os05g0155400;Os05g0578900;Os06g0571800
124.	TFmatrixID_0262	GATA	1632	-	1	ttGATCAag	Os01g0976800;Os02g0220400;Os03g0831200;Os05g0155400;Os05g0578900;Os06g0571800
125.	TFmatrixID_0264	GATA	2139	-	1	ttgGATCTtc	Os01g0745700;Os02g0645600;Os02g0806300;Os03g0145200;Os05g0520300;Os10g0557600
126.	TFmatrixID_0264	GATA	2305	-	1	tccGATCTtc	Os01g0745700;Os02g0645600;Os02g0806300;Os03g0145200;Os05g0520300;Os10g0557600
127.	TFmatrixID_0265	GATA	2138	-	0.95	cttgGATCTt	Os01g0745700;Os02g0645600;Os02g0806300;Os03g0145200;Os05g0520300;Os10g0557600
128.	TFmatrixID_0265	GATA	2304	-	0.95	gtccGATCTt	Os01g0745700;Os02g0645600;Os02g0806300;Os03g0145200;Os05g0520300;Os10g0557600
129.	TFmatrixID_0266	GATA	860	+	0.99	atGATCTga	Os01g0745700;Os02g0645600;Os02g0806300;Os03g0145200;Os05g0520300;Os10g0557600
130.	TFmatrixID_0267	GATA	2139	-	0.99	ttgGATCTtc	Os01g0745700;Os02g0645600;Os02g0806300;Os03g0145200;Os05g0520300;Os10g0557600
131.	TFmatrixID_0268	GATA	2306	+	1	cCGATCttca	Os04g0544500
132.	TFmatrixID_0270	GATA	858	-	1	aaatGATCTg	Os01g0745700;Os02g0645600;Os02g0806300;Os03g0145200;Os05g0520300;Os10g0557600;Os11g0187200
133.	TFmatrixID_0271	GATA	2139	+	0.97	ttgGATCTtc	Os01g0745700;Os02g0645600;Os02g0806300;Os03g0145200;Os05g0520300;Os10g0557600;Os11g0187200
134.	TFmatrixID_0271	GATA	2305	+	0.97	tccGATCTtc	Os01g0745700;Os02g0645600;Os02g0806300;Os03g0145200;Os05g0520300;Os10g0557600;Os11g0187200
135.	TFmatrixID_0272	GATA	2306	+	1	cCGATCttc	Os04g0544500
136.	TFmatrixID_0278	Homeodomain; TALE	1058	+	1	atTGACAgcc	Os01g0302500;Os03g0673000;Os03g0727000;Os03g0727150;Os05g0129700;Os07g0129700
137.	TFmatrixID_0281	Homeodomain; HD-ZIP	1453	+	1	taTTATTgc	Os02g0729700;Os03g0170600;Os08g0416000;Os08g0481400;Os09g0470500;Os10g0404900
138.	TFmatrixID_0283	Homeodomain; HD-ZIP	1949	-	0.96	acAATCActc	Os01g0643600;Os02g0565600;Os03g0231000;Os04g0548700;Os06g0140400;Os06g0140700;Os08g0465000;Os09g0447000;Os10g0103700;Os10g0561800
139.	TFmatrixID_0283	Homeodomain; HD-ZIP	2450	+	0.96	tggTGATTgt	Os01g0643600;Os02g0565600;Os03g0231000;Os04g0548700;Os06g0140400;Os06g0140700;Os08g0465000;Os09g0447000;Os10g0103700;Os10g0561800
140.	TFmatrixID_0286	Homeodomain; HD-ZIP	1949	-	0.99	acAATCAc	Os01g0643600;Os02g0565600;Os03g0231000;Os04g0548700;Os06g0140400;Os06g0140700;Os08g0465000;Os09g0447000;Os10g0103700;Os10g0561800
141.	TFmatrixID_0286	Homeodomain; HD-ZIP	2452	+	0.99	gTGATTgt	Os01g0643600;Os02g0565600;Os03g0231000;Os04g0548700;Os06g0140400;Os06g0140700;Os08g0465000;Os09g0447000;Os10g0103700;Os10g0561800
142.	TFmatrixID_0289	Homeodomain; HD-ZIP	770	+	0.98	tcaTGATTca	Os01g0643600;Os02g0565600;Os03g0231000;Os04g0548700;Os06g0140400;Os06g0140700;Os08g0465000;Os09g0447000;Os10g0103700;Os10g0561800
143.	TFmatrixID_0292	Homeodomain; HD-ZIP	569	+	1	aATTATta	Os02g0729700;Os03g0170600;Os08g0416000;Os08g0481400;Os09g0470500;Os10g0404900
144.	TFmatrixID_0293	Homeodomain; TALE	1058	+	1	atTGACAgcc	Os02g0182800;Os06g0646600;Os08g0292900
145.	TFmatrixID_0293	Homeodomain; TALE	1073	-	0.99	gacTGTCAca	Os02g0182800;Os06g0646600;Os08g0292900
146.	TFmatrixID_0295	Homeodomain; HD-ZIP	1947	-	0.99	ggacAATCAc	Os02g0649300;Os04g0541700;Os09g0528200
147.	TFmatrixID_0295	Homeodomain; HD-ZIP	2452	+	0.99	gTGATTgtgg	Os02g0649300;Os04g0541700;Os09g0528200
148.	TFmatrixID_0296	Homeodomain; ZF-HD	722	+	1	tcTAATCgaa	Os02g0706600
149.	TFmatrixID_0296	Homeodomain; ZF-HD	820	-	1	gtgGATTAgt	Os02g0706600
150.	TFmatrixID_0299	Homeodomain; WOX	1949	-	0.97	acAATCAc	Os01g0818400
151.	TFmatrixID_0299	Homeodomain; WOX	2452	+	0.97	gTGATTgt	Os01g0818400
152.	TFmatrixID_0300	Homeodomain; TALE	707	+	1	acTGACGtca	Os01g0302500;Os03g0673000;Os03g0727000;Os05g0129700;Os07g0129700
153.	TFmatrixID_0300	Homeodomain; TALE	709	-	1	tgaCGTCAgt	Os01g0302500;Os03g0673000;Os03g0727000;Os05g0129700;Os07g0129700
154.	TFmatrixID_0301	Homeodomain; TALE	1059	+	1	tTGACAgc	Os03g0673000;Os03g0727000;Os03g0727150;Os03g0771500;Os05g0129700;Os07g0129700
155.	TFmatrixID_0304	LOB	1380	+	0.99	aataTGCGGg	Os01g0169400;Os03g0659700;Os05g0346800;Os11g0106900;Os12g0106200
156.	TFmatrixID_0310	MADF	1668	-	0.98	tgGTAAAtca	Os02g0104500;Os04g0541100;Os10g0516500
157.	TFmatrixID_0311	MADF	1668	-	0.99	tgGTAAAtca	Os02g0104500;Os04g0541100;Os10g0516500
158.	TFmatrixID_0312	MADF	311	-	0.99	tTAACCctgc	Os04g0486400
159.	TFmatrixID_0312	MADF	741	+	0.99	gtacGGTTAa	Os04g0486400
160.	TFmatrixID_0320	Myb/SANT	8	-	0.86	aaATATCga	Os02g0680700;Os06g0105800;Os06g0669700
161.	TFmatrixID_0320	Myb/SANT	588	+	0.86	gtGATATtt	Os02g0680700;Os06g0105800;Os06g0669700
162.	TFmatrixID_0323	Myb/SANT	7	+	0.99	aaaATATCga	Os06g0728700
163.	TFmatrixID_0323	Myb/SANT	588	-	0.99	gtGATATttt	Os06g0728700
164.	TFmatrixID_0323	Myb/SANT	754	-	0.98	tgGATATtca	Os06g0728700
165.	TFmatrixID_0324	Myb/SANT	391	+	0.99	gGAATCtc	Os06g0609500;Os08g0346500;Os09g0299200
166.	TFmatrixID_0324	Myb/SANT	1011	+	1	gGAATCtt	Os06g0609500;Os08g0346500;Os09g0299200
167.	TFmatrixID_0326	Myb/SANT	324	+	0.96	caaTATCCag	Os01g0187900;Os10g0561400
168.	TFmatrixID_0326	Myb/SANT	753	-	0.96	ttGGATAttc	Os01g0187900;Os10g0561400
169.	TFmatrixID_0326	Myb/SANT	1677	-	0.98	agGGATAaga	Os01g0187900;Os10g0561400
170.	TFmatrixID_0328	Myb/SANT	1678	+	0.98	gGGATAag	Os01g0187900;Os10g0561400
171.	TFmatrixID_0331	Myb/SANT	1677	-	1	agGGATAaga	Os01g0187900;Os10g0561400
172.	TFmatrixID_0334	Myb/SANT	7	+	0.98	aaaATATCg	Os06g0728700
173.	TFmatrixID_0334	Myb/SANT	323	+	0.96	ccaATATCc	Os06g0728700
174.	TFmatrixID_0334	Myb/SANT	589	-	0.99	tGATATttt	Os06g0728700
175.	TFmatrixID_0334	Myb/SANT	755	-	0.97	gGATATtca	Os06g0728700
176.	TFmatrixID_0336	Myb/SANT	1574	+	0.93	ttgTAGGTaat	Os05g0429900;LOC_Os08g43550;Os09g0538400;Os11g0180900;Os12g0175400
177.	TFmatrixID_0337	Myb/SANT	389	+	1	gtgGAATCtc	Os01g0176700
178.	TFmatrixID_0337	Myb/SANT	1009	+	1	tggGAATCtt	Os01g0176700
179.	TFmatrixID_0338	Myb/SANT	389	+	1	gtgGAATCtc	Os01g0176700
180.	TFmatrixID_0338	Myb/SANT	1009	+	1	tggGAATCtt	Os01g0176700
181.	TFmatrixID_0340	Myb/SANT	389	+	1	gtgGAATCtc	Os06g0609500;Os08g0346500;Os09g0299200
182.	TFmatrixID_0340	Myb/SANT	1009	+	1	tggGAATCtt	Os06g0609500;Os08g0346500;Os09g0299200
183.	TFmatrixID_0341	Myb/SANT	389	+	0.98	gtggAATCTc	Os03g0224200
184.	TFmatrixID_0341	Myb/SANT	1009	+	0.99	tgggAATCTt	Os03g0224200
185.	TFmatrixID_0342	Myb/SANT	389	+	1	gtgGAATCt	Os07g0685300
186.	TFmatrixID_0342	Myb/SANT	442	+	1	cagGAATCa	Os07g0685300
187.	TFmatrixID_0342	Myb/SANT	1009	+	1	tggGAATCt	Os07g0685300
188.	TFmatrixID_0342	Myb/SANT	1171	-	1	tGATTCccc	Os07g0685300
189.	TFmatrixID_0344	Myb/SANT	389	+	0.98	gtgGAATCtc	Os03g0224200
190.	TFmatrixID_0344	Myb/SANT	1009	+	0.98	tggGAATCtt	Os03g0224200
191.	TFmatrixID_0345	Myb/SANT	389	+	1	gtgGAATCtc	Os02g0174000;Os06g0664800;Os08g0346400
192.	TFmatrixID_0345	Myb/SANT	442	+	1	cagGAATCaa	Os02g0174000;Os06g0664800;Os08g0346400
193.	TFmatrixID_0345	Myb/SANT	1009	+	1	tggGAATCtt	Os02g0174000;Os06g0664800;Os08g0346400
194.	TFmatrixID_0345	Myb/SANT	1170	-	1	ttGATTCccc	Os02g0174000;Os06g0664800;Os08g0346400
195.	TFmatrixID_0348	Myb/SANT	935	-	0.97	gAAGATccta	Os03g0224200
196.	TFmatrixID_0348	Myb/SANT	1010	+	0.97	gggaATCTTg	Os03g0224200
197.	TFmatrixID_0348	Myb/SANT	2055	+	0.96	aagcATCTTc	Os03g0224200
198.	TFmatrixID_0348	Myb/SANT	2139	+	0.95	ttggATCTTc	Os03g0224200
199.	TFmatrixID_0352	Myb/SANT	404	-	0.96	cACCTAct	Os01g0874300;Os05g0429900;LOC_Os08g43550;Os09g0538400;Os11g0180900;Os12g0175400
200.	TFmatrixID_0357	Myb/SANT; G2-like	271	+	0.98	agAATATttc	Os02g0696900;Os03g0766500;Os08g0160300;Os08g0426866;Os09g0395300
201.	TFmatrixID_0357	Myb/SANT; G2-like	271	-	0.98	agaATATTtc	Os02g0696900;Os03g0766500;Os08g0160300;Os08g0426866;Os09g0395300
202.	TFmatrixID_0358	Myb/SANT	388	+	1	cgtgGAATCt	Os03g0325500;Os07g0685300
203.	TFmatrixID_0358	Myb/SANT	441	+	0.99	tcagGAATCa	Os03g0325500;Os07g0685300
204.	TFmatrixID_0358	Myb/SANT	1008	+	1	ctggGAATCt	Os03g0325500;Os07g0685300
205.	TFmatrixID_0358	Myb/SANT	1171	-	1	tGATTCccca	Os03g0325500;Os07g0685300
206.	TFmatrixID_0361	Myb/SANT	1658	-	0.93	aaaGATAAgg	Os01g0187900;Os01g0192300;Os05g0195700;Os10g0561400
207.	TFmatrixID_0361	Myb/SANT	1677	-	0.98	aggGATAAga	Os01g0187900;Os01g0192300;Os05g0195700;Os10g0561400
208.	TFmatrixID_0367	Myb/SANT	389	+	1	gtgGAATCtc	Os01g0176700;Os02g0325600
209.	TFmatrixID_0367	Myb/SANT	1009	+	1	tggGAATCtt	Os01g0176700;Os02g0325600
210.	TFmatrixID_0368	Myb/SANT	389	+	1	gtgGAATCtc	Os03g0329900;Os07g0438800
211.	TFmatrixID_0368	Myb/SANT	1009	+	1	tggGAATCtt	Os03g0329900;Os07g0438800
212.	TFmatrixID_0369	Myb/SANT	8	+	0.98	aaATATCga	Os08g0157600
213.	TFmatrixID_0369	Myb/SANT	324	+	0.97	caATATCca	Os08g0157600
214.	TFmatrixID_0369	Myb/SANT	588	-	0.98	gtGATATtt	Os08g0157600
215.	TFmatrixID_0369	Myb/SANT	754	-	0.98	tgGATATtc	Os08g0157600
216.	TFmatrixID_0371	Myb/SANT	389	+	1	gtgGAATCtc	Os02g0796500;Os03g0224200;Os06g0183100
217.	TFmatrixID_0371	Myb/SANT	1009	+	1	tggGAATCtt	Os02g0796500;Os03g0224200;Os06g0183100
218.	TFmatrixID_0372	Myb/SANT	1678	-	0.99	gGGATAaga	Os01g0187900;Os01g0192300;Os05g0195700;Os08g0151000;Os10g0561400
219.	TFmatrixID_0382	NAC; NAM	1069	-	1	ttTTGACtg	Os01g0104200;Os01g0816100;Os03g0327800;Os05g0421600;Os07g0566500;Os07g0683200;Os11g0126900;Os11g0184900;Os12g0123700
220.	TFmatrixID_0382	NAC; NAM	1126	-	1	ttTTGACca	Os01g0104200;Os01g0816100;Os03g0327800;Os05g0421600;Os07g0566500;Os07g0683200;Os11g0126900;Os11g0184900;Os12g0123700
221.	TFmatrixID_0382	NAC; NAM	1430	-	1	atTTGACta	Os01g0104200;Os01g0816100;Os03g0327800;Os05g0421600;Os07g0566500;Os07g0683200;Os11g0126900;Os11g0184900;Os12g0123700
222.	TFmatrixID_0382	NAC; NAM	1653	+	1	taGTCAAag	Os01g0104200;Os01g0816100;Os03g0327800;Os05g0421600;Os07g0566500;Os07g0683200;Os11g0126900;Os11g0184900;Os12g0123700
223.	TFmatrixID_0382	NAC; NAM	1838	+	1	agGTCAAga	Os01g0104200;Os01g0816100;Os03g0327800;Os05g0421600;Os07g0566500;Os07g0683200;Os11g0126900;Os11g0184900;Os12g0123700
224.	TFmatrixID_0385	NAC; NAM	1046	-	0.99	tcACACGgcaat	Os03g0119966;Os08g0562200
225.	TFmatrixID_0398	SBP	739	+	1	agGTACGgt	Os01g0922600;Os02g0139400;Os02g0174100;Os02g0177300;Os03g0833300;Os04g0551500;Os04g0656500;Os06g0659100;LOC_Os07g32170;Os08g0509600;Os08g0513700;Os08g0531600;Os09g0507100
226.	TFmatrixID_0398	SBP	2297	+	1	gaGTACGgt	Os01g0922600;Os02g0139400;Os02g0174100;Os02g0177300;Os03g0833300;Os04g0551500;Os04g0656500;Os06g0659100;LOC_Os07g32170;Os08g0509600;Os08g0513700;Os08g0531600;Os09g0507100
227.	TFmatrixID_0399	SBP	739	+	1	agGTACGgtt	Os01g0922600;Os02g0177300;Os03g0833300;Os04g0551500;Os04g0656500;Os06g0659100;Os06g0703500;LOC_Os07g32170;Os08g0509600;Os08g0513700;Os09g0507100
228.	TFmatrixID_0399	SBP	2297	+	1	gaGTACGgtc	Os01g0922600;Os02g0177300;Os03g0833300;Os04g0551500;Os04g0656500;Os06g0659100;Os06g0703500;LOC_Os07g32170;Os08g0509600;Os08g0513700;Os09g0507100
229.	TFmatrixID_0400	SBP	738	+	1	gagGTACGg	Os01g0292900;Os01g0922600;Os02g0177300;Os03g0833300;Os04g0656500;Os06g0659100;Os06g0703500;LOC_Os07g32170;Os08g0509600;Os08g0513700;Os08g0531600;Os09g0507100;Os11g0496600
230.	TFmatrixID_0400	SBP	2296	+	1	ggaGTACGg	Os01g0292900;Os01g0922600;Os02g0177300;Os03g0833300;Os04g0656500;Os06g0659100;Os06g0703500;LOC_Os07g32170;Os08g0509600;Os08g0513700;Os08g0531600;Os09g0507100;Os11g0496600
231.	TFmatrixID_0401	SBP	737	+	0.96	cgagGTACGgtt	Os01g0922600;Os02g0139400;Os02g0174100;Os02g0177300;Os04g0656500;Os06g0659100;Os06g0663500;Os06g0703500;Os08g0509600;Os08g0531600;Os09g0507100;Os11g0496600
232.	TFmatrixID_0401	SBP	2295	+	0.96	aggaGTACGgtc	Os01g0922600;Os02g0139400;Os02g0174100;Os02g0177300;Os04g0656500;Os06g0659100;Os06g0663500;Os06g0703500;Os08g0509600;Os08g0531600;Os09g0507100;Os11g0496600
233.	TFmatrixID_0402	SBP	740	+	1	gGTACGgtt	Os02g0177300;Os03g0833300;Os04g0551500;Os04g0656500;Os06g0659100;LOC_Os07g32170;Os08g0509600;Os08g0513700;Os08g0531600;Os09g0507100
234.	TFmatrixID_0402	SBP	2298	+	1	aGTACGgtc	Os02g0177300;Os03g0833300;Os04g0551500;Os04g0656500;Os06g0659100;LOC_Os07g32170;Os08g0509600;Os08g0513700;Os08g0531600;Os09g0507100
235.	TFmatrixID_0404	SBP	739	+	1	agGTACGgt	Os03g0833300;Os04g0551500;Os06g0659100;LOC_Os07g32170;Os08g0509600;Os08g0513700
236.	TFmatrixID_0404	SBP	2297	+	1	gaGTACGgt	Os03g0833300;Os04g0551500;Os06g0659100;LOC_Os07g32170;Os08g0509600;Os08g0513700
237.	TFmatrixID_0405	SBP	740	+	1	gGTACGgt	Os01g0922600;Os02g0174100;Os02g0177300;Os03g0833300;Os04g0551500;Os04g0656500;Os06g0659100;LOC_Os07g32170;Os08g0509600;Os08g0513700;Os08g0531600;Os09g0507100;Os11g0496600
238.	TFmatrixID_0405	SBP	2298	+	1	aGTACGgt	Os01g0922600;Os02g0174100;Os02g0177300;Os03g0833300;Os04g0551500;Os04g0656500;Os06g0659100;LOC_Os07g32170;Os08g0509600;Os08g0513700;Os08g0531600;Os09g0507100;Os11g0496600
239.	TFmatrixID_0406	SBP	740	+	0.98	gGTACGgtt	Os05g0408200
240.	TFmatrixID_0406	SBP	2298	+	0.98	aGTACGgtc	Os05g0408200
241.	TFmatrixID_0407	SBP	740	+	1	gGTACGg	Os01g0922600;Os02g0139400;Os02g0177300;Os03g0833300;Os04g0656500;Os06g0659100;Os06g0703500;LOC_Os07g32170;Os08g0509600;Os08g0513700;Os08g0531600;Os09g0507100;Os11g0496600
242.	TFmatrixID_0407	SBP	2298	+	1	aGTACGg	Os01g0922600;Os02g0139400;Os02g0177300;Os03g0833300;Os04g0656500;Os06g0659100;Os06g0703500;LOC_Os07g32170;Os08g0509600;Os08g0513700;Os08g0531600;Os09g0507100;Os11g0496600
243.	TFmatrixID_0408	SBP	739	+	1	agGTACGgt	Os01g0922600;Os02g0139400;Os02g0174100;Os02g0177300;Os03g0833300;Os04g0551500;Os04g0656500;Os06g0659100;Os06g0703500;LOC_Os07g32170;Os08g0509600;Os08g0513700;Os08g0531600;Os09g0491532;Os09g0507100;Os11g0496600
244.	TFmatrixID_0408	SBP	2297	+	1	gaGTACGgt	Os01g0922600;Os02g0139400;Os02g0174100;Os02g0177300;Os03g0833300;Os04g0551500;Os04g0656500;Os06g0659100;Os06g0703500;LOC_Os07g32170;Os08g0509600;Os08g0513700;Os08g0531600;Os09g0491532;Os09g0507100;Os11g0496600
245.	TFmatrixID_0410	SBP	739	+	1	agGTACGgt	Os01g0922600;Os02g0139400;Os02g0174100;Os02g0177300;Os03g0833300;Os04g0551500;Os04g0656500;Os06g0659100;Os06g0703500;LOC_Os07g32170;Os08g0509600;Os08g0513700;Os08g0531600;Os09g0507100;Os11g0496600
246.	TFmatrixID_0410	SBP	2297	+	1	gaGTACGgt	Os01g0922600;Os02g0139400;Os02g0174100;Os02g0177300;Os03g0833300;Os04g0551500;Os04g0656500;Os06g0659100;Os06g0703500;LOC_Os07g32170;Os08g0509600;Os08g0513700;Os08g0531600;Os09g0507100;Os11g0496600
247.	TFmatrixID_0411	SBP	737	+	1	cgagGTACGg	Os01g0922600;Os02g0139400;Os02g0174100;Os02g0177300;Os03g0833300;Os04g0656500;Os06g0659100;Os06g0703500;LOC_Os07g32170;Os08g0509600;Os08g0513700;Os08g0531600;Os09g0507100;Os11g0496600
[truncated: 776 more rows]

## Sheet: E. Os06g0565100
ID	Matrix ID	Family	Position	Strand	Similar Score	Hit Sequence	TF ID or Motif name
[truncated: 1,309 more rows]
