# Supplementary material for: Diverse Roles of MAX1 Homologues in Rice
Source: Genes (Basel). 2020 Nov 13;11(11):1348. doi: 10.3390/genes11111348 (PMC7709044; doi:10.3390/genes11111348)
Supplement: Supplementary file 1 [file genes-11-01348-s001.zip › Table S2 Common TF motifs identified in the promoter.xlsx]

## Sheet: Arkusz1
ID	Matrix ID	Family	Number of binding sites					TF ID or Motif name
			Os01g0700900	Os01g0701400	Os01g0701500	Os02g0221900	Os06g0565100
1	TFmatrixID_0130	AT-Hook	2	7	2	1	1	Os06g0326000;Os07g0184800;Os08g0512400;Os09g0491708
2	TFmatrixID_0131	AT-Hook	6	8	11	3	6	Os06g0326000;Os07g0184800;Os08g0512400;Os09g0491708
3	TFmatrixID_0133	AT-Hook	3	4	2	2	2	Os01g0835600
4	TFmatrixID_0148	AT-Hook	3	3	10	5	2	Os02g0824300;Os06g0326000;Os07g0184800;Os08g0512400;Os09g0491708
5	TFmatrixID_0152	AT-Hook	2	3	1	2	4	Os06g0326000
6	TFmatrixID_0159	bHLH	2	3	2	1	1	LOC_Os01g18290;Os02g0805250;Os03g0639300;Os03g0782500;Os04g0618600;Os05g0139100;Os06g0164400;Os07g0143200;Os10g0556200;Os12g0610200
7	TFmatrixID_0174	bHLH	14	7	15	11	27	Os01g0915600;Os02g0564700;Os02g0705500;Os03g0231950;Os03g0728900;Os03g0802900;Os04g0350700;Os05g0103000;Os06g0193400;Os06g0275600;Os07g0193800;Os08g0487700;Os08g0524800;Os08g0536800;Os09g0417400;Os09g0474100;Os09g0501600;Os09g0510500
8	TFmatrixID_0182	bZIP	6	2	4	1	1	Os01g0859300;Os02g0766700;Os06g0211200;Os09g0456200
9	TFmatrixID_0184	bZIP	2	3	3	1	1	Os02g0766700;Os06g0211200;Os09g0456200
10	TFmatrixID_0185	bZIP	2	1	3	3	1	Os01g0279900;Os01g0808100;Os01g0859500;Os02g0194900;Os03g0318600;Os04g0637000;Os05g0443850;Os05g0492000;Os06g0265400;Os06g0614100;Os07g0687700;Os08g0176900;Os09g0280500;Os09g0489500;Os11g0152700;Os12g0152900
11	TFmatrixID_0193	bZIP	12	16	17	23	5	Os02g0766700;Os05g0489700;Os06g0211200;Os09g0456200
12	TFmatrixID_0195	B3; bZIP;	5	1	4	3	1	LOC_Os02g22280;Os01g0279900;Os01g0808100;Os01g0859500;Os02g0194900;Os03g0318600;Os04g0637000;Os05g0443850;Os05g0492000;Os06g0265400;Os06g0614100;Os07g0687700;Os08g0176900;Os09g0280500;Os09g0489500;Os11g0152700;Os12g0152900
13	TFmatrixID_0198	bZIP	2	1	2	1	1	Os02g0175100;Os03g0796900;Os06g0662200;Os12g0601800
14	TFmatrixID_0199	bZIP	3	1	4	4	2	Os01g0279900;Os01g0808100;Os01g0859500;Os02g0194900;Os03g0318600;Os04g0637000;Os05g0443850;Os05g0492000;Os06g0265400;Os06g0614100;Os07g0687700;Os08g0176900;Os09g0280500;Os09g0489500;Os11g0152700;Os12g0152900
15	TFmatrixID_0211	C2H2	7	1	4	6	2	Os03g0437200;Os12g0583700
16	TFmatrixID_0213	C2H3	7	1	4	6	3	Os03g0437100;Os03g0437200;Os12g0583700
17	TFmatrixID_0220	C2H4	7	1	2	4	3	Os03g0191000;Os07g0623100;Os10g0375600
18	TFmatrixID_0221	CG-1	1	1	2	1	3	Os03g0191000;Os07g0623100;Os10g0375600
19	TFmatrixID_0256	EIN3	3	1	4	3	2	Os03g0324200;Os03g0324300;Os07g0685700;Os08g0508700
20	TFmatrixID_0268	GATA	3	5	3	1	2	Os04g0544500
21	TFmatrixID_0272	GATA	2	1	2	1	2	Os04g0544500
22	TFmatrixID_0296	Homeodomain; ZF-HD	5	3	7	2	1	Os02g0706600
23	TFmatrixID_0326	Myb/SANT	2	1	1	3	1	Os01g0187900;Os10g0561400
24	TFmatrixID_0331	Myb/SANT	2	1	1	1	1	Os01g0187900;Os10g0561400
25	TFmatrixID_0345	Myb/SANT	1	3	1	4	1	Os02g0174000;Os06g0664800;Os08g0346400
26	TFmatrixID_0361	Myb/SANT	3	1	1	2	1	Os01g0187900;Os01g0192300;Os05g0195700;Os10g0561400
27	TFmatrixID_0418	TBP	2	2	2	1	1	Os10g0432300;Os12g0580300
28	TFmatrixID_0569	TBP	2	3	5	3	4	Os10g0432300;Os12g0580300
29	TFmatrixID_0585	TBP	2	4	6	4	4	Os10g0432300;Os12g0580300
30	TF_motif_seq_0246	Homeodomain; TALE	19	9	19	19	9	Os03g0727000
31	TF_motif_seq_0256	B3	81	68	61	88	68	Os04g0676600;Os08g0101000
32	TF_motif_seq_0257	NF-YB	86	85	84	103	71	Os01g0834400;Os02g0725900;Os05g0463800;Os05g0573500
33	TF_motif_seq_0259	(Motif sequence only)	29	46	41	24	97	CGACGOSAMY3
34	TF_motif_seq_0266	TCP	116	138	136	146	310	Os03g0785800;Os04g0194600;Os12g0616400;Os01g0213800;Os08g0544800;Os11g0175700
35	TF_motif_seq_0274	(Motif sequence only)	103	75	84	95	40	BIHD1OS
36	TF_motif_seq_0282	Alpha-amylase	5	6	11	1	2	M24286;M24287
37	TF_motif_seq_0316	(Others)	12	16	16	10	20	L345501
38	TF_motif_seq_0321	(Motif sequence only)	13	30	16	22	10	GT1CONSENSUS
39	TF_motif_seq_0327
40	TF_motif_seq_0334
41	TF_motif_seq_0343
42	TF_motif_seq_0344
43	TF_motif_seq_0347
44	TF_motif_seq_0353
45	TF_motif_seq_0363
46	TF_motif_seq_0372
47	TF_motif_seq_0376
48	TF_motif_seq_0378
49	TF_motif_seq_0379
50	TF_motif_seq_0380
51	TF_motif_seq_0390
52	TF_motif_seq_0391
53	TF_motif_seq_0392
54	TF_motif_seq_0397
55	TF_motif_seq_0422
56	TF_motif_seq_0425
57	TF_motif_seq_0429
58	TF_motif_seq_0431
59	TF_motif_seq_0458
60	TF_motif_seq_0508
