# Supplementary material for: Diverse Roles of MAX1 Homologues in Rice
Source: Genes (Basel). 2020 Nov 13;11(11):1348. doi: 10.3390/genes11111348 (PMC7709044; doi:10.3390/genes11111348)
Supplement: Supplementary file 1 [file genes-11-01348-s001.zip › Table S9 Expression profiles of rice MAX1 genes.xlsx]

## Sheet: Arkusz3
	Project ID	Experiment ID	Experiment name	Variety	Development stage	Tissue	Expression value
							Os01g0700900	Os01g0701400	Os01g0701500	Os02g0221900	Os06g0565100
	SRP047482	SRX738069	Anther_Normal	Nipponbare	before flowering	Anther	0.3345	0.012054	0.084174	5.09706	0.168644
	DRP001762	DRX014510	Anther_WT	Nipponbare	flowering	Anther	0.426209	0.234497	0.276589	10.5714	0.655744
	DRP000391	DRX000661	Callus_Normal	Nipponbare	N6D medium	Callus	null	null	null	20.5038	0.656881
	SRP039045	SRX477950	Leaf	Nipponbare		Leaf	45.2899	3.67195	11.6746	0.116257	0.058335
	DRP002329	DRX017638	Leaf_35S:OSH1_-GR+DEX_24h_r1	Nipponbare	21 days seedling	Leaf	0.293612	0.069498	null	3.42731	0.49003
	DRP002329	DRX017646	Leaf_35S:OSH1_-GR+DEX_24h_r2	Nipponbare	21 days seedling	Leaf	null	0.069498	0.035519	2.87009	0.307192
	DRP002329	DRX017636	Leaf_35S:OSH1_-GR+DEX_3h_r1	Nipponbare	21 days seedling	Leaf	0.293612	0.069498	null	2.72169	0.587544
	DRP002329	DRX017644	Leaf_35S:OSH1_-GR+DEX_3h_r2	Nipponbare	21 days seedling	Leaf	0.293612	0.069498	0.035519	2.55084	0.372953
	DRP002329	DRX017637	Leaf_35S:OSH1_-GR+DEX_6h_r1	Nipponbare	21 days seedling	Leaf	0.293612	0.069498	null	3.33579	0.327892
	DRP002329	DRX017645	Leaf_35S:OSH1_-GR+DEX_6h_r2	Nipponbare	21 days seedling	Leaf	null	0.069498	0.035519	3.33679	0.381353
	DRP002329	DRX017635	Leaf_35S:OSH1_-GR+DEX_r1	Nipponbare	21 days seedling	Leaf	0.080265	0.069498	0.276589	2.84834	0.611248
	DRP002329	DRX017643	Leaf_35S:OSH1_-GR+DEX_r2	Nipponbare	21 days seedling	Leaf	0.293612	0.069498	0.035519	2.42416	0.557989
	SRP056884	SRX978709	Leaf_B8-12_r1	Nipponbare	16 days seedling	Leaf	null	null	null	3.88154	0.163292
	SRP056884	SRX978710	Leaf_B8-12_r2	Nipponbare	16 days seedling	Leaf	null	null	null	3.70427	0.321907
	SRP056884	SRX978711	Leaf_B8-12_r3	Nipponbare	16 days seedling	Leaf	0.031593	null	null	2.31553	0.310835
	SRP056884	SRX978700	Leaf_BLS256_r1	Nipponbare	16 days seedling	Leaf	0.550704	0.062065	null	2.11333	0.195572
	SRP056884	SRX978701	Leaf_BLS256_r2	Nipponbare	16 days seedling	Leaf	0.550704	0.062065	null	1.35954	0.153056
	SRP056884	SRX978702	Leaf_BLS256_r3	Nipponbare	16 days seedling	Leaf	null	null	null	2.52132	0.338862
	SRP056884	SRX978703	Leaf_BLS279_r1	Nipponbare	16 days seedling	Leaf	null	null	null	3.4415	0.239368
	SRP056884	SRX978704	Leaf_BLS279_r2	Nipponbare	16 days seedling	Leaf	null	null	null	2.80143	0.030907
	SRP056884	SRX978705	Leaf_BLS279_r3	Nipponbare	16 days seedling	Leaf	null	null	null	2.39744	0.196574
	SRP056884	SRX978718	Leaf_BXOR1_r1	Nipponbare	16 days seedling	Leaf	0.031593	null	null	1.76319	0.096177
	SRP056884	SRX978719	Leaf_BXOR1_r2	Nipponbare	16 days seedling	Leaf	0.031593	null	null	4.10992	0.149151
	SRP056884	SRX978720	Leaf_BXOR1_r3	Nipponbare	16 days seedling	Leaf	0.031593	null	null	4.23469	0.344688
	SRP056884	SRX978706	Leaf_CFBP2286_r1	Nipponbare	16 days seedling	Leaf	null	null	null	3.11339	0.312875
	SRP056884	SRX978707	Leaf_CFBP2286_r2	Nipponbare	16 days seedling	Leaf	null	null	null	1.76663	0.20632
	SRP056884	SRX978708	Leaf_CFBP2286_r3	Nipponbare	16 days seedling	Leaf	null	null	null	1.95508	0.183348
	SRP056884	SRX978721	Leaf_CFBP7331_r1	Nipponbare	16 days seedling	Leaf	0.031593	null	null	1.06893	0.154321
	SRP056884	SRX978722	Leaf_CFBP7331_r2	Nipponbare	16 days seedling	Leaf	0.031593	null	null	1.795	0.208831
	SRP056884	SRX978723	Leaf_CFBP7331_r3	Nipponbare	16 days seedling	Leaf	0.031593	null	null	1.25047	0.318535
	SRP056884	SRX978724	Leaf_CFBP7341_r1	Nipponbare	16 days seedling	Leaf	0.031593	null	null	1.16829	0.291427
	SRP056884	SRX978725	Leaf_CFBP7341_r2	Nipponbare	16 days seedling	Leaf	0.031593	0.158939	null	1.47397	0.093141
	SRP056884	SRX978726	Leaf_CFBP7341_r3	Nipponbare	16 days seedling	Leaf	0.031593	0.158939	null	1.57419	0.491838
	SRP056884	SRX978727	Leaf_CFBP7342_r3	Nipponbare	16 days seedling	Leaf	0.031593	0.158939	null	2.14676	0.266605
	SRP056884	SRX978728	Leaf_CFBP7342_r4	Nipponbare	16 days seedling	Leaf	0.031593	0.158939	0.003319	1.35118	0.228684
	SRP056884	SRX978729	Leaf_CFBP7342_r5	Nipponbare	16 days seedling	Leaf	0.031593	0.158939	0.003319	1.87234	0.188358
	SRP056884	SRX978712	Leaf_L8_r1	Nipponbare	16 days seedling	Leaf	0.031593	null	null	6.51218	0.37987
	SRP056884	SRX978713	Leaf_L8_r2	Nipponbare	16 days seedling	Leaf	0.031593	null	null	4.65514	0.279354
	SRP056884	SRX978714	Leaf_L8_r3	Nipponbare	16 days seedling	Leaf	0.031593	null	null	12.537	0.192376
	SRP056884	SRX978730	Leaf_Mock	Nipponbare	16 days seedling	Leaf	0.031593	0.158939	0.003319	2.85086	0.463992
	SRP056884	SRX978731	Leaf_Mock	Nipponbare	16 days seedling	Leaf	0.031593	0.158939	0.003319	1.92638	0.130982
	SRP056884	SRX978732	Leaf_Mock	Nipponbare	16 days seedling	Leaf	0.031593	0.158939	0.003319	1.6438	0.623377
	DRP000391	DRX000663	Leaf_Normal	Nipponbare	7 days before heading to 7 days after flowering	Leaf	null	null	0.057822	56.7079	0.815279
	SRP052309	SRX844803	Leaf_Osbhlh148-DR_r1	Nipponbare	45 days old plant	Leaf	0.702469	null	null	0.864699	0.642304
	SRP052309	SRX844804	Leaf_Osbhlh148-DR_r2	Nipponbare	45 days old plant	Leaf	0.178662	null	null	0.617938	0.123042
	SRP052309	SRX844805	Leaf_Osbhlh148-WW_r1	Nipponbare	45 days old plant	Leaf	0.26736	null	null	1.52732	0.815235
	SRP052309	SRX844806	Leaf_Osbhlh148-WW_r2	Nipponbare	45 days old plant	Leaf	0.160612	null	null	2.09084	0.728107
	SRP052310	SRX844813	Leaf_Oshsfa2e-DR_r1	Nipponbare	45 days old plant	Leaf	0.166357	0.062065	null	0.238682	0.166235
	SRP052310	SRX844814	Leaf_Oshsfa2e-DR_r2	Nipponbare	45 days old plant	Leaf	0.550704	0.062065	null	0.510618	0.184595
	SRP052310	SRX844815	Leaf_Oshsfa2e-WW_r1	Nipponbare	45 days old plant	Leaf	0.550704	0.062065	null	1.44552	1.01422
	SRP052310	SRX844816	Leaf_Oshsfa2e-WW_r2	Nipponbare	45 days old plant	Leaf	0.550704	0.062065	null	1.96358	0.695264
	SRP057260	SRX997484	Leaf_PXO99A_BLS256 Tal11b_r1	Nipponbare	28 days seedling	Leaf	0.031593	0.158939	0.002507	3.29242	0.17469
	SRP057260	SRX997485	Leaf_PXO99A_BLS256 Tal11b_r2	Nipponbare	28 days seedling	Leaf	0.031593	0.158939	null	4.77441	0.221411
	SRP057260	SRX997480	Leaf_PXO99A_BLS256 Tal2a_r1	Nipponbare	28 days seedling	Leaf	0.031593	0.158939	0.003319	1.72913	0.101253
	SRP057260	SRX997481	Leaf_PXO99A_BLS256 Tal2a_r2	Nipponbare	28 days seedling	Leaf	0.031593	0.158939	0.003319	3.5594	0.08342
	SRP057260	SRX997482	Leaf_PXO99A_dTal280_r1	Nipponbare	28 days seedling	Leaf	0.031593	0.158939	0.002507	0.751817	0.003142
	SRP057260	SRX997483	Leaf_PXO99A_dTal280_r2	Nipponbare	28 days seedling	Leaf	0.031593	0.158939	0.002507	2.11069	0.039377
	SRP049212	SRX739680	Leaf_r1	Nipponbare	14 days seedling	Leaf	0.187022	null	null	26.338	1.15362
	SRP049212	SRX739699	Leaf_r2	Nipponbare	14 days seedling	Leaf	0.172799	null	0.021175	13.351	0.768962
	SRP049212	SRX739700	Leaf_r3	Nipponbare	14 days seedling	Leaf	0.217396	null	null	22.7742	1.24394
	SRP056884	SRX978715	Leaf_RS105_r1	Nipponbare	16 days seedling	Leaf	0.031593	null	null	2.9246	0.189676
	SRP056884	SRX978716	Leaf_RS105_r2	Nipponbare	16 days seedling	Leaf	0.031593	null	null	2.3323	0.368438
	SRP056884	SRX978717	Leaf_RS105_r3	Nipponbare	16 days seedling	Leaf	0.031593	null	null	3.08745	0.095288
	SRP017256	SRX235858	Leaf_T2-PiZt-11-R	Nipponbare	21 days after transplanting	Leaf	0.17671	0.769436	8.46528	0.664616	0.221048
	SRP017256	SRX235859	Leaf_T2-PiZt-11-S	Nipponbare	21 days after transplanting	Leaf	0.536459	0.769436	8.46528	0.755622	0.174788
	SRP017256	SRX235860	Leaf_T4-PiZt-11-R	Nipponbare	21 days after transplanting	Leaf	0.123475	0.769436	8.46528	0.498011	0.191183
	SRP017256	SRX235861	Leaf_T4-PiZt-11-S	Nipponbare	21 days after transplanting	Leaf	0.185207	0.769436	8.46528	1.41855	0.403034
	SRP017256	SRX235863	Leaf_T6-Pi9-R	Nipponbare	21 days after transplanting	Leaf	0.144792	0.769436	8.46528	0.877902	0.180644
	SRP017256	SRX235862	Leaf_T6-PiZt-11-R	Nipponbare	21 days after transplanting	Leaf	0.268597	0.769436	8.46528	0.886769	0.409425
	SRP017256	SRX235864	Leaf_T6-Spin1i-1-R	Nipponbare	21 days after transplanting	Leaf	0.448644	0.769436	8.46528	0.808088	0.108315
	SRP029886	SRX348482	Leaf_WT	Nipponbare	14 days seedling	Leaf	0.362545	0.031237	0.018682	0.547759	0.429812
	DRP002329	DRX017642	Leaf_WT-DEX_24h_r1	Nipponbare	21 days seedling	Leaf	0.293612	0.069498	0.035519	2.28127	0.230234
	DRP002329	DRX017650	Leaf_WT-DEX_24h_r2	Nipponbare	21 days seedling	Leaf	null	0.040382	0.033295	2.38057	0.356594
	DRP002329	DRX017640	Leaf_WT-DEX_3h_r1	Nipponbare	21 days seedling	Leaf	0.293612	0.069498	null	2.68254	0.375671
	DRP002329	DRX017648	Leaf_WT-DEX_3h_r2	Nipponbare	21 days seedling	Leaf	null	0.040382	0.02908	2.99623	0.378485
	DRP002329	DRX017641	Leaf_WT-DEX_6h_r1	Nipponbare	21 days seedling	Leaf	0.293612	0.069498	null	2.65757	0.448721
	DRP002329	DRX017649	Leaf_WT-DEX_6h_r2	Nipponbare	21 days seedling	Leaf	null	0.040382	0.033295	3.49894	0.340187
	DRP002329	DRX017639	Leaf_WT-DEX_r1	Nipponbare	21 days seedling	Leaf	0.293612	0.069498	0.006338	2.05346	0.400633
	DRP002329	DRX017647	Leaf_WT-DEX_r2	Nipponbare	21 days seedling	Leaf	null	0.040382	0.024407	2.25316	0.21391
	SRP052306	SRX844621	Leaf_WT-DR_SRP052306_r1	Nipponbare	45 days old plant	Leaf	0.217396	null	null	0.909872	0.087275
	SRP052306	SRX844622	Leaf_WT-DR_SRP052306_r2	Nipponbare	45 days old plant	Leaf	0.166357	null	null	1.80507	0.101136
	SRP052309	SRX844799	Leaf_WT-DR_SRP052309_r1	Nipponbare	45 days old plant	Leaf	0.166357	null	null	0.909872	0.087275
	SRP052309	SRX844800	Leaf_WT-DR_SRP052309_r2	Nipponbare	45 days old plant	Leaf	0.166357	null	null	1.80507	0.101136
	SRP052310	SRX844809	Leaf_WT-DR_SRP052310_r1	Nipponbare	45 days old plant	Leaf	0.160612	null	null	0.909872	0.087275
	SRP052310	SRX844810	Leaf_WT-DR_SRP052310_r2	Nipponbare	45 days old plant	Leaf	0.166357	null	null	1.80507	0.101136
	SRP052306	SRX844623	Leaf_WT-WW_SRP052306_r1	Nipponbare	45 days old plant	Leaf	0.166357	null	null	4.68846	0.400744
	SRP052306	SRX844624	Leaf_WT-WW_SRP052306_r2	Nipponbare	45 days old plant	Leaf	0.166357	null	null	5.5723	0.642304
	SRP052309	SRX844801	Leaf_WT-WW_SRP052309_r1	Nipponbare	45 days old plant	Leaf	0.166357	null	null	4.68846	0.400744
	SRP052309	SRX844802	Leaf_WT-WW_SRP052309_r2	Nipponbare	45 days old plant	Leaf	0.166357	null	null	5.5723	0.642304
	SRP052310	SRX844811	Leaf_WT-WW_SRP052310_r1	Nipponbare	45 days old plant	Leaf	0.166357	null	null	4.68846	0.400744
	SRP052310	SRX844812	Leaf_WT-WW_SRP052310_r2	Nipponbare	45 days old plant	Leaf	0.166357	null	null	5.5723	0.642304
	SRP017256	SRX235856	Leaf_WT2007	Nipponbare	21 days after transplanting	Leaf	0.025426	0.769436	8.46528	0.716962	0.111385
	SRP017256	SRX235857	Leaf_WT2011	Nipponbare	21 days after transplanting	Leaf	0.364817	0.769436	8.46528	1.02785	0.074516
	SRP039045	SRX477951	Panicle	Nipponbare		Panicle	0.049659	3.67195	0.00966	2.3038	0.978852
	DRP000391	DRX000665	Panicle_Normal	Nipponbare	7 days before heading	Panicle	null	null	0.028335	6.09027	5.0428
	DRP000391	DRX000667	Panicle_Normal	Nipponbare	7 days after flowering	Panicle	null	0.035956	0.09159	9.49561	3.45717
	SRP035332	SRX425435	Panicle_young_0,5cm	Nipponbare	flowering	Panicle	45.2899	3.67195	11.6746	14.0181	1.31149
	SRP047482	SRX738075	Pistil_Normal	Nipponbare	before flowering	Pistil	0.3345	0.012054	0.084174	5.33523	2.15134
	SRP039045	SRX477952	Root	Nipponbare		Root	2.17679	0.326038	1.38189	0.768137	1.53813
	DRP000716	DRX002019	Root_-Pi_0day_r1	Nipponbare	14 days seedling	Root	0.824959	0.433623	2.52481	5.07738	6.57668
	DRP000716	DRX002020	Root_-Pi_0day_r2	Nipponbare	14 days seedling	Root	0.797333	0.433623	1.43471	4.43808	8.22598
	DRP000716	DRX002024	Root_-Pi_22day_r1	Nipponbare	14 days seedling	Root	1.53362	0.353167	2.37838	4.72291	4.45484
	DRP000716	DRX002026	Root_-Pi_22day_r2	Nipponbare	14 days seedling	Root	1.60558	0.353167	2.93484	3.74179	3.1503
	SRP028766	SRX335912	Root_1h+Pi_r1	Nipponbare	14 days seedling	Root	3.45282	0.105711	1.23411	2.1505	5.01815
	SRP028766	SRX335913	Root_1h+Pi_r2	Nipponbare	14 days seedling	Root	1.1896	0.277492	0.99539	2.61641	4.29826
	SRP028766	SRX335914	Root_1h+Pi_r3	Nipponbare	14 days seedling	Root	1.32652	0.20268	0.612987	1.40693	2.95412
	SRP028766	SRX335915	Root_1h-Pi_r1	Nipponbare	14 days seedling	Root	0.972579	0.195243	0.916896	2.104	4.68927
	SRP028766	SRX335916	Root_1h-Pi_r2	Nipponbare	14 days seedling	Root	1.52884	0.101357	0.968318	1.48458	2.80507
	SRP028766	SRX335917	Root_1h-Pi_r3	Nipponbare	14 days seedling	Root	1.98537	0.105246	1.51918	2.24561	4.7321
	SRP028766	SRX335918	Root_21d+1h+Pi_r1	Nipponbare	35 days seedling	Root	1.55251	0.201099	2.12184	1.82104	2.3902
	SRP028766	SRX335919	Root_21d+1h+Pi_r2	Nipponbare	35 days seedling	Root	1.05357	0.381513	2.39675	1.70449	2.60393
	SRP028766	SRX335920	Root_21d+1h+Pi_r3	Nipponbare	35 days seedling	Root	1.07395	0.27894	2.24563	2.00045	1.80391
	SRP028766	SRX335921	Root_21d+1h-Pi_r1	Nipponbare	35 days seedling	Root	39.4182	5.70966	8.23265	1.6893	1.73646
	SRP028766	SRX335922	Root_21d+1h-Pi_r2	Nipponbare	35 days seedling	Root	30.8977	4.01015	6.90642	1.58956	1.72204
	SRP028766	SRX335923	Root_21d+1h-Pi_r3	Nipponbare	35 days seedling	Root	48.0057	4.82132	11.1936	1.96986	1.94603
	SRP028766	SRX335924	Root_21d+1hRe_r1	Nipponbare	35 days seedling	Root	28.1738	1.81589	5.58995	1.37998	1.43979
	SRP028766	SRX335925	Root_21d+1hRe_r2	Nipponbare	35 days seedling	Root	18.7473	1.07059	4.47123	1.53774	1.00755
	SRP028766	SRX335926	Root_21d+1hRe_r3	Nipponbare	35 days seedling	Root	15.8441	0.641494	3.99961	1.27262	1.06277
	SRP028766	SRX335927	Root_21d+24h+Pi_r1	Nipponbare	35 days seedling	Root	2.42506	0.251538	1.44257	1.73479	2.4502
	SRP028766	SRX335928	Root_21d+24h+Pi_r2	Nipponbare	35 days seedling	Root	1.46089	0.327206	1.95416	1.54079	2.93166
	SRP028766	SRX335929	Root_21d+24h+Pi_r3	Nipponbare	35 days seedling	Root	1.10337	0.769294	1.75124	1.6452	2.50111
	SRP028766	SRX335930	Root_21d+24h-Pi_r1	Nipponbare	35 days seedling	Root	76.1917	4.63523	11.4532	1.82792	2.47598
	SRP028766	SRX335931	Root_21d+24h-Pi_r2	Nipponbare	35 days seedling	Root	90.767	6.6599	18.0827	1.38983	1.89319
	SRP028766	SRX335932	Root_21d+24h-Pi_r3	Nipponbare	35 days seedling	Root	73.6084	5.01412	12.5654	1.3113	1.6208
	SRP028766	SRX335933	Root_21d+24hRe_r1	Nipponbare	35 days seedling	Root	8.75034	0.301411	1.9818	1.76824	2.4975
	SRP028766	SRX335934	Root_21d+24hRe_r2	Nipponbare	35 days seedling	Root	3.63026	0.169065	1.99385	1.77008	1.30363
	SRP028766	SRX335935	Root_21d+24hRe_r3	Nipponbare	35 days seedling	Root	5.09481	0.290847	1.58443	2.1325	2.0011
	SRP028766	SRX335936	Root_21d+6h+Pi_r1	Nipponbare	35 days seedling	Root	2.0412	0.327764	1.04617	2.41012	2.64976
	SRP028766	SRX335937	Root_21d+6h+Pi_r2	Nipponbare	35 days seedling	Root	1.26525	0.156722	1.87585	1.89661	1.13311
	SRP028766	SRX335938	Root_21d+6h+Pi_r3	Nipponbare	35 days seedling	Root	0.886678	0.171669	1.99369	1.36252	1.58365
	SRP028766	SRX335939	Root_21d+6h-Pi_r1	Nipponbare	35 days seedling	Root	105.495	5.18022	19.5553	2.18915	1.9678
	SRP028766	SRX335940	Root_21d+6h-Pi_r2	Nipponbare	35 days seedling	Root	141.944	6.08633	22.3126	1.67534	2.06334
	SRP028766	SRX335941	Root_21d+6h-Pi_r3	Nipponbare	35 days seedling	Root	123.078	5.24361	20.3977	2.2997	1.24411
	SRP028766	SRX335942	Root_21d+6hRe_r1	Nipponbare	35 days seedling	Root	6.23403	0.353515	4.06404	1.64446	1.23964
	SRP028766	SRX335943	Root_21d+6hRe_r2	Nipponbare	35 days seedling	Root	4.28912	0.256782	3.72204	1.62751	1.63889
	SRP028766	SRX335944	Root_21d+6hRe_r3	Nipponbare	35 days seedling	Root	3.94934	0.7476	3.88724	1.75803	1.31771
	SRP061678	SRX374435	Root_21d-Pi&3d+Pi_r1	Nipponbare	24 days seedling	Root	1.23738	0.235976	1.63193	2.38348	1.98812
	SRP061678	SRX374436	Root_21d-Pi&3d+Pi_r2	Nipponbare	24 days seedling	Root	1.38421	0.055128	2.37815	2.53535	2.4285
	SRP061678	SRX374431	Root_21d3d+Pi_r1	Nipponbare	24 days seedling	Root	1.2415	0.15866	0.810269	1.2791	1.06631
	SRP061678	SRX374432	Root_21d3d+Pi_r2	Nipponbare	24 days seedling	Root	1.01318	0.530639	1.5422	2.70846	1.96376
	SRP061678	SRX374433	Root_21d3d+Pi_r3	Nipponbare	24 days seedling	Root	1.64229	0.235976	1.14502	2.28025	2.19349
	SRP061678	SRX374437	Root_21d3d-Pi_r1	Nipponbare	24 days seedling	Root	56.3295	7.99542	12.5162	1.76241	2.3633
	SRP061678	SRX374439	Root_21d3d-Pi_r2	Nipponbare	24 days seedling	Root	45.2899	3.67195	11.6746	2.12083	2.37676
	SRP028766	SRX335945	Root_21dd+Pi_r1	Nipponbare	35 days seedling	Root	0.971131	0.144391	1.14	1.72546	3.28522
	SRP028766	SRX335946	Root_21dd+Pi_r2	Nipponbare	35 days seedling	Root	1.67631	0.37788	1.17924	1.86709	2.69913
	SRP028766	SRX335947	Root_21dd+Pi_r3	Nipponbare	35 days seedling	Root	1.03625	0.140364	1.08687	2.08904	2.97064
	SRP028766	SRX335948	Root_21dd-Pi_r1	Nipponbare	35 days seedling	Root	48.2032	3.03597	8.5555	1.74532	3.29231
	SRP028766	SRX335949	Root_21dd-Pi_r2	Nipponbare	35 days seedling	Root	45.6655	3.05398	6.6697	1.90638	2.39514
	SRP028766	SRX335950	Root_21dd-Pi_r3	Nipponbare	35 days seedling	Root	59.6076	4.58313	9.41665	1.93875	3.43828
	SRP028766	SRX335951	Root_24h+Pi_r1	Nipponbare	14 days seedling	Root	1.0811	0.12041	1.23873	2.56488	3.24378
	SRP028766	SRX335952	Root_24h+Pi_r2	Nipponbare	14 days seedling	Root	1.40981	0.540589	0.679777	2.08276	3.60973
	SRP028766	SRX335953	Root_24h+Pi_r3	Nipponbare	14 days seedling	Root	2.94244	0.264261	0.632512	2.3966	3.63542
	SRP028766	SRX335954	Root_24h-Pi_r1	Nipponbare	14 days seedling	Root	1.66139	0.295943	1.20481	2.54005	4.51269
	SRP028766	SRX335955	Root_24h-Pi_r2	Nipponbare	14 days seedling	Root	2.47928	0.752729	1.35847	1.82784	4.58971
	SRP028766	SRX335956	Root_24h-Pi_r3	Nipponbare	14 days seedling	Root	1.81474	0.281818	1.27039	1.65715	3.57084
	SRP028766	SRX335958	Root_3d+Pi_r2	Nipponbare	17 days seedling	Root	1.47847	0.86354	1.51638	1.92445	3.76968
	SRP028766	SRX335959	Root_3d+Pi_r3	Nipponbare	17 days seedling	Root	1.95504	2.20282	1.61248	2.07523	3.02557
	SRP028766	SRX335960	Root_3d-Pi_r1	Nipponbare	17 days seedling	Root	6.8559	1.71557	1.59435	2.17725	4.69529
	SRP028766	SRX335961	Root_3d-Pi_r2	Nipponbare	17 days seedling	Root	8.09338	2.08456	2.06975	2.44163	5.44851
	SRP028766	SRX335962	Root_3d-Pi_r3	Nipponbare	17 days seedling	Root	4.64684	1.20818	2.3294	2.59385	5.04515
	SRP061678	SRX670644	Root_52d-Pi	Nipponbare	52 days seedling	Root	1.84804	1.16654	2.19781	2.02898	1.97731
	SRP028766	SRX335963	Root_6h+Pi_r1	Nipponbare	14 days seedling	Root	3.12745	0.300203	2.61373	1.95336	3.1421
	SRP028766	SRX335964	Root_6h+Pi_r2	Nipponbare	14 days seedling	Root	2.38629	0.178439	2.23063	1.58012	2.15183
	SRP028766	SRX335965	Root_6h+Pi_r3	Nipponbare	14 days seedling	Root	2.02243	0.176816	2.32624	1.98022	3.65932
	SRP028766	SRX335966	Root_6h-Pi_r1	Nipponbare	14 days seedling	Root	2.11602	0.224348	1.74875	1.92152	3.83342
	SRP028766	SRX335967	Root_6h-Pi_r2	Nipponbare	14 days seedling	Root	2.3351	0.440183	1.2861	2.09189	2.51008
	SRP028766	SRX335968	Root_6h-Pi_r3	Nipponbare	14 days seedling	Root	0.64403	0.194891	1.93343	1.66993	2.29569
	SRP028766	SRX335969	Root_7d+Pi_r1	Nipponbare	21 days seedling	Root	0.765944	0.777892	1.17952	2.1527	3.05222
	SRP028766	SRX335970	Root_7d+Pi_r2	Nipponbare	21 days seedling	Root	2.09279	0.439002	1.58143	2.15149	3.25679
	SRP028766	SRX335971	Root_7d+Pi_r3	Nipponbare	21 days seedling	Root	2.6112	0.586383	1.38159	1.96645	3.12659
	SRP028766	SRX335972	Root_7d-Pi_r1	Nipponbare	21 days seedling	Root	27.8991	1.49189	3.77958	2.1351	3.11407
	SRP028766	SRX335973	Root_7d-Pi_r2	Nipponbare	21 days seedling	Root	44.0972	1.72428	4.41659	1.92552	4.62683
	SRP028766	SRX335974	Root_7d-Pi_r3	Nipponbare	21 days seedling	Root	25.156	1.89418	3.10722	2.19964	3.90265
	DRP001141	DRX012208	Root_Cd_0h_r1	Nipponbare	10 days seedling	Root	1.60558	0.48398	2.45715	3.91306	23.0112
	DRP001141	DRX012209	Root_Cd_0h_r2	Nipponbare	10 days seedling	Root	0.608826	0.48398	2.99072	4.12958	14.2721
	DRP001141	DRX012220	Root_Cd_0h_r3	Nipponbare	10 days seedling	Root	0.931607	0.234497	1.42664	8.94888	18.8839
	DRP001141	DRX012210	Root_Cd_1h_r1	Nipponbare	10 days seedling	Root	1.10396	0.48398	1.09697	2.23292	1.95121
	DRP001141	DRX012211	Root_Cd_1h_r2	Nipponbare	10 days seedling	Root	1.10396	0.48398	0.279555	1.35969	1.81586
	DRP001141	DRX012221	Root_Cd_1h_r3	Nipponbare	10 days seedling	Root	0.931607	0.234497	0.276589	2.15914	2.93272
	DRP001141	DRX012222	Root_Cd_24h_r1	Nipponbare	10 days seedling	Root	0.931607	0.234497	0.276589	1.21022	2.78478
	SRP061677	SRX1122008	Root_DCL3a_+Pi	Nipponbare	35 days seedling	Root	1.65133	0.410419	0.695824	1.5828	3.06029
	SRP061677	SRX1122009	Root_DCL3a_+Pi	Nipponbare	35 days seedling	Root	1.7759	0.353875	0.557049	1.52005	2.45936
	SRP061677	SRX1122010	Root_DCL3a_+Pi	Nipponbare	35 days seedling	Root	1.05558	0.377837	0.875549	1.45127	3.00753
	SRP061677	SRX1122011	Root_DCL3a_-Pi	Nipponbare	35 days seedling	Root	24.3012	0.576648	9.49496	1.03785	2.40189
	SRP061677	SRX1122012	Root_DCL3a_-Pi	Nipponbare	35 days seedling	Root	12.58	0.276784	6.36666	1.57153	3.00201
	SRP061677	SRX1122013	Root_DCL3a_-Pi	Nipponbare	35 days seedling	Root	29.3375	1.08473	11.8354	1.96521	3.81053
	DRP000391	DRX000669	Root_Normal	Nipponbare	7 days seedling	Root	23.097	3.12146	2.08529	4.39868	7.34169
	SRP061677	SRX1122020	Root_WT_+Pi	Nipponbare	35 days seedling	Root	2.03885	0.523047	0.47975	1.55358	2.71271
	SRP061677	SRX1122021	Root_WT_+Pi	Nipponbare	35 days seedling	Root	4.00518	0.490276	0.685784	1.5874	1.76962
	SRP061677	SRX1122022	Root_WT_+Pi	Nipponbare	35 days seedling	Root	2.70994	0.597068	0.588764	1.48142	1.83261
	SRP061677	SRX1122023	Root_WT_-Pi	Nipponbare	35 days seedling	Root	32.5971	1.02605	9.09519	2.04822	3.30759
	SRP061677	SRX1122024	Root_WT_-Pi	Nipponbare	35 days seedling	Root	38.9646	0.769436	10.2103	1.80016	1.90654
	SRP061677	SRX1122025	Root_WT_-Pi	Nipponbare	35 days seedling	Root	28.8206	0.930746	8.46528	1.89248	1.19004
	SRP028376	SRX332136	Seed_aleurone_ABA&GA_4h	Nipponbare	mature seed	Aleurone	0.35066	0.110852	null	0.746921	0.075575
	SRP028376	SRX332134	Seed_aleurone_ABA_4h	Nipponbare	mature seed	Aleurone	null	0.121155	null	0.322745	0.112833
	SRP028376	SRX332135	Seed_aleurone_GA_4h	Nipponbare	mature seed	Aleurone	null	0.049546	null	0.636391	0.131504
	SRP028376	SRX330497	Seed_aleurone_Mock_4h	Nipponbare	mature seed	Aleurone	0.448644	0.024253	8.46528	0.298515	0.109771
	DRP000391	DRX000671	Seed_Normal	Nipponbare	mature seed	Seed	0.16326	0.258196	0.084174	1.9335	0.706562
	SRP047482	SRX738076	Seed_Normal	Nipponbare	5 days after pollination	Seed	0.3345	0.110078	null	2.0468	0.967992
	SRP048885	SRX732287	Seed_oscmt3a_mutant _r1	Nipponbare	mature seed	Seed	0.596432	0.02686	0.019953	5.40295	0.252536
	SRP048885	SRX732290	Seed_oscmt3a_mutant _r2	Nipponbare	mature seed	Seed	0.40397	null	null	2.47616	0.205262
	SRP048885	SRX732292	Seed_oscmt3a_mutant _r3	Nipponbare	mature seed	Seed	0.296463	0.012054	null	4.48074	0.239885
	SRP048885	SRX732153	Seed_OsCMT3a_WT_r1	Nipponbare	mature seed	Seed	0.280567	0.028517	null	3.13164	0.362816
	SRP048885	SRX732285	Seed_OsCMT3a_WT_r2	Nipponbare	mature seed	Seed	0.217225	0.02686	0.019953	4.1298	0.432423
	SRP048885	SRX732286	Seed_OsCMT3a_WT_r3	Nipponbare	mature seed	Seed	0.044151	0.02686	0.019953	4.71084	0.099705
	SRP028766	SRX335975	Shoot_1h+Pi_r1	Nipponbare	14 days seedling	Shoot	0.072486	null	null	1.27824	0.078905
	SRP028766	SRX335976	Shoot_1h+Pi_r2	Nipponbare	14 days seedling	Shoot	0.304659	0.039234	null	1.09853	0.094032
	SRP028766	SRX335977	Shoot_1h+Pi_r3	Nipponbare	14 days seedling	Shoot	0.119571	0.039234	null	1.48443	0.118097
	SRP028766	SRX335978	Shoot_1h-Pi_r1	Nipponbare	14 days seedling	Shoot	0.343232	0.039234	null	1.58491	0.092577
	SRP028766	SRX335979	Shoot_1h-Pi_r2	Nipponbare	14 days seedling	Shoot	0.343232	0.020557	null	1.67397	0.226658
	SRP028766	SRX335980	Shoot_1h-Pi_r3	Nipponbare	14 days seedling	Shoot	0.124056	0.020557	null	1.11427	0.17989
	SRP028766	SRX335981	Shoot_21d+1h+Pi_r1	Nipponbare	35 days seedling	Shoot	0.042433	0.020557	null	1.0476	0.026566
	SRP028766	SRX335982	Shoot_21d+1h+Pi_r2	Nipponbare	35 days seedling	Shoot	0.241801	0.038967	null	1.06931	0.061796
	SRP028766	SRX335983	Shoot_21d+1h+Pi_r3	Nipponbare	35 days seedling	Shoot	0.046699	0.038967	null	1.2735	0.060974
	SRP028766	SRX335984	Shoot_21d+1h-Pi_r1	Nipponbare	35 days seedling	Shoot	0.679561	0.038967	null	5.73894	0.01256
	SRP028766	SRX335985	Shoot_21d+1h-Pi_r2	Nipponbare	35 days seedling	Shoot	0.600696	0.041871	0.002485	7.36998	0.040944
	SRP028766	SRX335986	Shoot_21d+1h-Pi_r3	Nipponbare	35 days seedling	Shoot	0.403285	0.036943	0.002485	7.49922	0.082966
	SRP028766	SRX335987	Shoot_21d+1hRe_r1	Nipponbare	35 days seedling	Shoot	0.409211	0.036943	0.022814	3.04305	0.061655
	SRP028766	SRX335988	Shoot_21d+1hRe_r2	Nipponbare	35 days seedling	Shoot	0.567538	0.067917	0.052472	1.90999	0.09312
	SRP028766	SRX335989	Shoot_21d+1hRe_r3	Nipponbare	35 days seedling	Shoot	0.4974	0.020935	0.037849	2.64368	0.084379
	SRP028766	SRX335990	Shoot_21d+24h+Pi_r1	Nipponbare	35 days seedling	Shoot	0.117179	0.009714	0.037849	1.9692	0.084379
	SRP028766	SRX335991	Shoot_21d+24h+Pi_r2	Nipponbare	35 days seedling	Shoot	0.428373	0.009714	0.037849	2.16938	0.039424
	SRP028766	SRX335992	Shoot_21d+24h+Pi_r3	Nipponbare	35 days seedling	Shoot	null	0.001132	0.037849	2.22714	0.021186
	SRP028766	SRX335993	Shoot_21d+24h-Pi_r1	Nipponbare	35 days seedling	Shoot	0.270466	0.074324	0.049756	13.6047	0.097719
	SRP028766	SRX335994	Shoot_21d+24h-Pi_r2	Nipponbare	35 days seedling	Shoot	0.814817	0.015831	0.031697	9.75515	0.018054
	SRP028766	SRX335995	Shoot_21d+24h-Pi_r3	Nipponbare	35 days seedling	Shoot	0.039455	0.035666	0.031697	10.733	0.088929
	SRP028766	SRX335996	Shoot_21d+24hRe_r1	Nipponbare	35 days seedling	Shoot	0.359017	0.178578	0.096315	5.66958	0.041295
	SRP028766	SRX335997	Shoot_21d+24hRe_r2	Nipponbare	35 days seedling	Shoot	0.222254	0.178578	0.096315	5.15366	0.014577
	SRP028766	SRX335998	Shoot_21d+24hRe_r3	Nipponbare	35 days seedling	Shoot	0.331479	0.027674	null	5.26147	0.136284
	SRP028766	SRX335999	Shoot_21d+6h+Pi_r1	Nipponbare	35 days seedling	Shoot	0.214012	0.027674	null	1.64278	0.083706
	SRP028766	SRX336000	Shoot_21d+6h+Pi_r2	Nipponbare	35 days seedling	Shoot	0.343597	0.027674	null	0.55801	0.033384
	SRP028766	SRX336001	Shoot_21d+6h+Pi_r3	Nipponbare	35 days seedling	Shoot	0.091662	0.027674	null	0.922876	0.037531
	SRP028766	SRX336002	Shoot_21d+6h-Pi_r1	Nipponbare	35 days seedling	Shoot	0.193104	0.06041	null	3.76885	0.250353
	SRP028766	SRX336003	Shoot_21d+6h-Pi_r2	Nipponbare	35 days seedling	Shoot	1.08784	0.036685	0.053396	3.69562	0.050582
	SRP028766	SRX336004	Shoot_21d+6h-Pi_r3	Nipponbare	35 days seedling	Shoot	0.753604	0.030036	0.029489	4.03874	0.131011
	SRP028766	SRX336005	Shoot_21d+6hRe_r1	Nipponbare	35 days seedling	Shoot	0.552696	0.049165	0.032765	4.23252	0.135209
	SRP028766	SRX336006	Shoot_21d+6hRe_r2	Nipponbare	35 days seedling	Shoot	0.306972	0.049165	0.029167	2.00938	0.10978
	SRP028766	SRX336007	Shoot_21d+6hRe_r3	Nipponbare	35 days seedling	Shoot	0.342448	0.078139	0.115056	3.39502	0.092562
	SRP028766	SRX336008	Shoot_21dd+Pi_r1	Nipponbare	35 days seedling	Shoot	0.342448	0.026112	0.002748	2.1433	0.050181
	SRP028766	SRX336009	Shoot_21dd+Pi_r2	Nipponbare	35 days seedling	Shoot	0.095259	0.026112	0.002748	1.78784	0.06582
	SRP028766	SRX336010	Shoot_21dd+Pi_r3	Nipponbare	35 days seedling	Shoot	0.194197	0.031239	0.002748	1.15538	0.023884
	SRP028766	SRX336011	Shoot_21dd-Pi_r1	Nipponbare	35 days seedling	Shoot	0.0792	0.014529	0.027813	14.6095	0.166803
	SRP028766	SRX336012	Shoot_21dd-Pi_r2	Nipponbare	35 days seedling	Shoot	0.383559	0.014529	0.014367	11.6463	0.202196
	SRP028766	SRX336013	Shoot_21dd-Pi_r3	Nipponbare	35 days seedling	Shoot	0.648832	0.014529	null	8.76708	0.004181
	SRP028766	SRX336014	Shoot_24h+Pi_r1	Nipponbare	14 days seedling	Shoot	0.028386	0.014529	null	0.796327	0.073858
	SRP028766	SRX336015	Shoot_24h+Pi_r2	Nipponbare	14 days seedling	Shoot	0.028386	0.014529	null	0.980882	0.230893
	SRP028766	SRX336016	Shoot_24h+Pi_r3	Nipponbare	14 days seedling	Shoot	0.250977	0.026365	null	0.820924	0.094173
	SRP028766	SRX336017	Shoot_24h-Pi_r1	Nipponbare	14 days seedling	Shoot	0.490257	0.026365	null	2.10002	0.095625
	SRP028766	SRX336018	Shoot_24h-Pi_r2	Nipponbare	14 days seedling	Shoot	0.096327	0.026365	null	1.44925	0.041439
	SRP028766	SRX336019	Shoot_24h-Pi_r3	Nipponbare	14 days seedling	Shoot	0.096327	0.026365	null	1.0435	0.038519
	SRP028766	SRX336020	Shoot_3d+Pi_r1	Nipponbare	17 days seedling	Shoot	0.089867	0.026365	null	2.47189	0.064371
	SRP028766	SRX336021	Shoot_3d+Pi_r2	Nipponbare	17 days seedling	Shoot	0.111724	0.026365	null	1.63802	0.036181
	SRP028766	SRX336022	Shoot_3d+Pi_r3	Nipponbare	17 days seedling	Shoot	0.213242	0.026365	null	1.09013	0.035255
	SRP028766	SRX336023	Shoot_3d-Pi_r1	Nipponbare	17 days seedling	Shoot	0.207686	0.026365	null	2.0812	0.0591
	SRP028766	SRX336024	Shoot_3d-Pi_r2	Nipponbare	17 days seedling	Shoot	0.207686	0.026365	0.015973	2.99588	0.140426
	SRP028766	SRX336025	Shoot_3d-Pi_r3	Nipponbare	17 days seedling	Shoot	0.04496	0.026365	0.026191	1.85913	0.048624
	SRP028766	SRX336026	Shoot_6h+Pi_r1	Nipponbare	14 days seedling	Shoot	0.088849	0.026365	0.026191	0.842896	0.049099
	SRP028766	SRX336027	Shoot_6h+Pi_r2	Nipponbare	14 days seedling	Shoot	0.289528	0.026365	0.026191	0.930737	0.128625
	SRP028766	SRX336028	Shoot_6h+Pi_r3	Nipponbare	14 days seedling	Shoot	0.429752	0.033178	0.026191	0.299445	0.055859
	SRP028766	SRX336029	Shoot_6h-Pi_r1	Nipponbare	14 days seedling	Shoot	0.159875	0.033178	0.026191	0.917488	0.045898
	SRP028766	SRX336030	Shoot_6h-Pi_r2	Nipponbare	14 days seedling	Shoot	0.159875	0.043367	0.026191	0.617525	0.058119
	SRP028766	SRX336031	Shoot_6h-Pi_r3	Nipponbare	14 days seedling	Shoot	0.159875	0.043367	null	0.599609	0.134451
	SRP028766	SRX336032	Shoot_7d+Pi_r1	Nipponbare	21 days seedling	Shoot	0.329515	0.02571	0.02461	1.35175	0.030767
	SRP028766	SRX336033	Shoot_7d+Pi_r2	Nipponbare	21 days seedling	Shoot	0.502446	0.02571	0.024045	1.88714	0.084401
	SRP028766	SRX336034	Shoot_7d+Pi_r3	Nipponbare	21 days seedling	Shoot	0.178084	0.02571	0.028673	1.06993	0.027765
	SRP028766	SRX336035	Shoot_7d-Pi_r1	Nipponbare	21 days seedling	Shoot	0.191089	0.02571	0.018682	3.94225	0.061148
	SRP028766	SRX336036	Shoot_7d-Pi_r2	Nipponbare	21 days seedling	Shoot	0.268767	0.02571	0.018682	2.88596	0.142414
	SRP028766	SRX336037	Shoot_7d-Pi_r3	Nipponbare	21 days seedling	Shoot	0.44081	0.031237	0.018682	3.27158	0.076184
	SRP011893	SRX130833	Shoot_As(III)_24h	Nipponbare	3 days seeding	Shoot	1.22612	0.769436	8.46528	1.65741	1.19004
	DRP001141	DRX012214	Shoot_Cd_0h_r1	Nipponbare	10 days seedling	Shoot	0.70715	0.234497	0.279555	1.85826	0.083383
	DRP001141	DRX012215	Shoot_Cd_0h_r2	Nipponbare	10 days seedling	Shoot	0.70715	0.234497	0.279555	1.22276	0.235257
	DRP001141	DRX012223	Shoot_Cd_0h_r3	Nipponbare	10 days seedling	Shoot	0.931607	0.234497	0.276589	2.33694	0.329196
	DRP001141	DRX012216	Shoot_Cd_1h_r1	Nipponbare	10 days seedling	Shoot	0.70715	0.234497	0.279555	1.71049	0.235257
	DRP001141	DRX012217	Shoot_Cd_1h_r2	Nipponbare	10 days seedling	Shoot	0.70715	0.234497	0.279555	2.26056	0.588505
	DRP001141	DRX012224	Shoot_Cd_1h_r3	Nipponbare	10 days seedling	Shoot	0.931607	0.234497	0.276589	2.20387	0.495732
	DRP001141	DRX012218	Shoot_Cd_24h_r1	Nipponbare	10 days seedling	Shoot	0.70715	0.234497	0.279555	2.17898	0.588505
	DRP001141	DRX012219	Shoot_Cd_24h_r2	Nipponbare	10 days seedling	Shoot	0.931607	0.234497	0.279555	2.13816	0.588505
	DRP001141	DRX012225	Shoot_Cd_24h_r3	Nipponbare	10 days seedling	Shoot	0.426209	0.234497	0.276589	2.33644	0.223178
	SRP043448	SRX612565	Shoot_MET1-2_Mm	Nipponbare	11 days seedling	Shoot	2.23698	0.011238	0.011611	2.52791	0.414333
	SRP043448	SRX612566	Shoot_MET1-2_mm	Nipponbare	11 days seedling	Shoot	19.4884	1.16654	0.008243	1.63689	0.659367
	SRP043448	SRX612564	Shoot_MET1-2_WT	Nipponbare	11 days seedling	Shoot	1.47482	0.326038	1.38189	2.16632	0.38316
	DRP000391	DRX000673	Shoot_Normal	Nipponbare	7 days seedling	Shoot	0.964795	0.258196	null	1.08304	0.713678
	SRP047482	SRX738077	Shoot_Normal	Nipponbare	14 days after germination	Shoot	0.3345	0.110078	0.084174	2.59416	0.077154
	SRP049102	SRX737138	Shoot_WT	Nipponbare	after harvesting and air-drying for around one month	Shoot	0.3345	0.012054	0.084174	11.4656	2.10188
