# Supplementary material for: Diverse Roles of MAX1 Homologues in Rice
Source: Genes (Basel). 2020 Nov 13;11(11):1348. doi: 10.3390/genes11111348 (PMC7709044; doi:10.3390/genes11111348)
Supplement: Supplementary file 1 [file genes-11-01348-s001.zip › Table S10 CGN of rice MAX1 genes.xlsx]

## Sheet: Os01g0700900
Locus ID	Description	Mutual Rank	Weighted PCC
Os01g0701400	Cytochrome P450 family protein.	2	0.690561
Os08g0106300	Cytochrome P450 family protein.	10.583	0.578592
Os04g0400800	Heavy metal transport/detoxification protein domain containing protein.	16.793	0.593927
Os10g0390800	Similar to Ethylene-responsive transcription factor 3 (Ethylene-responsive element binding factor 3) (EREBP-3) (AtERF3).	27.055	0.538997
Os03g0368900	Haem peroxidase family protein.	28.46	0.574876
Os07g0630400	Ribonuclease T2 family protein.	32.863	0.576160
Os01g0127200	Cupredoxin domain containing protein.	32.985	0.559799
Os11g0649600	Conserved hypothetical protein CHP1569, integral membrane plant family protein.	33.941	0.556644
Os10g0555700	Beta-expansin.	40.125	0.524134
Os03g0103100	Similar to Physical impedance induced protein.	43.07	0.573508
Os03g0369200	Similar to Peroxidase 1.	47.011	0.556571
Os06g0178700	Similar to Iron/ascorbate-dependent oxidoreductase.	55.955	0.516044
Os07g0268800	Protein of unknown function DUF594 family protein.	56.965	0.548459
Os05g0561400	Hypothetical protein.	59.245	0.517269
Os06g0534800	Hypothetical protein.	63.451	0.524455
Os03g0817500	Protein of unknown function DUF231, plant domain containing protein.	65.498	0.521850
Os11g0111900	BTB domain containing protein.	66.332	0.526319
Os10g0454500	Eggshell protein family protein.	70.285	0.533355
Os07g0148200	Similar to Flavonol 3-O-glucosyltransferase (EC 2.4.1.91) (UDP-glucose flavonoid 3-O-glucosyltransferase) (Bronze-1) (Bz-McC allele).	72.89	0.524778
Os10g0454700	Eggshell protein family protein.	73.13	0.531420
Os09g0409100	Conserved hypothetical protein.	73.178	0.531095
Os11g0270500	Disease resistance protein family protein.	74.458	0.477157
Os06g0192400	Glycosyl transferase, family 31 protein.	74.498	0.523074
Os04g0457300	Protein of unknown function DUF6, transmembrane domain containing protein.	75.013	0.528915
Os10g0455000	Similar to Glycine-rich cell wall structural protein 2 precursor.	78.218	0.527210
Os06g0185500	Transferase family protein.	80.833	0.508843
Os01g0283600	Similar to Cinnamoyl-CoA reductase (EC 1.2.1.44).	84.297	0.507737
Os10g0455100	Conserved hypothetical protein.	84.747	0.528547
Os12g0454800	Similar to Histidine kinase.	85.229	0.530621
Os01g0299300	Lambda integrase-like, N-terminal domain containing protein.	86.139	0.507394
Os11g0501000	Conserved hypothetical protein.	87.103	0.520747
Os07g0642200	Lipolytic enzyme, G-D-S-L family protein.	88.318	0.475164
Os12g0495600	Disease resistance protein family protein.	90.929	0.503450
Os08g0189200	Similar to Oxalate oxidase (Fragment).	91.913	0.497547
Os05g0162000	Similar to Peroxidase (Fragment).	94.106	0.500742
Os04g0422300	Protein of unknown function DUF6, transmembrane domain containing protein.	96.156	0.478989
Os05g0552700	UDP-glucuronosyl/UDP-glucosyltransferase family protein.	97.734	0.391751
Os06g0716200	Thaumatin, pathogenesis-related family protein.	97.98	0.523095
Os11g0487100	Conserved hypothetical protein.	98.306	0.513456
Os03g0149000	Similar to LOB domain protein 31.	99.287	0.466821
Os04g0554500	Similar to RCc3 protein.	101.069	0.497536
Os02g0662000	RCc3 protein.	103.15	0.504390
Os01g0594300	Pistil-specific extensin-like protein family protein.	104.757	0.485269
Os05g0200400	Cytochrome P450 family protein.	107.889	0.503354
Os10g0191300	Similar to PR-1a pathogenesis related protein (Hv-1a) precursor.	108.374	0.518030
Os04g0660000	Conserved hypothetical protein.	109.763	0.492885
Os04g0423800	Peroxidase (EC 1.11.1.7).	109.854	0.520297
Os07g0193000	Soluble quinoprotein glucose dehydrogenase domain containing protein.	112.889	0.506144
Os11g0270000	Conserved hypothetical protein.	114.184	0.489574
Os03g0320100	Alpha-L-arabinofuranosidase, C-terminal domain containing protein.	114.608	0.504808
Os01g0895200	DOMON related domain containing protein.	121.408	0.487587
Os07g0664600	Glucose/ribitol dehydrogenase family protein.	121.676	0.449420
Os03g0760500	Cytochrome P450 family protein.	124.515	0.462575
Os07g0637700	Plant disease resistance response protein family protein.	127.275	0.464764
Os12g0568200	Similar to Metallothionein-like protein 2A (MT-2A) (MT-K) (MT-1G).	127.593	0.458543
Os03g0155900	Similar to Alpha-expansin OsEXPA18.	128.452	0.480635
Os01g0850700	Cupredoxin domain containing protein.	129.754	0.484969
Os01g0649900	Lipolytic enzyme, G-D-S-L family protein.	130.958	0.492276
Os06g0610800	Peptidase A1, pepsin family protein.	132.695	0.484468
Os04g0521100	Major intrinsic protein family protein.	135.985	0.494220
Os10g0454200	Eggshell protein family protein.	136.062	0.490083
Os11g0566800	Similar to Bibenzyl synthase (EC 2.3.1.-).	138.163	0.483218
Os02g0327700	Protein of unknown function DUF563 family protein.	138.78	0.467586
Os03g0113000	Protein kinase-like domain containing protein.	141.838	0.499818
Os10g0398100	Plant disease resistance response protein family protein.	142.113	0.488835
Os08g0205000	Transferase family protein.	142.134	0.413554
Os06g0652600	Similar to Lustrin A.	143.409	0.457910
Os04g0629200	Cupredoxin domain containing protein.	146.287	0.490366
Os06g0104900	Similar to L-lactate dehydrogenase B (EC 1.1.1.27) (LDH-B) (Fragment).	146.335	0.497611
Os07g0636800	Plant disease resistance response protein family protein.	146.986	0.447200
Os01g0854800	Similar to Cytochrome P450 86A1 (EC 1.14.-.-) (CYPLXXXVI) (P450-dependent fatty acid omega-hydroxylase).	148.459	0.466047
Os03g0828300	Similar to (1-4)-beta-mannan endohydrolase-like protein.	152.053	0.471136
Os09g0249000	Galactose oxidase, central domain containing protein.	153.245	0.457516
Os06g0549300	FAD linked oxidase, N-terminal domain containing protein.	153.987	0.489593
Os10g0453900	Eggshell protein family protein.	156.183	0.492938
Os01g0652300	Similar to Lipase-like protein.	156.691	0.470067
Os11g0521000	Lipolytic enzyme, G-D-S-L family protein.	162.019	0.429542
Os07g0142500	Conserved hypothetical protein.	166.925	0.470565
Os12g0571100	Similar to Metallothionein-like protein type 1.	167.41	0.441242
Os07g0104500	Haem peroxidase, plant/fungal/bacterial family protein.	168.345	0.482658
Os02g0102300	Similar to Thiosulfate sulfurtransferase (EC 2.8.1.1) (Rhodanese) (Senescence- associated protein) (Sulfurtransferase protein 16) (AtStr16).	168.819	0.486864
Os03g0369000	Similar to Peroxidase 1.	169.364	0.477199
Os01g0214600	Lipolytic enzyme, G-D-S-L family protein.	170.599	0.479440
Os11g0138900	Esterase/lipase/thioesterase domain containing protein.	170.81	0.487154
Os04g0594100	Similar to P-type R2R3 Myb protein (Fragment).	174.333	0.485461
Os02g0157600	Rhodanese-like domain containing protein.	175.659	0.450587
Os05g0134800	Haem peroxidase family protein.	176.128	0.479916
Os09g0353700	2OG-Fe(II) oxygenase domain containing protein.	177.285	0.478295
Os01g0217000	Protein of unknown function DUF231, plant domain containing protein.	178.662	0.413118
Os01g0347500	Peptidase C1A, papain family protein.	181.345	0.472139
Os12g0568500	Plant metallothionein, family 15 protein.	182.787	0.417049
Os04g0304400	Similar to MADS-box protein AGL16-II.	183.139	0.485181
Os05g0323400	Conserved hypothetical protein.	184	0.482967
Os04g0627300	Conserved hypothetical protein.	184.391	0.472312
Os08g0335600	DOMON related domain containing protein.	186.494	0.466745
Os02g0512000	Auxin responsive SAUR protein family protein.	186.615	0.438524
Os12g0111500	BTB domain containing protein.	187.587	0.473802
Os10g0524700	Cytochrome P450 family protein.	191.259	0.422883
Os10g0530000	Similar to Glutathione S-transferase GST 40 (EC 2.5.1.18).	191.39	0.458466
Os02g0820800	HMG-I and HMG-Y, DNA-binding domain containing protein.	194.54	0.452856
Os07g0174900	Plant lipid transfer protein/Par allergen family protein.	196.265	0.455000
Os04g0609300	Transferase family protein.	198.29	0.450181
Os07g0645300	Protein of unknown function DUF679 family protein.	200.579	0.428909
Os07g0531400	Similar to Peroxidase 27 precursor (EC 1.11.1.7) (Atperox P27) (PRXR7) (ATP12a).	201.246	0.463487
Os10g0454300	Eggshell protein family protein.	204.521	0.476524
Os12g0135500	Alpha/beta hydrolase fold-3 domain containing protein.	204.656	0.476205
Os01g0249100	Similar to Expansin Os-EXPA3.	205.718	0.436798
Os11g0593000	Phosphoesterase family protein.	206.543	0.472415
Os01g0946700	Similar to Glucan endo-1,3-beta-glucosidase GV (EC 3.2.1.39) ((1->3)-beta-glucan endohydrolase GV) ((1->3)-beta-glucanase isoenzyme GV) (Beta-1,3- endoglucanase GV).	207.839	0.455842
Os09g0497900	No apical meristem (NAM) protein domain containing protein.	210.3	0.472735
Os01g0347600	Peptidase C1A, papain family protein.	211.428	0.462503
Os04g0438200	Conserved hypothetical protein.	212.09	0.446508
Os12g0448900	Similar to Pathogen-inducible alpha-dioxygenase.	212.127	0.445011
Os08g0248100	Protein kinase-like domain containing protein.	213.542	0.407863
Os07g0105000	Cupredoxin domain containing protein.	214.084	0.450338
Os05g0135500	Haem peroxidase family protein.	215.43	0.467506
Os01g0348000	Peptidase C1A, papain family protein.	215.555	0.450742
Os01g0719300	Similar to Sulfate transporter 3.1 (AST12) (AtST1).	216.525	0.413611
Os08g0477500	Patatin family protein.	217.674	0.445153
Os01g0370000	Similar to Oxo-phytodienoic acid reductase.	217.771	0.442381
Os01g0216000	Lipolytic enzyme, G-D-S-L family protein.	217.945	0.434627
Os11g0644700	Conserved hypothetical protein.	219.534	0.450530
Os05g0493800	Similar to MtN21 nodulin protein-like.	220.699	0.419595
Os10g0450000	Protein of unknown function DUF247, plant family protein.	221.05	0.451428
Os04g0400600	Heavy metal transport/detoxification protein domain containing protein.	222.086	0.437118
Os10g0204400	Similar to Phosphoenolpyruvate carboxykinase (Fragment).	222.677	0.423136
Os11g0307300	Winged helix repressor DNA-binding domain containing protein.	223.616	0.459180
Os07g0175600	Plant lipid transfer protein/Par allergen family protein.	223.942	0.409357
Os04g0659300	Protein of unknown function DUF26 domain containing protein.	224.375	0.456535
Os04g0559200	Conserved hypothetical protein.	226.203	0.472008
Os02g0729900	Zinc finger, RING-type domain containing protein.	226.285	0.419777
Os10g0554900	Protein of unknown function DUF566 family protein.	226.327	0.475077
Os10g0193100	Plant lipid transfer/seed storage/trypsin-alpha amylase inhibitor domain containing protein.	228.243	0.456906
Os11g0503900	Sulfotransferase family protein.	228.749	0.375288
Os12g0571000	Plant metallothionein, family 15 protein.	232.082	0.434436
Os09g0409000	Conserved hypothetical protein.	233.872	0.441724
Os03g0795300	Similar to Extensin protein-like.	234.825	0.464125
Os07g0124900	Allergen V5/Tpx-1 related family protein.	235.457	0.453159
Os07g0142200	Conserved hypothetical protein.	236.873	0.438349
Os01g0957800	Cytochrome P450 family protein.	237.866	0.449934
Os06g0695300	Haem peroxidase, plant/fungal/bacterial family protein.	238.627	0.439484
Os09g0564200	Peptidase C1A, papain family protein.	240.437	0.453715
Os02g0312600	Similar to Small GTP-binding protein (Fragment).	241.039	0.403313
Os10g0334500	Plant disease resistance response protein family protein.	241.178	0.430107
Os05g0134700	Haem peroxidase family protein.	243.508	0.458569
Os12g0454600	Cupredoxin domain containing protein.	243.69	0.459249
Os04g0168400	Conserved hypothetical protein.	244.749	0.453894
Os06g0244000	SAM dependent carboxyl methyltransferase family protein.	246.041	0.466937
Os10g0453200	Eggshell protein family protein.	247.923	0.446784
Os06g0179500	Protein of unknown function DUF247, plant family protein.	248.222	0.441227
Os01g0607000	Glutelin family protein.	252	0.435113
Os12g0567800	Plant metallothionein, family 15 protein.	253.937	0.464220
Os08g0373400	Disease resistance protein family protein.	255.742	0.471351
Os03g0794300	GCN5-related N-acetyltransferase domain containing protein.	255.766	0.427251
Os08g0189300	Similar to Oxalate oxidase (Fragment).	257.692	0.412078
Os01g0253800	Conserved hypothetical protein.	260.254	0.411503
Os08g0151300	Myb, DNA-binding domain containing protein.	261.071	0.460395
Os01g0263000	Similar to Peroxidase 9 precursor (EC 1.11.1.7) (Atperox P9) (ATP18a).	261.612	0.468998
Os12g0260500	Glucose/ribitol dehydrogenase family protein.	262.265	0.439604
Os05g0563000	No apical meristem (NAM) protein domain containing protein.	262.454	0.462924
Os10g0552300	Similar to Root-specific protein (RCc2 protein).	263.818	0.410665
Os11g0637200	Similar to Sorbitol transporter.	267.6	0.440626
Os12g0528100	Armadillo-like helical domain containing protein.	269.191	0.458233
Os10g0335000	Conserved hypothetical protein.	270.039	0.426410
Os12g0455000	Conserved hypothetical protein.	270.333	0.470252
Os01g0850800	Cupredoxin domain containing protein.	271.164	0.452583
Os01g0893700	DOMON related domain containing protein.	271.448	0.427586
Os09g0274900	Conserved hypothetical protein.	273.269	0.471197
Os10g0464000	Similar to Hypersensitive-induced response protein.	275.26	0.439645
Os02g0628200	Protein of unknown function DUF250 domain containing protein.	276.586	0.453347
Os04g0162800	Protein of unknown function DUF594 family protein.	282.365	0.450576
Os01g0694600	DVL family protein.	282.556	0.389080
Os04g0684300	Protein of unknown function DUF588 family protein.	282.864	0.440373
Os01g0294700	Haem peroxidase, plant/fungal/bacterial family protein.	285.993	0.452714
Os10g0552600	Similar to Tfm5 protein.	286.374	0.449701
Os03g0416200	BRITTLE CULM1.	287.812	0.456449
Os07g0142300	Conserved hypothetical protein.	288.097	0.431701
Os01g0185900	Similar to WRKY 1 (Fragment).	288.264	0.462259
Os05g0161800	DNA polymerase III clamp loader subunit, C-terminal domain containing protein.	288.465	0.412126
Os03g0215700	Myosin II heavy chain-like family protein.	288.711	0.448467
Os03g0793900	Plant lipid transfer/seed storage/trypsin-alpha amylase inhibitor domain containing protein.	290.654	0.438368
Os06g0277900	Protein of unknown function DUF239, plant domain containing protein.	291.357	0.437202
Os10g0552800	Similar to Tfm5 protein.	292.089	0.413517
Os03g0121300	Similar to Peroxidase 1.	294.81	0.415843
Os05g0245300	Protein of unknown function DUF588 family protein.	294.951	0.422210
Os07g0668300	Lipolytic enzyme, G-D-S-L family protein.	297.165	0.423649
Os12g0259800	Cupredoxin domain containing protein.	297.306	0.442298
Os06g0475400	Protein of unknown function DUF563 family protein.	298.148	0.405853
Os01g0946500	Similar to Glucan endo-1,3-beta-glucosidase GV (EC 3.2.1.39) ((1->3)-beta-glucan endohydrolase GV) ((1->3)-beta-glucanase isoenzyme GV) (Beta-1,3- endoglucanase GV).	302.614	0.403211
Os03g0806800	Conserved hypothetical protein.	304.496	0.443904
Os09g0311600	Similar to NBS-LRR type resistance protein (Fragment).	305.472	0.435522
Os06g0537600	Zinc finger, RING-type domain containing protein.	306.227	0.454908
Os04g0627400	PAK-box/P21-Rho-binding domain containing protein.	307.249	0.443814
Os10g0333700	Plant disease resistance response protein family protein.	308.649	0.430038
Os03g0729600	Conserved hypothetical protein.	310.355	0.449612
Os02g0753500	Tetratricopeptide-like helical domain containing protein.	313.139	0.379646
Os12g0630600	Conserved hypothetical protein.	313.152	0.428060
Os04g0521900	Conserved hypothetical protein.	313.764	0.402763
Os10g0552700	Similar to Tumor-related protein (Fragment).	315.122	0.439373
Os05g0499300	Similar to Peroxidase (EC 1.11.1.7).	316.706	0.441359
Os04g0623500	Similar to (S)-2-hydroxy-acid oxidase, peroxisomal (EC 1.1.3.15) (Glycolate oxidase) (GOX) (Short chain alpha-hydroxy acid oxidase).	317.254	0.403370
Os11g0557800	Hypothetical protein.	317.655	0.443366
Os07g0142600	Conserved hypothetical protein.	318.044	0.423943
Os05g0135000	Haem peroxidase family protein.	319.525	0.447642
Os03g0762300	Similar to Peroxidase 51 precursor (EC 1.11.1.7) (Atperox P51) (ATP37).	319.633	0.461553
Os02g0582900	Conserved hypothetical protein.	322.998	0.418483
Os07g0604700	B12D family protein.	324.361	0.440288
Os01g0550800	Protein of unknown function DUF239, plant domain containing protein.	324.5	0.452485
Os01g0866000	Similar to E3 ubiquitin ligase EL5 (EC 6.3.2.-).	324.706	0.422367
Os01g0127000	Multicopper oxidase, type 1 domain containing protein.	325.57	0.410012
Os06g0595800	Transferase family protein.	326.178	0.453660
Os01g0916000	Conserved hypothetical protein.	329.369	0.445296
Os08g0377500	Protein of unknown function DUF599 family protein.	329.45	0.447960
Os01g0868600		329.745	0.441026
Os03g0801200	Plant lipid transfer/seed storage/trypsin-alpha amylase inhibitor domain containing protein.	331.089	0.413750
Os04g0142400	Conserved hypothetical protein.	331.647	0.439572
Os12g0451300		333.06	0.408030
Os05g0226900	Conserved hypothetical protein.	333.23	0.435896
Os03g0365800	Lipolytic enzyme, G-D-S-L family protein.	333.952	0.432582
Os05g0494000	Similar to Cytochrome P450 98A1 (EC 1.14.-.-).	334.658	0.406572
Os05g0489900	Similar to Calcium and calcium/calmodulin-dependent serine/threonine-protein kinase (EC 2.7.1.123) (LlCCaMK).	336.877	0.405147
Os05g0277000	Similar to Expansin Os-EXPA3.	338.947	0.436405
Os08g0478000	Cell surface antigen domain containing protein.	339.116	0.418651
Os04g0615600	Conserved hypothetical protein.	339.523	0.438053
Os06g0725100	Lipolytic enzyme, G-D-S-L family protein.	340.588	0.441664
Os06g0257600	Lipolytic enzyme, G-D-S-L family protein.	340.893	0.413992
Os02g0754400	Myb, DNA-binding domain containing protein.	343.069	0.434369
Os04g0460400	Protein of unknown function DUF588 family protein.	344.63	0.426723
Os07g0132700	Conserved hypothetical protein.	347.69	0.370080
Os12g0530100	Similar to Peroxidase 24 precursor (EC 1.11.1.7) (Atperox P24) (ATP47).	348.224	0.380155
Os07g0524000	Conserved hypothetical protein.	349.8	0.444271
Os06g0199000	Similar to Glycine-rich cell wall structural protein 2 precursor.	349.949	0.438319
Os03g0182900	Non-protein coding transcript, putative npRNA.	350.458	0.381034
Os07g0424400	Similar to Cellulose synthase-7.	351.665	0.439391
Os11g0155100	Cyclin-like F-box domain containing protein.	352.831	0.456023
Os03g0304100	Conserved hypothetical protein.	356.651	0.388256
Os06g0274800	Similar to Peroxidase 11 precursor (EC 1.11.1.7) (Atperox P11) (ATP23a/ATP23b).	360.726	0.430895
Os11g0701900	Glycoside hydrolase, family 18 protein.	363.545	0.414855
Os02g0329800	Protein of unknown function DUF563 family protein.	364.275	0.433903
Os09g0248100	Beta-Ig-H3/fasciclin domain containing protein.	364.871	0.431895
Os04g0311400	Similar to Cysteine proteinase 1 precursor (EC 3.4.22.-).	368.565	0.465592
Os02g0250400	Similar to GDSL-motif lipase/hydrolase-like protein.	370.966	0.437042
Os03g0699800	Conserved hypothetical protein.	374.548	0.430475
Os04g0125700	Concanavalin A-like lectin/glucanase domain containing protein.	378.88	0.432036
Os01g0667200	Similar to Glyoxalase II.	379.355	0.349256
Os03g0702000	UDP-glucuronosyl/UDP-glucosyltransferase family protein.	379.845	0.413486
Os02g0640500	Concanavalin A-like lectin/glucanase, subgroup domain containing protein.	380.571	0.431192
Os01g0346400	Conserved hypothetical protein.	383.014	0.445044
Os04g0655000	Curculin-like (mannose-binding) lectin domain containing protein.	383.147	0.417404
Os01g0778500	Conserved hypothetical protein.	384.919	0.424732
Os01g0827300	Similar to Laccase precursor (EC 1.10.3.2).	386.347	0.406716
Os07g0174400	Plant lipid transfer protein/Par allergen family protein.	386.773	0.424972
Os01g0895300	Cytochrome b561 / ferric reductase transmembrane domain containing protein.	389.297	0.417569
Os09g0543900	Transferase family protein.	391.382	0.424629
Os07g0604600	B12D family protein.	393.123	0.414893
Os02g0135500	Protein of unknown function DUF563 family protein.	394.066	0.403412
Os03g0392600	Peptidase S10, serine carboxypeptidase family protein.	396.375	0.346852
Os02g0201300	Conserved hypothetical protein.	397.824	0.365943
Os01g0303600	RINGv domain containing protein.	399.511	0.418685
Os01g0860800	Glycoside hydrolase, family 17 protein.	400.281	0.396191
Os03g0699700	9-lipoxigenase.	400.639	0.424914
Os10g0453000	Eggshell protein family protein.	402.772	0.406260
Os10g0394000	Similar to Lanatoside 15'-O-acetylesterase precursor.	404.722	0.433412
Os10g0452400	Eggshell protein family protein.	406.177	0.425461
Os02g0750600	Ubiquitin domain containing protein.	407.603	0.429079
Os01g0348900	SalT gene product (Salt-induced protein).	408.011	0.400701
Os08g0106000	Cytochrome P450 family protein.	409.178	0.419956
Os04g0439600	Regulator of chromosome condensation/beta-lactamase-inhibitor protein II domain containing protein.	409.475	0.390641
Os07g0664200	Glucose/ribitol dehydrogenase family protein.	410.692	0.412171
Os03g0339400	Haem peroxidase, plant/fungal/bacterial family protein.	412.912	0.411423
Os07g0202000	UDP-glucuronosyl/UDP-glucosyltransferase family protein.	415.571	0.381688
Os02g0558300	Molybdopterin converting factor, subunit 1 family protein.	415.652	0.391630
Os10g0452900	Eggshell protein family protein.	419.346	0.400485
Os09g0544000	Transferase family protein.	422.033	0.420396
Os04g0400000	Heavy metal transport/detoxification protein domain containing protein.	422.688	0.428887
Os01g0672100	No apical meristem (NAM) protein domain containing protein.	422.727	0.442231
Os06g0535200	Zinc finger, RING-type domain containing protein.	423.457	0.361986
Os11g0590400	Disease resistance protein family protein.	424.928	0.349686
Os02g0253700	Conserved hypothetical protein.	425.329	0.396547
Os05g0114700	Myb, DNA-binding domain containing protein.	426.802	0.437370
Os06g0710700	Similar to Benzoyl coenzyme A: benzyl alcohol benzoyl transferase (Benzoyl- CoA:benzyl alcohol/phenylethanol benzoyltransferase).	426.802	0.427425
Os01g0888900	Conserved hypothetical protein.	426.84	0.434302
Os09g0564600	Peptidase C1A, papain family protein.	427.404	0.408406
Os04g0106400	D-isomer specific 2-hydroxyacid dehydrogenase, catalytic region domain containing protein.	427.813	0.396655
Os03g0341000	Similar to AP2 domain containing protein RAP2.2 (Fragment).	429.225	0.418585
Os03g0123500	Similar to HOS66 protein.	432.354	0.431613
Os03g0719000	MAP65/ASE1 family protein.	434.223	0.425637
Os02g0763800	Xyloglucan fucosyltransferase family protein.	435.178	0.402090
Os01g0678800	Heavy metal transport/detoxification protein domain containing protein.	438.247	0.410183
Os11g0131900	Similar to Arabinoxylan arabinofuranohydrolase isoenzyme AXAH-II.	438.495	0.418082
Os08g0245200	Similar to 4-coumarate--CoA ligase 1 (EC 6.2.1.12) (4CL 1) (4-coumaroyl-CoA synthase 1).	439.618	0.435318
Os04g0518600	Hypothetical protein.	440.15	0.406307
Os01g0921000	Conserved hypothetical protein.	441.571	0.405484
Os11g0571900	Targeting for Xklp2 family protein.	441.997	0.401234
Os03g0368300	Similar to Peroxidase 1.	442.165	0.409819
Os07g0646800	Similar to Avr9/Cf-9 rapidly elicited protein 231.	442.331	0.424360
Os05g0399300	Similar to Seed chitinase-c.	442.575	0.403756
Os05g0363200	UDP-glucuronic acid decarboxylase.	443.452	0.353776
Os05g0355900	Conserved hypothetical protein.	447.929	0.395592
Os01g0928400	Conserved hypothetical protein.	449.366	0.359523
Os11g0687000	Disease resistance protein family protein.	450.813	0.400977
Os06g0279900	Disease resistance protein family protein.	451.664	0.421523
Os03g0111200	Similar to Remorin.	453.289	0.432205
Os06g0191800	Cytochrome P450 family protein.	453.569	0.429252
Os10g0564500	Serine/threonine-protein kinase SAPK3 (EC 2.7.1.37) (Osmotic stress/abscisic acid-activated protein kinase 3) (Protein kinase REK).	453.696	0.405948
Os02g0618400	Similar to Snapdragon myb protein 305 homolog.	453.848	0.311261
Os12g0431300	TolB, C-terminal domain containing protein.	454.401	0.399066
Os06g0707000	Protein of unknown function DUF563 family protein.	455.546	0.396150
Os01g0512700	Zinc finger, C2H2-type domain containing protein.	455.914	0.401857
Os01g0968100	Root cap family protein.	456.135	0.405892
Os04g0534200	Protein kinase-like domain containing protein.	457.408	0.402525
Os02g0131400	Similar to Beta-D-glucan exohydrolase, isoenzyme ExoII (EC 3.2.1.58).	457.55	0.378353
Os10g0551800	Root-specific protein (RCc2 protein).	458.888	0.388671
Os11g0241700	Protein of unknown function DUF538 family protein.	459.852	0.408639
Os11g0210600	Similar to Alcohol dehydrogenase (Fragment).	460.091	0.396508
Os01g0260100	Similar to Kinesin heavy chain (Fragment).	460.322	0.378484
Os06g0713800	Alpha-amylase isozyme 2A precursor (EC 3.2.1.1) (1,4-alpha-D-glucan glucanohydrolase).	460.556	0.377957
Os02g0103500	Protein of unknown function DUF6, transmembrane domain containing protein.	460.979	0.403361
Os11g0689100	Disease resistance protein family protein.	461.736	0.403970
Os08g0334900	Xyloglucan fucosyltransferase family protein.	461.925	0.396323
Os01g0371500	Similar to Glutathione-S-transferase 19E50.	462.088	0.356669
Os11g0634800	Similar to Adenylyl-sulfate kinase 1, chloroplast precursor (EC 2.7.1.25) (APS kinase) (Adenosine-5'phosphosulfate kinase) (ATP adenosine-5'- phosphosulfate 3'-phosphotransferase).	462.559	0.365954
Os06g0211100	Similar to Glycine-rich cell wall structural protein 1 precursor.	463.189	0.429243
Os10g0486100	Similar to Cytochrome P450-like protein (CYP86B1).	463.458	0.361299
Os09g0468000	Multi antimicrobial extrusion protein MatE family protein.	464.526	0.357681
Os03g0436400	Similar to A.thaliana gene induced upon wounding stress.	468.051	0.383885
Os10g0200700	Conserved hypothetical protein.	468.487	0.399573
Os03g0368000	Similar to Peroxidase 1.	468.722	0.416164
Os04g0162500	Zinc finger, C2H2-type domain containing protein.	469.261	0.404616
Os08g0521000	Protein of unknown function DUF599 family protein.	469.791	0.399875
Os06g0500700	Cytochrome P450 family protein.	470.814	0.413544
Os06g0727200	Catalase isozyme B (EC 1.11.1.6) (CAT-B).	474.506	0.357954
Os07g0162900	Esterase/lipase/thioesterase domain containing protein.	476.277	0.373300
Os01g0968400	Root cap family protein.	477.003	0.414021
Os01g0111800	Conserved hypothetical protein.	482.19	0.418241
Os12g0551200	Conserved hypothetical protein.	482.668	0.430801
Os05g0469600	Similar to Pyruvate decarboxylase (Fragment).	482.712	0.363948
Os03g0359600	Similar to Avr9/Cf-9 rapidly elicited protein 231.	483.587	0.439131
Os10g0452100	Similar to Cytokinesis protein sepA (FH1/2 protein) (Forced expression inhibition of growth A).	485.33	0.430771
Os04g0447800	Glutamate decarboxylase (EC 4.1.1.15).	485.984	0.421181
Os02g0112000	Conserved hypothetical protein.	486.588	0.392335
Os01g0703300	Zinc finger, RING-type domain containing protein.	487.059	0.415033
Os02g0236800	Similar to Peroxidase (EC 1.11.1.7).	488.022	0.386361
Os03g0847900	Conserved hypothetical protein.	488.524	0.414979
Os08g0546100	Ubiquitin domain containing protein.	490.26	0.414948
Os07g0112000	Similar to Dimethylaniline monooxygenase-like protein.	490.548	0.350332
Os12g0431700	von Willebrand factor, type A domain containing protein.	492.388	0.376589
Os03g0442900	Conserved hypothetical protein.	494.032	0.328386
Os01g0941200	Similar to Glucan endo-1,3-beta-glucosidase GII precursor (EC 3.2.1.39) ((1->3)- beta-glucan endohydrolase GII) ((1->3)-beta-glucanase isoenzyme GII) (Beta-1,3-endoglucanase GII).	494.722	0.413527
Os11g0694100		498.45	0.398627
Os10g0208600	Conserved hypothetical protein.	498.499	0.429574
Os06g0220300	Similar to Phi-1 protein.	500.044	0.391091
Os06g0632200	Conserved hypothetical protein.	501.621	0.368268
Os10g0552200	Plant lipid transfer/seed storage/trypsin-alpha amylase inhibitor domain containing protein.	502.376	0.368097
Os10g0525600	Similar to Tau class GST protein 3.	503.979	0.389786
Os04g0408600	Protein of unknown function DUF662 family protein.	504.23	0.419805
Os07g0101000	Cupredoxin domain containing protein.	505.727	0.396829
Os02g0699000	TGF-beta receptor, type I/II extracellular region family protein.	507.795	0.379879
Os02g0324400	Conserved hypothetical protein.	507.974	0.359586
Os12g0610800	Protein of unknown function DUF588 family protein.	508.952	0.401767
Os01g0750300	Similar to Cellulose synthase (Fragment).	511.656	0.404306
Os05g0276500	Expansin Os-EXPA3.	511.785	0.385820
Os03g0793800	Plant lipid transfer/seed storage/trypsin-alpha amylase inhibitor domain containing protein.	513.535	0.404573
Os07g0599500	Conserved hypothetical protein.	513.707	0.397474
Os10g0479700	Protein of unknown function DUF250 domain containing protein.	514.314	0.406727
Os11g0269900	Enoyl-CoA hydratase/isomerase domain containing protein.	516.488	0.382662
Os11g0479400	Hypothetical protein.	522.418	0.379987
Os02g0533900	Similar to Carbon-nitrogen hydrolase family protein.	526.538	0.367132
Os03g0664400	Expressed protein (With alternative splicing).	527.705	0.390816
Os05g0213900	Virulence factor, pectin lyase fold family protein.	529.996	0.425815
Os03g0187800	Protein of unknown function DUF250 domain containing protein.	530.814	0.390606
Os10g0525400	Similar to Glutathione S-transferase GSTU31 (Fragment).	531.335	0.427734
Os04g0103300	Conserved hypothetical protein.	534.831	0.397922
Os05g0199100	Conserved hypothetical protein.	535.332	0.384792
Os06g0293500	Conserved hypothetical protein.	536.939	0.409170
Os03g0368600	Haem peroxidase family protein.	538.459	0.376333
Os07g0282300	Similar to Aldehyde oxidase 1 homolog (Fragment).	541.575	0.398292
Os02g0236600	Similar to Class III peroxidase GvPx2b (Fragment).	541.673	0.396707
Os02g0732800	Lipolytic enzyme, G-D-S-L family protein.	542.923	0.382607
Os04g0607600	Cation transporter family protein.	542.955	0.391578
Os06g0212300	Similar to Xyloglucan fucosyltransferase-like [Oryza sativa (japonica cultivar-group)].	543.793	0.373383
Os01g0778300	Conserved hypothetical protein.	547.165	0.356507
Os04g0545700	Transferase family protein.	547.391	0.376267
Os06g0191700	Similar to Cytochrome P450.	547.414	0.417511
Os06g0304600	Peptidase A1, pepsin family protein.	548.779	0.412053
Os04g0359100	Alcohol dehydrogenase superfamily, zinc-containing protein.	549.92	0.405014
Os02g0583700	Conserved hypothetical protein.	550.067	0.379487
Os02g0538700	Harpin-induced 1 domain containing protein.	551.221	0.403004
Os04g0535400	Histidine triad (HIT) protein family protein.	553.106	0.321358
Os05g0135200	Haem peroxidase family protein.	555.992	0.369130
Os08g0425700	Similar to Annexin-like protein.	557.722	0.333236
Os01g0151500	Gamma-glutamyltranspeptidase family protein.	558.278	0.402046
Os02g0461700		558.943	0.368392
Os01g0842400	Similar to Laccase (EC 1.10.3.2).	559.243	0.396676
Os08g0198900	DNA-binding WRKY domain containing protein.	559.481	0.354224
Os05g0179100	DVL family protein.	561	0.410903
Os06g0112700	Similar to Typical P-type R2R3 Myb protein (Fragment).	561.778	0.377116
Os11g0676800		561.81	0.376717
Os07g0431000		563.208	0.342230
Os03g0215000	Conserved hypothetical protein.	564.314	0.393398
Os06g0193300	Conserved hypothetical protein.	565.127	0.392650
Os06g0568200	Vacuolar ATPase B subunit.	565.387	0.363709
Os11g0686900	NB-ARC domain containing protein.	565.399	0.353929
Os04g0666800	Conserved hypothetical protein.	567.963	0.419021
Os04g0474500	Similar to Cyanogenic beta-glucosidase precursor (EC 3.2.1.21) (Linamarase) (Fragment).	568.239	0.386569
Os01g0896200	Conserved hypothetical protein.	568.401	0.403600
Os01g0917900	Zinc finger, RING-type domain containing protein.	568.549	0.351836
Os01g0875700	Heat shock protein DnaJ family protein.	570.497	0.393001
Os05g0286100	Similar to Zinc-finger protein KNUCKLES.	572.168	0.374787
Os03g0771100	Myb, DNA-binding domain containing protein.	576.056	0.370978
Os09g0300800	Protein of unknown function DUF247, plant family protein.	576.234	0.352998
Os11g0290600	Similar to Serpin.	576.39	0.378515
Os01g0937000	Peptidase A1, pepsin family protein.	577.217	0.361688
Os01g0159200	Conserved hypothetical protein.	578.553	0.405586
Os02g0585700	Quinonprotein alcohol dehydrogenase-like domain containing protein.	578.837	0.377661
Os05g0114400	Zinc finger, C2H2-type domain containing protein.	578.868	0.423448
Os03g0150800	Similar to High affinity phosphate transporter 2 (Phosphate transporter).	578.896	0.399080
Os05g0426300	Protein of unknown function DUF231, plant domain containing protein.	579.694	0.374219
Os04g0449200	Xyloglucan fucosyltransferase family protein.	579.733	0.356504
Os03g0389700	Similar to M-160-u1_1 (Fragment).	580.994	0.388523
Os05g0369500	Exo70 exocyst complex subunit family protein.	581.76	0.401298
Os07g0693100	Similar to Pyruvate decarboxylase isozyme 3 (EC 4.1.1.1) (PDC).	582.093	0.380626
Os02g0125400	Cyclin-like domain containing protein.	583.4	0.402486
Os08g0297800	Sulfotransferase family protein.	584.773	0.320301
Os11g0700500	Similar to Snapdragon myb protein 305 homolog.	585.107	0.403010
Os03g0637600	Leucine-rich repeat, plant specific containing protein.	590.411	0.417840
Os10g0380100	Transferase family protein.	592.25	0.384825
Os12g0639200	Similar to ATPase 3.	602.169	0.374049
Os01g0521600	Similar to NBS-LRR type resistance protein (Fragment).	602.579	0.427547
Os03g0785900	Similar to Glutathione-S-transferase.	603.317	0.353624
Os05g0210100	Lipolytic enzyme, G-D-S-L family protein.	604.424	0.374957
Os01g0134900	Similar to (1,4)-beta-xylan endohydrolase, isoenzyme X-II (EC 3.2.1.8) (Fragment).	604.686	0.402688
Os12g0555100	Similar to Probenazole-inducible protein PBZ1.	605.03	0.399691
Os11g0664000	Protein kinase-like domain containing protein.	605.212	0.398628
Os01g0143900	Conserved hypothetical protein.	606.744	0.406800
Os06g0548200	FAD linked oxidase, N-terminal domain containing protein.	607.987	0.413600
Os04g0497200	Glycoside hydrolase, family 9 protein.	610.379	0.338033
Os11g0641800	Cupredoxin domain containing protein.	610.819	0.353052
Os06g0229400	Lipolytic enzyme, G-D-S-L family protein.	611.464	0.376168
Os01g0119000	Protein of unknown function DUF563 family protein.	614.174	0.355586
Os06g0563000	Ndr family protein.	614.898	0.322808
Os12g0135800	Esterase/lipase/thioesterase domain containing protein.	616.246	0.406562
Os12g0131400	Conserved hypothetical protein.	616.792	0.418726
Os04g0337500	Aldo/keto reductase family protein.	617.612	0.342231
Os01g0216900	Lipolytic enzyme, G-D-S-L family protein.	618.767	0.406897
Os05g0361500	Similar to Pectinmethylesterase precursor (EC 3.1.1.11) (Fragment).	619.053	0.372771
Os04g0588700	ABC transporter, transmembrane region domain containing protein.	619.246	0.422432
Os03g0673700	Non-protein coding transcript, unclassifiable transcript.	620.006	0.369070
Os06g0639800	Cytochrome P450 family protein.	620.043	0.344527
Os06g0695600	Zinc finger, RING-type domain containing protein.	622.48	0.323070
Os01g0864700	Conserved hypothetical protein.	623.667	0.367973
Os02g0218800	Similar to Allene oxide synthase (EC 4.2.1.92).	624.125	0.387563
Os04g0640600	Shikimate kinase domain containing protein.	624.404	0.398002
Os10g0399200	Similar to Cystathionine gamma-synthase isoform 2 (EC 4.2.99.9).	624.958	0.397730
Os09g0466800	Conserved hypothetical protein.	624.987	0.392406
Os08g0245900	Conserved hypothetical protein.	626.337	0.386776
Os06g0701700	HKT-type transporter (Sodium ion transporter).	626.71	0.371137
Os11g0708100	Similar to Laccase (EC 1.10.3.2) (Fragment).	627.076	0.377531
Os07g0204400	Conserved hypothetical protein.	627.189	0.405131
Os05g0493100	Similar to KI domain interacting kinase 1.	629.287	0.376119
Os05g0552600	Root cap family protein.	630.333	0.388892
Os07g0639400	Similar to Peroxidase 1.	630.501	0.306316
Os01g0972200	Similar to Zinc transporter 2 precursor (ZRT/IRT-like protein 2).	631.139	0.375531
Os10g0158100	Similar to Senescence-associated protein 15.	631.664	0.347733
Os12g0582700	Cytochrome P450 family protein.	632.177	0.350637
Os10g0527400	Similar to Tau class GST protein 3.	632.456	0.342110
Os02g0623600	Protein kinase-like domain containing protein.	633.159	0.389298
Os03g0300900	Glycosyl transferase, family 8 protein.	635.201	0.385579
Os08g0253800	Glycosyl transferase, family 2 domain containing protein.	637.696	0.367007
Os03g0401100	Protein kinase domain containing protein.	638.287	0.415306
Os07g0524200	Harpin-induced 1 domain containing protein.	638.886	0.350558
Os05g0280500	Phospholipid/glycerol acyltransferase domain containing protein.	639.736	0.351765
Os01g0595100	Conserved hypothetical protein.	643.288	0.368141
Os09g0440700	Ctr copper transporter family protein.	643.557	0.298094
Os02g0574000	Similar to Monosaccharide transporter 1.	643.579	0.412423
Os01g0644900	Conserved hypothetical protein.	645.998	0.361999
Os10g0467800	Similar to Cellulose synthase (Fragment).	647.464	0.390472
Os04g0688200	Similar to Peroxidase (EC 1.11.1.7).	648.108	0.362876
Os03g0658800	Cytochrome P450 family protein.	649.082	0.377096
Os05g0403300	Peptidase A1, pepsin family protein.	653.098	0.348125
Os05g0159300	Lipolytic enzyme, G-D-S-L family protein.	654.423	0.395866
Os04g0359700	Alcohol dehydrogenase superfamily, zinc-containing protein.	655.073	0.398073
Os02g0623300	Conserved hypothetical protein.	655.118	0.360881
Os07g0638400	Similar to 1-Cys peroxiredoxin.	656.791	0.388229
Os01g0237000	Protein of unknown function DUF588 family protein.	659.33	0.395184
Os06g0549900	FAD linked oxidase, N-terminal domain containing protein.	660.392	0.383184
Os03g0233900	Non-symbiotic hemoglobin 1 (rHb1) (ORYsa GLB1a).	661.838	0.344383
Os07g0429700	Conserved hypothetical protein.	662.437	0.325305
Os11g0179700	Plant disease resistance response protein family protein.	664.53	0.367102
Os03g0626700	Multi antimicrobial extrusion protein MatE family protein.	664.656	0.405167
Os09g0420300	DNA glycosylase family protein.	665.035	0.390120
Os07g0593000	Similar to Zinc-finger protein KNUCKLES.	665.444	0.365203
Os03g0767800	Cold acclimation WCOR413 family protein.	665.757	0.336638
Os02g0208500	Conserved hypothetical protein.	666.027	0.390715
Os06g0321700	Conserved hypothetical protein.	667.292	0.412202
Os06g0687900	Glycosyl transferase, family 43 protein.	668.915	0.384332
Os07g0127600	Allergen V5/Tpx-1 related family protein.	669.907	0.389417
Os09g0422500	Similar to Cellulose synthase (Fragment).	670.388	0.382272
Os03g0661300	Beta-tubulin (Beta-3 tubulin) (Tubulin beta subunit).	670.775	0.404311
Os01g0289900	Transferase family protein.	671.041	0.349986
Os03g0720800	Similar to MYB transcription factor R2R3 type.	672.383	0.409985
Os12g0548700	Similar to MPI.	673.515	0.328083
Os07g0103600	Armadillo-like helical domain containing protein.	673.708	0.363967
Os02g0609200	Similar to ATOZI1 protein (Stress-induced protein OZI1) (AT0ZI1 protein).	675.211	0.382687
Os04g0141200	Concanavalin A-like lectin/glucanase domain containing protein.	676.221	0.373970
Os07g0282500	Similar to Aldehyde oxidase 3 (EC 1.2.3.1) (AtAO-3) (AtAO4).	677.56	0.389993
Os02g0490500	UDP-glucuronosyl/UDP-glucosyltransferase family protein.	677.728	0.372995
Os03g0657100	U box domain containing protein.	678.433	0.384450
Os09g0494200	Similar to Chitinase-like protein (EC 3.2.1.14).	680.641	0.392817
Os03g0794000	Plant lipid transfer protein/Par allergen family protein.	681.165	0.401242
Os06g0282000	UDP-glucuronosyl/UDP-glucosyltransferase family protein.	681.614	0.379599
Os02g0158500	Protein of unknown function DUF579, plant family protein.	686.193	0.397042
Os06g0681600	Haem peroxidase family protein.	687.391	0.397086
Os04g0340300	Terpenoid cylases/protein prenyltransferase alpha-alpha toroid domain containing protein.	689.215	0.367970
Os03g0577500	Similar to Avr9 elicitor response-like protein.	689.983	0.365975
Os04g0545600	Similar to Uclacyanin 3-like protein.	690.962	0.366594
Os06g0126500	Ubiquitin domain containing protein.	691.863	0.392237
Os01g0750500	Protein of unknown function DUF814 domain containing protein.	693.959	0.360711
Os03g0234100	Similar to Non-symbiotic hemoglobin 4 (rHb4) (ORYsa GLB1d).	696.632	0.344494
Os06g0132100	Lung seven transmembrane receptor family protein.	696.712	0.361761
Os03g0858600	Protein of unknown function DUF668 family protein.	698.672	0.366620
Os12g0227400	Similar to Allyl alcohol dehydrogenase.	700.184	0.333781
Os02g0125200	HMG-I and HMG-Y, DNA-binding domain containing protein.	700.235	0.370987
Os06g0695200	Similar to Peroxidase precursor (EC 1.11.1.7).	702.077	0.357470
Os03g0287800	Glycosyl transferase, family 43 protein.	702.111	0.379246
Os01g0508000	Similar to Beta-glucosidase.	702.114	0.323933
Os04g0679800	Similar to RNA-binding protein-like protein.	705.498	0.292827
Os04g0140400	Protein kinase-like domain containing protein.	706.314	0.404809
Os04g0384100	Conserved hypothetical protein.	707.831	0.390026
Os03g0775200	Protein of unknown function DUF248, methyltransferase putative family protein.	708.004	0.371411
Os07g0533800	Peptidase A1, pepsin family protein.	708.756	0.406646
Os11g0674400		709.14	0.394987
Os07g0104400	Haem peroxidase family protein.	709.233	0.354368
Os03g0388600	Similar to Myb-like DNA-binding protein-like [Oryza sativa (japonica cultivar-group)].	713.997	0.351420
Os03g0412300	Heavy metal transport/detoxification protein domain containing protein.	715.119	0.375163
Os07g0539100	Glycoside hydrolase, family 17 protein.	715.47	0.351143
Os11g0428800	Plastocyanin-like domain containing protein.	715.491	0.351311
Os11g0426400	Cupredoxin domain containing protein.	715.918	0.370589
Os02g0653200	Plastocyanin-like domain containing protein.	716.649	0.374074
Os07g0501100	Similar to Chalcone synthase 2 (EC 2.3.1.74) (Naringenin-chalcone synthase 2).	717.261	0.413527
Os05g0531400	Conserved hypothetical protein.	719.361	0.354193
Os01g0104200	No apical meristem (NAM) protein domain containing protein.	719.391	0.388024
Os11g0265800	2OG-Fe(II) oxygenase domain containing protein.	722.237	0.348892
Os01g0946600	Similar to Glucan endo-1,3-beta-glucosidase GV (EC 3.2.1.39) ((1->3)-beta-glucan endohydrolase GV) ((1->3)-beta-glucanase isoenzyme GV) (Beta-1,3- endoglucanase GV).	722.659	0.331470
Os05g0386700	Conserved hypothetical protein.	722.674	0.373798
Os10g0472400	Protein of unknown function DUF862, eukaryotic domain containing protein.	723.068	0.389798
Os12g0136100	Protein of unknown function DUF250 domain containing protein.	723.409	0.378112
Os07g0677600	Similar to Cationic peroxidase.	723.939	0.376674
Os04g0590200	Protein of unknown function DUF296 domain containing protein.	725.4	0.370088
Os02g0767200	Lipase, class 3 family protein.	727.317	0.381921
Os01g0111900	Glutelin family protein.	729.167	0.394250
Os03g0839800	Conserved hypothetical protein.	731.891	0.336064
Os05g0574600	Similar to Fatty acid elongase 1-like protein.	732.754	0.368761
Os04g0243700	Zinc finger, RING-type domain containing protein.	733.511	0.388210
Os12g0237900	Disease resistance protein family protein.	735.608	0.368244
Os12g0257800	Similar to Laccase (EC 1.10.3.2) (Fragment).	736.206	0.371033
Os08g0372900	Similar to Rhodopsin (Fragment).	736.843	0.359174
Os03g0314500	TolB, C-terminal domain containing protein.	736.97	0.336331
Os08g0499000	Conserved hypothetical protein.	737.848	0.403832
Os02g0575900	Exo70 exocyst complex subunit family protein.	738.467	0.385051
Os03g0257500	Protein of unknown function DUF292, eukaryotic domain containing protein.	739.102	0.353850
Os05g0123200	IQ calmodulin-binding region domain containing protein.	739.277	0.387422
Os12g0583700	Zinc finger, C2H2-type domain containing protein.	740.98	0.391774
Os07g0208500	Similar to Cellulose synthase-4.	742.462	0.385171
Os01g0257300	Conserved hypothetical protein.	743.504	0.374162
Os02g0614600	Protein of unknown function DUF869, plant family protein.	745.085	0.385107
Os02g0720600	Peptidase A1, pepsin family protein.	745.573	0.395583
Os01g0248900	Similar to Expansin Os-EXPA3.	745.922	0.372663
Os08g0532700	Similar to Peroxidase 55 precursor (EC 1.11.1.7) (Atperox P55) (ATP20a).	746.763	0.352881
Os05g0153300	Lipase, class 3 family protein.	747.993	0.342250
Os07g0421300	Similar to Alpha glucosidase-like protein.	749.142	0.310733
Os04g0110100	Concanavalin A-like lectin/glucanase domain containing protein.	750.254	0.382220
Os03g0281900	ABC transporter related domain containing protein.	750.272	0.349814
Os01g0261600	Transferase family protein.	751.063	0.338994
Os02g0276200	Isochorismatase hydrolase family protein.	752.851	0.386791
Os05g0247100	Similar to Chitinase (EC 3.2.1.14) III C00481-rice (EC 3.2.1.14).	753.173	0.364848
Os06g0274300	Leucine rich repeat, N-terminal domain containing protein.	754.363	0.397930
Os02g0179200	Glutamine amidotransferase class-I domain containing protein.	754.745	0.304869
Os01g0962900	Similar to Peroxidase BP 1 precursor.	754.99	0.379461
Os04g0448300	Peptidase A1, pepsin family protein.	755.351	0.413423
Os01g0676900	Conserved hypothetical protein.	755.53	0.358385
Os06g0260000	Conserved hypothetical protein.	756.472	0.400606
Os05g0135400	Haem peroxidase family protein.	756.541	0.369702
Os11g0649500	Conserved hypothetical protein.	756.933	0.360214
Os03g0772800	Cytochrome c oxidase, subunit VIa family protein.	757.003	0.358794
Os03g0155300	Similar to Alpha-expansin precursor.	759.566	0.331598
Os10g0492400	Protein kinase domain containing protein.	761.094	0.387117
Os11g0480000	Disease resistance protein family protein.	761.464	0.359905
Os05g0514400	Conserved hypothetical protein.	762.197	0.372948
Os04g0325300	Hypothetical protein.	762.48	0.347249
Os09g0316000	Protein of unknown function DUF1637 family protein.	762.683	0.380104
Os01g0510200	Conserved hypothetical protein.	763.033	0.295908
Os07g0486700	UDP-glucuronosyl/UDP-glucosyltransferase family protein.	763.403	0.360365
Os10g0532600	Protein of unknown function DUF623, plant domain containing protein.	764.735	0.337066
Os04g0498000	Protein of unknown function DUF828, plant family protein.	766.35	0.333352
Os07g0153400	Cyclin-like F-box domain containing protein.	767.031	0.327699
Os07g0107100	Plant disease resistance response protein family protein.	768.141	0.392080
Os09g0505400	Auxin Efflux Carrier family protein.	769.756	0.363510
Os12g0433100	Zinc finger, RING-type domain containing protein.	773.124	0.375980
Os09g0304500	Protein of unknown function DUF247, plant family protein.	776.999	0.345088
Os01g0285300	Myb, DNA-binding domain containing protein.	779.432	0.376354
Os12g0128700	Similar to Arabinoxylan arabinofuranohydrolase isoenzyme AXAH-II.	781.733	0.380492
Os05g0525600	Protein kinase-like domain containing protein.	783.511	0.401905
Os05g0495900	Similar to Beta-1,3-glucanase precursor (Fragment).	783.734	0.388865
Os03g0133500	Similar to Adenosine monophosphate binding protein 1 AMPBP1.	784.122	0.389250
Os01g0157900	Protein of unknown function Cys-rich family protein.	784.747	0.335198
Os02g0203300	UDP-glucuronosyl/UDP-glucosyltransferase family protein.	785.016	0.360686
Os01g0666000	Similar to Lipid phosphate phosphatase 2 (EC 3.1.3.-) (AtLPP2) (Phosphatidic acid phosphatase 2) (AtPAP2) (Prenyl diphosphate phosphatase).	785.053	0.358574
Os10g0521500	Esterase/lipase/thioesterase domain containing protein.	785.549	0.394603
Os07g0618000	Conserved hypothetical protein.	786.48	0.385640
Os07g0694000	Similar to Phospholipase C (Fragment).	787.06	0.378437
Os08g0477100	Similar to Latex allergen.	790.419	0.370350
Os03g0235900	Nitrate transporter.	790.952	0.371514
Os10g0547500	Citrate transporter family protein.	791.595	0.310098
Os01g0683700	Protein of unknown function DUF599 family protein.	791.991	0.326436
Os03g0179400	Similar to Avr9/Cf-9 induced kinase 1.	792.893	0.405877
Os03g0854600	Concanavalin A-like lectin/glucanase domain containing protein.	798.459	0.382438
Os06g0311000	Conserved hypothetical protein.	800.84	0.352963
Os06g0163300	Harpin-induced 1 domain containing protein.	801.966	0.379791
Os03g0279700	Similar to ZPT2-12.	802.874	0.363623
Os04g0400500	Heavy metal transport/detoxification protein domain containing protein.	806.203	0.369405
Os08g0237000	Xyloglucan endotransglycosylase/hydrolase protein 8 precursor (EC 2.4.1.207) (End-xyloglucan transferase) (OsXTH8) (OsXRT5).	809.998	0.381598
Os05g0574100	Lipase, class 3 family protein.	810.221	0.369017
Os03g0184300	Glycosyl transferase, family 8 protein.	810.244	0.396297
Os08g0160500	Cellulose synthase family protein.	810.574	0.363440
Os10g0515900	Cytochrome P450 family protein.	814.935	0.331581
Os02g0590000	Lecithin:cholesterol acyltransferase family protein.	816.419	0.378957
Os04g0664900	Glycoside hydrolase, family 32 protein.	816.791	0.352984
Os03g0107300	Citrate transporter family protein.	816.796	0.392107
Os05g0531200	Pollen Ole e 1 allergen and extensin domain containing protein.	821.025	0.320516
Os05g0118900	Conserved hypothetical protein.	822.433	0.377532
Os06g0116900	Conserved hypothetical protein.	822.754	0.349223
Os02g0595900	Conserved hypothetical protein.	824.496	0.340128
Os06g0703300	Protein of unknown function DUF594 family protein.	825.195	0.319221
Os10g0539900	General substrate transporter family protein.	826.489	0.273263
Os06g0167200	Similar to RING-H2 finger protein ATL1R (RING-H2 finger protein ATL8).	827.46	0.336245
Os05g0456500	Protein of unknown function DUF588 family protein.	829.52	0.353940
Os03g0300400	Pathogen-related protein (JIOsPR10).	829.916	0.375175
Os10g0116800	Similar to Purple acid phosphatase.	831.377	0.351419
Os01g0659200	Similar to Vacuolar ATP synthase subunit E (EC 3.6.3.14) (V-ATPase E subunit) (Vacuolar proton pump E subunit).	831.384	0.345736
Os01g0217200		832.899	0.390019
Os08g0239000	Complex 1 LYR protein family protein.	836.224	0.392649
Os05g0424700	Similar to Copper transporter 1.	837.421	0.368496
Os02g0812000	NAD-dependent epimerase/dehydratase family protein.	837.984	0.357578
Os01g0155000	Esterase/lipase/thioesterase domain containing protein.	838.601	0.378956
Os04g0227500	DSBA oxidoreductase family protein.	839.298	0.396812
Os06g0547400	Similar to Peroxidase P7 (EC 1.11.1.7) (TP7).	840.113	0.336573
Os09g0510000	Conserved hypothetical protein.	840.862	0.362364
Os12g0245100	Hypothetical protein.	841.672	0.392206
Os08g0205200	Equilibrative nucleoside transporter 1.	843.79	0.322972
Os01g0110200	Conserved hypothetical protein.	844.64	0.371741
Os06g0105700	Protein of unknown function DUF6, transmembrane domain containing protein.	845.878	0.348697
Os02g0807200	Disintegrin domain containing protein.	845.988	0.356711
Os04g0552200	Beta-expansin 5.	847.606	0.365668
Os12g0204600	Disease resistance protein family protein.	847.998	0.333130
Os07g0142700	Transferase family protein.	849.518	0.361134
Os04g0268700	Eggshell protein family protein.	849.62	0.316704
Os05g0596500	Similar to RING-H2 finger protein ATL3I (YGHL1-C3HC4 RING fusion protein).	849.715	0.386367
Os06g0495800	Protein of unknown function DUF617, plant family protein.	849.759	0.328915
Os07g0599900	Conserved hypothetical protein.	850.134	0.361945
Os07g0548800	Protein of unknown function DUF538 family protein.	852.032	0.369228
Os06g0226700	Similar to PCF1.	853.179	0.323663
Os05g0365700	Glycoside hydrolase, family 1 protein.	853.229	0.369345
Os02g0111800	Protein kinase-like domain containing protein.	853.899	0.344645
Os01g0641800	AAA ATPase domain containing protein.	855.31	0.374809
Os01g0913300	TGF-beta receptor, type I/II extracellular region family protein.	857.244	0.370555
Os08g0389700	Protein of unknown function DUF81 family protein.	857.737	0.356154
Os08g0159700	Protein of unknown function DUF296 domain containing protein.	857.759	0.324117
Os01g0187600	Similar to Cytokinin dehydrogenase 1 precursor (EC 1.5.99.12) (Cytokinin oxidase 1) (CKO 1) (COX 1) (ZmCKX1).	858.727	0.347519
Os09g0399800	Cinnamyl alcohol dehydrogenase (EC 1.1.1.195).	859.572	0.349714
Os12g0137600	Sulfotransferase family protein.	860.317	0.330029
Os10g0137300	Conserved hypothetical protein.	862.93	0.337253
Os01g0838200	Conserved hypothetical protein.	864.243	0.330244
Os03g0769700	Conserved hypothetical protein.	865.138	0.348533
Os12g0277900		865.166	0.383175
Os02g0791400	Cytochrome oxidase c, subunit VIb family protein.	866.945	0.378297
Os03g0643700	Similar to GST6 protein (EC 2.5.1.18).	867.439	0.321565
Os06g0349700	Cytochrome P450 family protein.	867.865	0.315036
Os01g0847300	Protein of unknown function DUF588 family protein.	868.999	0.381439
Os04g0275100	EGF domain containing protein.	869.776	0.338823
Os05g0138200	Similar to Chitinase (Class II) (EC 3.2.1.14).	872.64	0.376796
Os03g0130100	Similar to Acyl-activating enzyme 11.	875.412	0.300817
Os04g0689500	Conserved hypothetical protein.	876.899	0.369498
Os06g0328400	Conserved hypothetical protein.	877.382	0.363810
Os06g0691800	Protein kinase-like domain containing protein.	877.515	0.364273
Os04g0641400	RNA-binding region RNP-1 (RNA recognition motif) domain containing protein.	878.083	0.365870
Os09g0272900	Similar to Skp1 (Fragment).	878.783	0.337899
Os05g0593100	Similar to Vacuolar ATP synthase subunit C (EC 3.6.3.14) (V-ATPase C subunit) (Vacuolar proton pump C subunit).	879.995	0.334998
Os02g0280300	Similar to Xyloglucan endotransglycosylase (Fragment).	882.236	0.391478
Os06g0545900	Protein of unknown function DUF246, plant family protein.	883.397	0.386414
Os08g0234400	Conserved hypothetical protein.	884.35	0.346151
Os11g0579100	Conserved hypothetical protein.	890.234	0.302126
Os12g0578300	Calmodulin-binding, plant family protein.	891.126	0.328606
Os01g0750600	Pistil-specific extensin-like protein family protein.	891.278	0.380001
Os12g0571800	Conserved hypothetical protein.	892.234	0.352590
Os05g0546400	Conserved hypothetical protein.	892.687	0.363413
Os09g0376600	Protein kinase domain containing protein.	893.194	0.322673
Os08g0534000		893.207	0.355462
Os02g0806500	Conserved hypothetical protein.	895.388	0.341212
Os01g0936200	Lipase, class 3 family protein.	896.215	0.343831
Os05g0470000	Protein of unknown function DUF231, plant domain containing protein.	896.547	0.365502
Os08g0111200	Protein of unknown function DUF608 domain containing protein.	897.982	0.336357
Os02g0720900	Peptidase A1, pepsin family protein.	898.173	0.365336
Os06g0295000	Conserved hypothetical protein.	898.175	0.369112
Os08g0537200	Non-protein coding transcript, unclassifiable transcript.	899.086	0.359488
Os01g0176400	Similar to Photoreceptor-interacting protein-like.	899.218	0.303991
Os04g0612000	Similar to Ent-kaurene synthase-like protein 1.	899.422	0.360109
Os07g0601600	Similar to A.thaliana gene induced upon wounding stress.	901.186	0.348942
Os02g0667500	Major facilitator superfamily MFS_1 protein.	901.915	0.370232
Os06g0512700	Similar to Thionin Osthi1.	902.104	0.304888
Os01g0235300	SOUL heme-binding protein family protein.	905.701	0.341664
Os09g0293400	Similar to Ubiquitin-conjugating enzyme (EC 6.3.2.19) (Ubiquitin carrier protein).	905.943	0.280293
Os09g0438000	Similar to RbohAOsp (Fragment).	906.926	0.306364
Os02g0684100	Sulfotransferase family protein.	907.552	0.337494
Os10g0323500	Similar to Beta-glucosidase.	908	0.382851
Os06g0112100	Conserved hypothetical protein.	909.246	0.334105
Os04g0593400	Bet v I allergen family protein.	909.3	0.316205
Os12g0453500	Conserved hypothetical protein.	910.224	0.322644
Os01g0563000	Peptidylprolyl isomerase, FKBP-type domain containing protein.	910.279	0.387793
Os03g0725200	Conserved hypothetical protein.	911.556	0.273776
Os01g0291500	Transferase family protein.	911.775	0.376985
Os03g0804900	UDP-glucuronosyl/UDP-glucosyltransferase family protein.	913.103	0.307287
Os09g0483500	Calcium-binding EF-hand domain containing protein.	914.4	0.323466
Os04g0604900	Similar to Xyloglucan endotransglycosylase (Fragment).	916.248	0.338610
Os09g0471000	Protein of unknown function DUF1637 family protein.	917.12	0.342771
Os11g0587600	Similar to PDR11 ABC transporter.	918.798	0.352285
Os07g0499500	Similar to Peroxidase 7 precursor (EC 1.11.1.7) (Atperox P7) (ATP30).	920.991	0.357033
Os12g0249900	Protein kinase-like domain containing protein.	921.369	0.312764
Os04g0526300	Sulfotransferase family protein.	923.416	0.343695
Os01g0921100	Conserved hypothetical protein.	924.716	0.322011
Os06g0194000	Similar to Ethylene-responsive transcription factor 3 (Ethylene-responsive element binding factor 3 homolog) (EREBP-5) (NtERF5).	925.819	0.383774
Os06g0109500	Haloacid dehalogenase-like hydrolase domain containing protein.	927.966	0.374433
Os01g0283700	Similar to Cinnamoyl-CoA reductase (EC 1.2.1.44).	930.5	0.330128
Os05g0119000	Conserved hypothetical protein 245 family protein.	931.219	0.320830
Os12g0108100	Similar to Ser Thr specific protein kinase-like protein.	932.629	0.356033
Os03g0736300	Similar to CEL6=CELLULASE 6 (Fragment).	935.035	0.366567
Os01g0937200	Peptidase aspartic, catalytic domain containing protein.	935.125	0.327047
Os06g0665800	ATPase, P-type, K/Mg/Cd/Cu/Zn/Na/Ca/Na/H-transporter family protein.	939.553	0.366501
Os08g0109800	Regulator of chromosome condensation/beta-lactamase-inhibitor protein II domain containing protein.	942.422	0.362059
Os02g0686800	Protein of unknown function DUF581 family protein.	943.065	0.353230
Os05g0559600	Glycosyl transferase, family 43 protein.	943.09	0.341953
Os08g0475400	Esterase/lipase/thioesterase domain containing protein.	944.274	0.365528
Os08g0531100	MAP65/ASE1 family protein.	944.723	0.336803
Os07g0139400	UDP-glucose 4-epimerase family protein.	946.499	0.347289
Os10g0361000	Lipoxygenase, LH2 domain containing protein.	946.541	0.320300
Os03g0556600	Curculin-like (mannose-binding) lectin domain containing protein.	948.288	0.370916
Os10g0477600	Similar to NAM / CUC2-like protein.	951.336	0.371325
Os02g0715300	Conserved hypothetical protein.	951.935	0.356464
Os08g0246100	Conserved hypothetical protein.	955.73	0.388986
Os12g0443500	Similar to UDP-glucose 6-dehydrogenase (EC 1.1.1.22) (UDP-Glc dehydrogenase) (UDP-GlcDH) (UDPGDH).	958.953	0.347304
Os11g0112000	Similar to AIE protein (Fragment).	959.983	0.323019
Os06g0506200	Protein of unknown function DUF250 domain containing protein.	965.811	0.365392
Os07g0531200	Conserved hypothetical protein.	966.543	0.370748
Os05g0500600	GRAS transcription factor domain containing protein.	968.907	0.350012
Os01g0826800	Conserved hypothetical protein.	969.205	0.281801
Os11g0108800	Tyrosine protein kinase domain containing protein.	969.282	0.353184
Os01g0248000	Stigma-specific protein Stig1 family protein.	969.343	0.360576
Os09g0567900	Inosine/uridine-preferring nucleoside hydrolase domain containing protein.	969.607	0.330977
Os12g0117100	Esterase/lipase/thioesterase domain containing protein.	970.471	0.326997
Os06g0218600	Cupredoxin domain containing protein.	970.565	0.357505
Os12g0152100	Esterase/lipase/thioesterase domain containing protein.	974.331	0.341146
Os01g0777200	Peptidase A1, pepsin family protein.	975.717	0.308643
Os11g0701400	Chitinase (EC 3.2.1.14) III C10150-rice (EC 3.2.1.14).	976.581	0.354888
Os01g0615300	Transferase family protein.	977.533	0.341813
Os10g0165300	Cytochrome P450 family protein.	978.595	0.337940
Os04g0650900	Similar to Alpha-N-acetylglucosaminidase.	978.609	0.276162
Os09g0542900	Conserved hypothetical protein.	980.683	0.344623
Os02g0731500	AWPM-19-like family protein.	981.497	0.332836
Os05g0347400	Protein of unknown function DUF640 domain containing protein.	981.685	0.361792
Os04g0686800	Protein of unknown function DUF125, transmembrane family protein.	982.145	0.320642
Os11g0117700	Conserved hypothetical protein.	982.301	0.356127
Os01g0168200	Similar to Thioredoxin-like protein.	982.986	0.373881
Os11g0557000	Phytosulfokine family protein.	983.227	0.337349
Os06g0254700	Caleosin related family protein.	984.415	0.360689
Os01g0253500	Conserved hypothetical protein.	985.243	0.347764
Os10g0112100	Protein of unknown function Cys-rich family protein.	986.357	0.383587
Os05g0567100	Aspartic proteinase oryzasin 1 precursor (EC 3.4.23.-).	986.497	0.320265
Os10g0452500	Similar to Glycine-rich protein precursor.	987.658	0.321348
Os07g0194500	Prolyl 4-hydroxylase, alpha subunit domain containing protein.	988.541	0.313108
Os06g0212100	Similar to Galactoside 2-alpha-L-fucosyltransferase (EC 2.4.1.69) (Xyloglucan alpha-(1,2)-fucosyltransferase) (PsFT1).	988.572	0.345109
Os03g0365900	Lipolytic enzyme, G-D-S-L family protein.	989.265	0.358595
Os02g0586000	Quinonprotein alcohol dehydrogenase-like domain containing protein.	990.261	0.350270
Os01g0327400	Similar to Peroxidase (Fragment).	990.584	0.352327
Os01g0358100	Rapid ALkalinization Factor family protein.	992.518	0.361326
Os04g0196600	Protein of unknown function DUF563 family protein.	992.819	0.378970
Os05g0458300	Similar to Laccase (EC 1.10.3.2).	994.562	0.361919
Os04g0650300	Hypothetical protein.	995.783	0.346529
Os01g0722300	Myb, DNA-binding domain containing protein.	996.629	0.368547
Os12g0111600	Hypoxia induced protein conserved region family protein.	998.662	0.320584
Os03g0273200	Similar to Laccase (EC 1.10.3.2).	999.086	0.351598
Os05g0179300	Transferase family protein.	1000.136	0.353915
Os11g0126800	Nucleoside phosphatase GDA1/CD39 family protein.	1001.583	0.315939
Os11g0255500	Similar to Allyl alcohol dehydrogenase; NADP-dependent oxidoreductase-like protein.	1003.931	0.363728
Os10g0352000	Conserved hypothetical protein.	1004.33	0.293798
Os04g0538300	Conserved hypothetical protein.	1004.414	0.309098
Os02g0154200	Protein kinase-like domain containing protein.	1006.984	0.381139
Os05g0135700	S-adenosylmethionine synthetase 1 (EC 2.5.1.6) (Methionine adenosyltransferase 1) (AdoMet synthetase 1).	1009.178	0.328494
Os01g0247700	C4-dicarboxylate transporter/malic acid transport protein family protein.	1010.414	0.352546
Os11g0702100	Similar to Class III chitinase homologue (OsChib3H-h) (Fragment).	1011.195	0.348014
Os06g0692100	Protein kinase-like domain containing protein.	1012.054	0.353590
Os04g0110200	Conserved hypothetical protein.	1014.198	0.353992
Os03g0237600	MAP65/ASE1 family protein.	1014.382	0.322514
Os01g0618300	Armadillo-like helical domain containing protein.	1015.75	0.346195
Os04g0472200	Beta-Ig-H3/fasciclin domain containing protein.	1016.42	0.334562
Os01g0811200	Conserved hypothetical protein.	1017.367	0.286818
Os07g0643000	Esterase/lipase/thioesterase domain containing protein.	1017.964	0.335413
Os01g0871300	1-aminocyclopropane-1-carboxylate synthase family protein.	1018.901	0.346564
Os02g0785000	Glycosyl transferase, family 31 protein.	1020.309	0.371426
Os06g0228200	Similar to NOD26-like membrane integral protein ZmNIP2-2.	1020.67	0.353811
Os11g0127600	No apical meristem (NAM) protein domain containing protein.	1020.759	0.312445
Os05g0386800	Similar to Phytochelatin synthetase-like protein 2.	1021.685	0.358826
Os04g0655400	Conserved hypothetical protein.	1021.983	0.339481
Os11g0501500	Conserved hypothetical protein.	1022.45	0.358859
Os07g0634900	Myb, DNA-binding domain containing protein.	1023.812	0.351510
Os11g0591800	Barwin-related endoglucanase domain containing protein.	1025.237	0.382390
Os04g0476100	Similar to Peroxisomal copper-containing amine oxidase.	1025.602	0.266705
Os08g0456200	Similar to Elicitor-inducible cytochrome P450.	1025.645	0.318533
Os02g0770500	Similar to WRKY transcription factor 32.	1026.438	0.360279
Os12g0134900	Cytochrome P450 family protein.	1027.414	0.351043
Os08g0476900	Similar to Patatin-like protein 1.	1029.605	0.357956
Os06g0525200	Conserved hypothetical protein.	1029.857	0.379244
Os12g0632700	Similar to Malate dehydrogenase, glyoxysomal precursor (EC 1.1.1.37).	1029.993	0.364597
Os05g0258400	Protein kinase-like domain containing protein.	1030.852	0.364967
Os04g0624300	Similar to Polyphenol oxidase (EC 1.10.3.1) (Fragment).	1031.203	0.369472
Os06g0292100	Similar to Embryogenesis transmembrane protein.	1031.433	0.363979
Os07g0682000	Heavy metal transport/detoxification protein domain containing protein.	1031.593	0.338838
Os03g0682600	Similar to Argonaute 4 protein.	1031.625	0.345204
Os04g0597800	TGF-beta receptor, type I/II extracellular region family protein.	1031.708	0.345269
Os12g0109800	Protein prenyltransferase domain containing protein.	1033.158	0.344758
Os07g0573000	Conserved hypothetical protein.	1036.173	0.288538
Os01g0343100	Protein of unknown function DUF594 family protein.	1036.521	0.327511
Os11g0673900	Similar to NBS-LRR type resistance protein (Fragment).	1036.822	0.336723
Os06g0323100	SAM dependent carboxyl methyltransferase family protein.	1037.497	0.351285
Os01g0726100	Pollen Ole e 1 allergen and extensin domain containing protein.	1038.26	0.307625
Os02g0587600	Conserved hypothetical protein.	1039.036	0.377333
Os04g0515900	Similar to NAM / CUC2-like protein.	1039.131	0.338376
Os04g0636400	Similar to Senescence-associated protein 6.	1041.792	0.356363
Os01g0580800	Conserved hypothetical protein.	1042.275	0.349434
Os04g0682300	Similar to Phosphomannomutase 2 (EC 5.4.2.8) (PMM 2).	1044.026	0.323076
Os04g0453300		1044.737	0.352826
Os08g0550200	Multi antimicrobial extrusion protein MatE family protein.	1046.093	0.309936
Os07g0576500	Similar to Indole-3-acetic acid-amido synthetase GH3.4 (EC 6.3.2.-) (Auxin- responsive GH3-like protein 4) (AtGH3-4) (CF4-like protein).	1048.427	0.294926
Os10g0518000	Protein of unknown function DUF538 family protein.	1050.471	0.331313
Os04g0415200	TB2/DP1 and HVA22 related protein family protein.	1052.646	0.377202
Os05g0501300	Similar to Flavoprotein wrbA (Trp repressor binding protein).	1053.186	0.347706
Os06g0675700	Similar to High pI alpha-glucosidase.	1055.047	0.356392
Os03g0370400	Protein of unknown function DUF679 family protein.	1055.164	0.354514
Os08g0563200	Protein of unknown function DUF296 domain containing protein.	1055.371	0.389173
Os01g0881300	MtN3 and saliva related transmembrane protein family protein.	1055.392	0.268957
Os01g0220400	Conserved hypothetical protein.	1055.427	0.383010
Os08g0300300	Similar to C1C-Nt1 protein.	1055.525	0.336685
Os11g0483000	Cytochrome P450 family protein.	1055.742	0.310844
Os12g0577200	Conserved hypothetical protein.	1056.506	0.346146
Os01g0211600	Cytochrome P450 family protein.	1060.009	0.285356
Os01g0182300	Conserved hypothetical protein.	1060.045	0.334080
Os10g0133500	Transferase family protein.	1061.843	0.353937
Os06g0278000		1062.11	0.334745
Os12g0570700	Similar to Metallothionein-like protein type 1.	1062.822	0.345565
Os02g0762900	EF-Hand type domain containing protein.	1062.864	0.316138
Os06g0272800	Protein of unknown function DUF231, plant domain containing protein.	1063.239	0.372669
Os07g0605800	Similar to STF-1 (Fragment).	1064.26	0.354552
Os07g0572400	Conserved hypothetical protein.	1064.599	0.349685
Os04g0538900	Glyoxalase/bleomycin resistance protein/dioxygenase domain containing protein.	1064.838	0.298055
Os12g0149300	Similar to Xyloglucan 6-xylosyltransferase (EC 2.4.2.39) (AtXT1).	1065.524	0.302340
Os01g0772500	Glycosyl transferase, family 14 protein.	1066.225	0.328427
Os03g0226200	Non-symbiotic hemoglobin 2 (rHb2) (ORYsa GLB1b).	1066.443	0.320747
Os09g0560400	Conserved hypothetical protein.	1067.005	0.312337
Os09g0349100	Protein kinase-like domain containing protein.	1067.943	0.366086
Os03g0103200	Similar to Physical impedance induced protein.	1068.471	0.353576
Os03g0666500	Similar to Ras-related protein RHA1.	1068.955	0.336587
Os01g0266100	Similar to RING finger family protein.	1069.535	0.321346
Os05g0550300	Similar to Lipid transfer protein (Fragment).	1070.764	0.342791
Os03g0243900	Similar to Thaumatin-like protein.	1071.754	0.339736
Os05g0261700	Leucine-rich repeat, plant specific containing protein.	1071.843	0.328466
Os06g0483200	Similar to Beta-amyrin synthase.	1072.28	0.359339
Os06g0294200	Conserved hypothetical protein.	1074.778	0.301024
Os03g0121200	Similar to Peroxidase 1.	1075.133	0.355754
Os12g0258700	Cupredoxin domain containing protein.	1075.151	0.347038
Os09g0356000	Protein kinase-like domain containing protein.	1075.17	0.354035
Os01g0346600	Conserved hypothetical protein.	1075.811	0.374554
Os01g0138900	Mandelate racemase/muconate lactonizing enzyme family protein.	1076.044	0.294170
Os09g0441100	Similar to Cytochrome P450 monooxygenase CYP92A1.	1076.857	0.310063
Os01g0926700	Conserved hypothetical protein.	1077.5	0.351386
Os04g0147200	Conserved hypothetical protein.	1078.72	0.309774
Os10g0512400	Cytochrome P450 family protein.	1079.632	0.357307
Os03g0836800	Similar to IAA-amino acid hydrolase 1 (EC 3.5.1.-).	1081.443	0.272463
Os10g0438600	Similar to Family II lipase EXL3.	1081.552	0.356385
Os03g0195800	Similar to Sulfate transporter (Fragment).	1085.229	0.340304
Os03g0836900	Similar to IAA-amino acid hydrolase 1 (EC 3.5.1.-).	1085.646	0.286727
Os04g0208200	Similar to Cysteine proteinase.	1085.936	0.283471
Os10g0108700	Transferase family protein.	1086.358	0.354183
Os05g0339200	Conserved hypothetical protein.	1086.88	0.331674
Os07g0542900	Cupredoxin domain containing protein.	1087.281	0.304394
Os08g0441600	Similar to Chorismate mutase CM2 (EC 5.4.99.5) (Chorimate mutase).	1088.608	0.307950
Os07g0674500	Conserved hypothetical protein.	1090.438	0.373632
Os05g0131900	Hypothetical protein.	1090.832	0.297370
Os11g0138300	Cytochrome P450 family protein.	1093.566	0.320688
Os05g0319900	Similar to (1,4)-beta-xylan endohydrolase, isoenzyme X-II (EC 3.2.1.8) (Fragment).	1094.305	0.334037
Os07g0621300	GRAM domain containing protein.	1095.189	0.334794
Os09g0396900	Protein of unknown function DUF125, transmembrane family protein.	1097.705	0.283230
Os03g0339300	Similar to Peroxidase (EC 1.11.1.7).	1097.816	0.310226
Os11g0213000	Protein kinase domain containing protein.	1098.49	0.344840
Os04g0107300	D-isomer specific 2-hydroxyacid dehydrogenase, catalytic region domain containing protein.	1098.633	0.335303
Os12g0609600	Hypothetical protein.	1100.395	0.350019
Os01g0692000	Similar to Glutathione S-transferase GST 26 (EC 2.5.1.18).	1100.982	0.256640
Os07g0107300	Plant disease resistance response protein family protein.	1103.938	0.338898
Os02g0186500	Similar to Protein kinase-like protein.	1105.208	0.321387
Os08g0203700	Protein kinase-like domain containing protein.	1106.381	0.310675
Os06g0590700	UDP-glucuronosyl/UDP-glucosyltransferase family protein.	1109.274	0.320689
Os02g0637700	Similar to Alcohol dehydrogenase-like protein.	1111.924	0.292835
Os05g0456900	Conserved hypothetical protein.	1112.801	0.360561
Os12g0482500	Conserved hypothetical protein.	1113.697	0.362691
Os05g0123100	Glycosyl transferase, family 43 protein.	1114.494	0.331153
Os08g0187800	Similar to Glucose-6-phosphate/phosphate-translocator precursor.	1114.512	0.315926
Os02g0658100	Similar to Tonoplast membrane integral protein ZmTIP2-1.	1114.766	0.345733
Os07g0121000	Protein of unknown function DUF1719, Oryza sativa family protein.	1115.392	0.336818
Os10g0546100	Pollen Ole e 1 allergen and extensin domain containing protein.	1116.205	0.293007
Os03g0719900	Similar to Peptide transporter 1.	1117.683	0.303063
Os06g0141600	Early nodulin 93 ENOD93 protein family protein.	1118.394	0.295159
Os03g0290900	Protein of unknown function DUF231, plant domain containing protein.	1118.757	0.321523
Os09g0322500	Conserved hypothetical protein.	1120.057	0.343570
Os01g0727600	Conserved hypothetical protein.	1120.863	0.357106
Os03g0633800	Similar to IAA6 (Fragment).	1122.618	0.297399
Os01g0947000	Similar to Beta-1,3-glucanase precursor.	1123.873	0.317329
Os01g0734000	Similar to WRKY DNA binding protein.	1126.612	0.337554
Os06g0695700	Calmodulin-binding, plant family protein.	1127.786	0.294850
Os09g0524800	Ubiquitin domain containing protein.	1135.442	0.336560
Os03g0234000	Non-symbiotic hemoglobin 3 (rHb3) (ORYsa GLB1c).	1136.786	0.302148
Os05g0549900	Similar to Lipid phosphate phosphatase 2 (EC 3.1.3.-) (AtLPP2) (Phosphatidic acid phosphatase 2) (AtPAP2) (Prenyl diphosphate phosphatase).	1137.977	0.344570
Os01g0242600	C2 calcium/lipid-binding region, CaLB domain containing protein.	1138.382	0.347697
Os02g0767400	Curculin-like (mannose-binding) lectin domain containing protein.	1139.294	0.334158
Os10g0144700	Cytochrome P450 family protein.	1139.621	0.319368
Os02g0695200	Similar to P-type R2R3 Myb protein (Fragment).	1142.419	0.330682
Os03g0203700	Similar to Calcium-transporting ATPase 2, plasma membrane-type (EC 3.6.3.8) (Ca(2+)-ATPase isoform 2).	1142.461	0.310129
Os06g0514800	Thionin Osthi1.	1143.197	0.292590
Os03g0567600	Protein of unknown function DUF563 family protein.	1145.852	0.317338
Os10g0122500	Transferase family protein.	1148.683	0.330565
Os02g0787000	Allergen V5/Tpx-1 related family protein.	1149.215	0.316149
Os03g0655500	PapD-like domain containing protein.	1149.746	0.333518
Os04g0375300	Disease resistance protein family protein.	1151.451	0.365496
Os11g0139400	Protein of unknown function DUF250 domain containing protein.	1151.835	0.326149
Os03g0850900	Similar to Chemocyanin precursor (Basic blue protein) (Plantacyanin).	1152.175	0.300775
Os11g0559200	Protein kinase-like domain containing protein.	1154.244	0.345967
Os02g0656400	Conserved hypothetical protein.	1155.219	0.312138
Os04g0182900	Amidase family protein.	1156.19	0.375794
Os02g0821400	Protein kinase-like domain containing protein.	1160.469	0.376553
Os05g0370300	C2 calcium/lipid-binding region, CaLB domain containing protein.	1163.053	0.283723
Os10g0478000	Protein of unknown function DUF640 domain containing protein.	1163.136	0.290078
Os05g0163300	Similar to Arabinogalactan protein-like.	1164.173	0.326206
Os04g0554200	Major sperm protein domain containing protein.	1165.733	0.334818
Os02g0739400	Similar to Avr9/Cf-9 rapidly elicited protein 231 precursor.	1165.955	0.328079
Os01g0795400	Similar to Subtilase.	1166.209	0.345464
Os01g0957600	Similar to Elicitor-inducible cytochrome P450.	1166.898	0.353140
Os04g0589700	U box domain containing protein.	1167.006	0.295338
Os03g0746700	Conserved hypothetical protein.	1167.431	0.248360
Os03g0853200	CD9/CD37/CD63 antigen family protein.	1168.753	0.312812
Os07g0552800	Cellulose synthase family protein.	1168.755	0.326795
Os11g0608300		1168.763	0.294658
Os04g0101400	Cytochrome P450 family protein.	1169.085	0.328907
Os09g0452400	Peptidase A1, pepsin family protein.	1170.706	0.294690
Os11g0445300	Protein kinase-like domain containing protein.	1170.945	0.329340
Os01g0263300	Similar to Peroxidase 72 precursor (EC 1.11.1.7) (Atperox P72) (PRXR8) (ATP6a).	1171.32	0.302967
Os12g0138800	Similar to Elicitor-inducible cytochrome P450.	1171.399	0.329058
Os11g0649400		1173.819	0.323436
Os02g0186900	Cytochrome P450 family protein.	1176.095	0.369125
Os04g0674800	Similar to CEL1=CELLULASE 1 (Fragment).	1176.101	0.311857
Os04g0613700	UTP--glucose-1-phosphate uridylyltransferase family protein.	1178.642	0.336847
Os01g0208400	Conserved hypothetical protein.	1178.935	0.331569
Os02g0177600	Similar to 4-coumarate--CoA ligase 1 (EC 6.2.1.12) (4CL 1) (4-coumaroyl-CoA synthase 1) (Clone 4CL14) (Fragment).	1180.491	0.360223
Os03g0134500		1180.688	0.300170
Os04g0619000	Similar to NAM (No apical meristem) protein-like.	1183.317	0.330900
Os04g0615200	Conserved hypothetical protein.	1185.47	0.358692
Os07g0160600	Beta-Ig-H3/fasciclin domain containing protein.	1185.613	0.334871
Os12g0631100	Ras small GTPase, Ras type family protein.	1192.424	0.344170
Os01g0958200	Quinonprotein alcohol dehydrogenase-like domain containing protein.	1193.667	0.342705
Os01g0562600	Protein of unknown function DUF247, plant family protein.	1194.367	0.354337
Os07g0241600	UDP-glucuronosyl/UDP-glucosyltransferase family protein.	1194.499	0.306815
Os03g0564600	Protein of unknown function DUF26 domain containing protein.	1195.478	0.296415
Os03g0144500	Similar to Xyloglucan galactosyltransferase KATAMARI 1 (EC 2.4.1.-) (MURUS3 protein).	1195.622	0.293324
Os03g0808000	Similar to Polygalacturonase B (Fragment).	1198.381	0.320432
Os02g0106900	Protein kinase-like domain containing protein.	1203.023	0.311524
Os01g0360200	Similar to Respiratory burst oxidase homolog.	1204.196	0.281021
Os01g0802700	Auxin Efflux Carrier family protein.	1205.057	0.320029
Os09g0565100	Peptidase C1A, papain family protein.	1205.447	0.346008
Os10g0536700	Similar to Peroxidase 1.	1206.665	0.334037
Os03g0317300	Peptidase A1, pepsin family protein.	1208.339	0.353635
Os06g0127000	Peroxisomal biogenesis factor 11 family protein.	1209.036	0.308222
Os08g0529800	AB-hydrolase associated lipase region domain containing protein.	1209.254	0.300741
Os06g0695400	Haem peroxidase family protein.	1212.038	0.300383
Os02g0153500	Protein kinase-like domain containing protein.	1213.137	0.338998
Os01g0522100	Conserved hypothetical protein.	1214.267	0.351272
Os02g0131800	Similar to Root-specific metal transporter.	1214.638	0.291357
Os10g0513400	Hypothetical protein.	1215.329	0.331423
Os04g0660600	ATPase, V0 complex, subunit H family protein.	1218.497	0.338664
Os03g0700200	Conserved hypothetical protein.	1219.226	0.312211
Os06g0338200	Copper amine oxidase family protein.	1219.503	0.355650
Os09g0555100	Auxin Efflux Carrier family protein.	1219.985	0.304835
Os02g0713700	Protein of unknown function DUF296 domain containing protein.	1220.446	0.288300
Os09g0447500	Cytochrome P450 family protein.	1220.707	0.335259
Os01g0369900	Similar to Oxo-phytodienoic acid reductase.	1221.863	0.341383
Os01g0503400	Similar to OsNramp1 (Integral membrane protein).	1223.313	0.322400
Os01g0770700	Similar to Copper transporter 1.	1223.873	0.277539
Os06g0580000		1223.895	0.337983
Os02g0533700	Conserved hypothetical protein.	1224.767	0.310117
Os02g0718600	Conserved hypothetical protein.	1226.574	0.287684
Os03g0307300	Nicotianamine synthase 1 (EC 2.5.1.43) (S-adenosyl-L-methionine:S- adenosyl-L-methionine:S-adenosyl-methionine 3-amino-3- carboxypropyltransferase 1) (OsNAS1).	1226.597	0.319198
Os01g0878900	Similar to 4,5-DOPA dioxygenase extradiol-like protein.	1226.959	0.304602
Os07g0445600	Conserved hypothetical protein.	1227.068	0.333842
Os05g0556400	DOMON related domain containing protein.	1231.802	0.344063
Os05g0104200	Similar to Disease resistance protein.	1232.867	0.320503
Os03g0741600	Prenylated rab acceptor PRA1 family protein.	1232.869	0.353566
Os03g0432100	Similar to Orthophosphate dikinase precursor (EC 2.7.9.1).	1235.521	0.314269
Os01g0587000	Similar to Vacuolar ATP synthase subunit d (EC 3.6.3.14) (V-ATPase d subunit) (Vacuolar proton pump d subunit) (V-ATPase 41 KDa accessory protein) (DVA41).	1236.426	0.302295
Os03g0212800	Similar to Beta-glucosidase.	1237.029	0.327248
Os03g0182800	Similar to Ethylene responsive element binding factor3 (OsERF3).	1237.929	0.327510
Os06g0594600	Transferase family protein.	1237.967	0.303695
Os05g0106100	Similar to Vacuolar ATP synthase 16 kDa proteolipid subunit (EC 3.6.3.14) (V- ATPase 16 kDa proteolipid subunit) (Fragment).	1237.973	0.299380
Os07g0253000	Conserved hypothetical protein.	1238.777	0.340479
Os11g0637400	Ribosome associated membrane RAMP4 family protein.	1239.272	0.347708
Os08g0511400	Conserved hypothetical protein.	1239.839	0.337080
Os09g0432900	Glycosyl transferase, family 31 protein.	1244.088	0.355741
Os03g0852800	Phosphoesterase family protein.	1246.351	0.327634
Os07g0111600	Similar to Purple acid phosphatase.	1248.821	0.341066
Os11g0655300	Disease resistance protein family protein.	1249.008	0.323709
Os03g0729900	BSD domain containing protein.	1250.617	0.319657
Os09g0324400	Cyclin-like F-box domain containing protein.	1250.778	0.341563
Os02g0170100	Glycine cleavage H-protein family protein.	1252.448	0.308302
Os09g0442100	Protein kinase-like domain containing protein.	1252.573	0.307358
Os05g0401000	Lipolytic enzyme, G-D-S-L family protein.	1253.18	0.288129
Os09g0256100	Sulfotransferase family protein.	1253.655	0.271884
Os05g0384600	ABC transporter related domain containing protein.	1254.133	0.339077
Os11g0303800	Conserved hypothetical protein.	1254.539	0.304292
Os11g0232100	Protein kinase-like domain containing protein.	1255.186	0.355182
Os02g0112900	Similar to Viroid RNA-binding protein (Fragment).	1255.574	0.323240
Os05g0516600	Small GTP binding protein.	1255.734	0.327442
Os11g0552500	Conserved hypothetical protein.	1256.603	0.269597
Os07g0633100	X8 domain containing protein.	1257.094	0.340868
Os12g0480000	Zinc finger, DHHC-type domain containing protein.	1257.617	0.261258
Os08g0374000	Bet v I allergen family protein.	1259.927	0.305228
Os08g0489300	DNA glycosylase family protein.	1260.075	0.340928
Os09g0375600	Protein kinase domain containing protein.	1260.317	0.339353
Os01g0536400	Isopenicillin N synthase family protein.	1262.953	0.268827
Os07g0293000	Cytochrome P450 family protein.	1263.528	0.332490
Os02g0114200	Serine carboxypeptidase III precursor (EC 3.4.16.5).	1263.815	0.338584
Os05g0324600	Protein of unknown function DUF623, plant domain containing protein.	1263.913	0.277485
Os01g0605700	MtN3 and saliva related transmembrane protein family protein.	1264.9	0.318436
Os03g0775700	Conserved hypothetical protein.	1267.236	0.340853
Os07g0584200	NPH3 domain containing protein.	1267.284	0.290004
Os02g0215500	Protein kinase-like domain containing protein.	1267.4	0.298858
Os03g0116400	Similar to Membrane protein.	1267.726	0.311206
Os01g0132000	Similar to Wound-induced protease inhibitor (WIP1).	1268.526	0.290798
Os12g0486900	Protein kinase domain containing protein.	1268.785	0.322358
Os08g0509400	Similar to Amygdalin hydrolase isoform AH I precursor (EC 3.2.1.117).	1270.892	0.314208
Os12g0203200	Conserved hypothetical protein.	1270.906	0.272442
Os03g0338000	Similar to Alanine:glyoxylate aminotransferase-like protein (Fragment).	1272.942	0.318182
Os11g0666100	Similar to Receptor kinase-like protein.	1274.329	0.360990
Os07g0602000	Similar to NADPH HC toxin reductase (Fragment).	1274.592	0.323687
Os01g0931100	Conserved hypothetical protein.	1275.04	0.324692
Os03g0734000	Pentatricopeptide repeat containing protein.	1276.295	0.355354
Os11g0117900	Esterase/lipase/thioesterase domain containing protein.	1276.505	0.267131
Os08g0260600	CD9/CD37/CD63 antigen family protein.	1277.081	0.337209
Os01g0837200	Conserved hypothetical protein.	1277.195	0.353028
Os02g0102200	Similar to Transmembrane amino acid transporter protein.	1279.634	0.343949
Os12g0197100	Phosphoribosylglycinamide synthetase domain containing protein.	1281.874	0.282781
Os12g0479100	Conserved hypothetical protein.	1281.938	0.291834
Os04g0462400	Amino acid/polyamine transporter II family protein.	1283.483	0.316957
Os06g0707300	Protein of unknown function DUF295 family protein.	1287.29	0.310517
Os12g0137700	Sulfotransferase family protein.	1288.154	0.320997
Os04g0311500	Protein of unknown function DUF593 family protein.	1289.465	0.300511
Os01g0949800	Similar to Glutathione S-transferase GST 28 (EC 2.5.1.18) (Fragment).	1289.564	0.341001
Os02g0706900	Esterase/lipase/thioesterase domain containing protein.	1289.997	0.299945
Os06g0479400	Similar to Phenylcoumaran benzylic ether reductase homolog TH6.	1290.088	0.348234
Os01g0795000	Subtilase.	1292.389	0.312997
Os02g0106600	Zinc finger, RING-type domain containing protein.	1292.718	0.301126
Os11g0528600	Similar to Indole-3-acetic acid-amido synthetase GH3.17 (EC 6.3.2.-) (Auxin- responsive GH3-like protein 17) (AtGH3-17).	1293.417	0.247327
Os08g0254600	Cyclic nucleotide-binding domain containing protein.	1293.484	0.357564
Os04g0410400	Root cap family protein.	1293.506	0.267141
Os07g0185000	Similar to MAP kinase (Ser/Thr kinase).	1293.993	0.328973
Os08g0102800	Conserved hypothetical protein.	1294.172	0.350511
Os01g0179000	Transferase family protein.	1295.246	0.321959
Os02g0504700	Conserved hypothetical protein.	1300.185	0.332488
Os01g0874700	emp24/gp25L/p24 family protein.	1300.769	0.276517
Os08g0293300	Disease resistance protein family protein.	1301.253	0.339191
Os04g0132400	Conserved hypothetical protein.	1301.783	0.330737
Os12g0137900	Sulfotransferase family protein.	1302.229	0.313139
Os11g0151100	Quinonprotein alcohol dehydrogenase-like domain containing protein.	1308.483	0.304692
Os03g0400200	Plant disease resistance response protein family protein.	1308.795	0.294353
Os12g0408000	Protein of unknown function DUF594 family protein.	1308.813	0.316312
Os02g0455400	Protein of unknown function DUF1442 family protein.	1311.396	0.299611
Os03g0732000	Similar to Isopentenyl/dimethylallyl diphosphate synthase (Fragment).	1313.83	0.343817
Os08g0567000	Conserved hypothetical protein.	1316.128	0.290039
Os03g0788100	Similar to RING-H2 finger protein ATL1P (RING-H2 finger protein ATL3).	1316.195	0.332172
Os02g0471300	FAD dependent oxidoreductase family protein.	1316.413	0.295021
Os01g0842500	Similar to Laccase (EC 1.10.3.2).	1317.379	0.314107
Os12g0567500	Protein kinase-like domain containing protein.	1318.647	0.249078
Os01g0843900		1319.519	0.313460
Os08g0205400	Heavy metal transport/detoxification protein domain containing protein.	1325.558	0.339746
Os10g0528900	Similar to Tau class GST protein 3.	1325.667	0.322819
Os04g0544200	Negative regulatory factor PREG family protein.	1326.87	0.319641
Os07g0512200	Similar to Symbiosis-related like protein.	1328.556	0.344589
Os10g0452300	Eggshell protein family protein.	1329.863	0.353455
Os05g0210400	Lipolytic enzyme, G-D-S-L family protein.	1332.358	0.288079
Os07g0524900	Protein of unknown function DUF6, transmembrane domain containing protein.	1332.372	0.274155
Os03g0852000	Conserved hypothetical protein.	1332.962	0.290570
Os06g0196500	Conserved hypothetical protein.	1337.532	0.284105
Os01g0645000	Similar to TIS11 protein (dTIS11).	1337.615	0.307715
Os12g0116900	Non-protein coding transcript, putative npRNA.	1337.955	0.254188
Os11g0591600	ThiJ/PfpI domain containing protein.	1341.252	0.307058
Os07g0407900	Protein of unknown function DUF679 family protein.	1346.696	0.340158
Os04g0410600	Similar to Purple acid phosphatase.	1347.097	0.292205
Os04g0430700	Proteinase inhibitor, propeptide domain containing protein.	1347.115	0.336989
Os06g0534200	Conserved hypothetical protein.	1347.318	0.339227
Os02g0136900	Protein kinase-like domain containing protein.	1347.62	0.338085
Os10g0578200	Similar to CSLD2 (Fragment).	1347.955	0.295605
Os01g0851600	3-oxo-5-alpha-steroid 4-dehydrogenase, C-terminal domain containing protein.	1349.655	0.287684
Os08g0114300	Plant-specific FAD-dependent oxidoreductase family protein.	1350.634	0.319045
Os06g0725700	Protein of unknown function DUF241, plant family protein.	1351.427	0.283412
Os01g0916100	Conserved hypothetical protein.	1353.136	0.324833
Os04g0598800	Similar to Wall-associated kinase-like protein.	1354.914	0.320128
Os04g0411400	Similar to Terminal flower 1-like protein.	1361.338	0.343509
Os07g0639000	Similar to Peroxidase 1.	1363.008	0.292742
Os05g0541400	Similar to Transcription factor LAX PANICLE.	1363.121	0.251175
Os07g0599300	Conserved hypothetical protein.	1363.268	0.303196
Os02g0755400	Similar to RNA recognition motif-containing protein SEB-4.	1363.653	0.286303
Os12g0112000	Similar to Peroxidase precursor (EC 1.11.1.7) (Fragment).	1363.695	0.337586
Os05g0560300	Protein kinase-like domain containing protein.	1363.771	0.349577
Os12g0108000	Similar to Laccase (Diphenol oxidase).	1364.951	0.300991
Os08g0167300		1367.45	0.303177
Os02g0620500	Similar to Ammonium transporter Amt1;2 (Fragment).	1367.693	0.293849
Os11g0118800	Similar to Expressed protein-like protein.	1368.118	0.327520
Os03g0817200	Amino acid/polyamine transporter II family protein.	1369.67	0.300959
Os01g0118400	Protein of unknown function DUF563 family protein.	1369.881	0.336661
Os07g0525100	Conserved hypothetical protein.	1369.931	0.320256
Os08g0480400	Protein of unknown function DUF1637 family protein.	1372.742	0.315794
Os01g0680200	Protein of unknown function DUF6, transmembrane domain containing protein.	1373	0.250080
Os06g0713000	Zinc finger, B-box domain containing protein.	1373.076	0.310141
Os04g0430200	Phosphatidylinositol-specific phospholipase C, X region domain containing protein.	1374.144	0.337779
Os05g0562800	Protein of unknown function DUF679 family protein.	1374.528	0.327211
Os04g0149400	Hypothetical protein.	1375.7	0.330554
Os07g0416900	Similar to Omega-6 fatty acid desaturase, endoplasmic reticulum isozyme 2 (EC 1.14.19.-).	1377.93	0.332429
Os01g0706600	Conserved hypothetical protein.	1380.72	0.340879
Os08g0238600	Similar to Endo-1,3;1,4-beta-D-glucanase precursor (EC 3.2.1.-).	1381.093	0.332962
Os07g0162700	Esterase/lipase/thioesterase domain containing protein.	1383.076	0.267229
Os05g0456200	Similar to Aldose reductase.	1383.076	0.348961
Os06g0203200	Flavin-containing monooxygenase FMO family protein.	1383.264	0.286250
Os04g0687800	Protein of unknown function DUF6, transmembrane domain containing protein.	1384.722	0.256329
Os12g0502000	Conserved hypothetical protein.	1384.849	0.325233
Os01g0130100	Non-protein coding transcript, unclassifiable transcript.	1385.548	0.312551
Os10g0458900	Exostosin-like family protein.	1386.644	0.287628
Os08g0424500	Similar to Betaine aldehyde dehydrogenase.	1387.372	0.281793
Os11g0235500	Similar to Herbicide safener binding protein.	1387.985	0.307226
Os05g0468700	Ammonium transporter.	1388.066	0.327975
Os10g0180000	NpGUT1 homolog.	1388.513	0.332205
Os06g0211600	Similar to Galactoside 2-alpha-L-fucosyltransferase (EC 2.4.1.69) (Xyloglucan alpha-(1,2)-fucosyltransferase) (PsFT1).	1390.024	0.279183
Os02g0758800	Cupredoxin domain containing protein.	1390.119	0.321333
Os01g0959800	Calcium-binding EF-hand domain containing protein.	1390.667	0.286038
Os07g0678400		1391.596	0.265206
Os02g0627100	Similar to Phenylalanine ammonia-lyase (EC 4.3.1.5).	1391.857	0.334253
Os09g0561000	Protein kinase domain containing protein.	1392.184	0.316627
Os02g0626100	Similar to Phenylalanine ammonia-lyase.	1392.414	0.299591
Os06g0128700	Zinc finger, RING-type domain containing protein.	1394.379	0.324597
Os08g0327700	Late embryogenesis abundant (LEA) group 1 family protein.	1396.499	0.293812
Os11g0702400	Zinc finger, C2H2-type domain containing protein.	1396.703	0.317233
Os12g0105800	Protein kinase-like domain containing protein.	1398.437	0.348467
Os05g0134400	Haem peroxidase, plant/fungal/bacterial family protein.	1399.352	0.320342
Os01g0615200	Transferase family protein.	1404.331	0.262765
Os07g0214900	Similar to Chalcone synthase C2 (EC 2.3.1.74) (Naringenin-chalcone synthase C2).	1404.401	0.304441
Os09g0512900	Conserved hypothetical protein.	1404.612	0.346025
Os10g0118200	Similar to O-methyltransferase ZRP4 (EC 2.1.1.-) (OMT).	1405.283	0.296384
Os10g0136100	Similar to Hv1LRR2.	1407.312	0.257344
Os01g0680900	DOMON related domain containing protein.	1408.365	0.294198
Os02g0637000	Barwin-related endoglucanase domain containing protein.	1409.528	0.321880
Os06g0557700	Protein kinase-like domain containing protein.	1410.925	0.314701
Os10g0109600	Peroxidase (EC 1.11.1.7).	1412.331	0.317626
Os08g0376600	Protein kinase-like domain containing protein.	1412.749	0.328765
Os01g0124400	Similar to Bowman Birk trypsin inhibitor.	1413.931	0.312619
Os08g0556900	Similar to Cysteine proteinase (EC 3.4.22.-).	1414.129	0.319740
Os05g0140100	Myb, DNA-binding domain containing protein.	1416.456	0.315021
Os07g0526600	Esterase/lipase/thioesterase domain containing protein.	1416.987	0.270370
Os06g0166000	Cyclin-like F-box domain containing protein.	1418.133	0.337805
Os05g0575000	Conserved hypothetical protein.	1421.301	0.277797
Os04g0580800	Zinc finger, RING-type domain containing protein.	1421.97	0.322409
Os02g0709300	Conserved hypothetical protein.	1426.534	0.327271
Os04g0621300	Conserved hypothetical protein.	1428.083	0.253340
Os01g0974400	Zinc finger, RING-type domain containing protein.	1428.236	0.352197
Os10g0550300	Protein of unknown function DUF315 domain containing protein.	1429.661	0.311694
Os03g0624600	No apical meristem (NAM) protein domain containing protein.	1431.322	0.330732
Os06g0714600	Ras GTPase family protein.	1431.538	0.296178
Os07g0559000	Non-protein coding transcript, unclassifiable transcript.	1433.458	0.242511
Os08g0111300	Transferase family protein.	1437.456	0.285102
Os09g0433000	Glycosyl transferase, family 31 protein.	1437.769	0.318808
Os06g0696600	Similar to Xyloglucan endo-transglycosylase homolog.	1439.95	0.315048
Os07g0664100	Glucose/ribitol dehydrogenase family protein.	1440.499	0.320082
Os05g0176100	Similar to RSW1-like cellulose synthase catalytic subunit (Fragment).	1441.233	0.318246
Os02g0456800	Similar to Pollen signalling protein with adenylyl cyclase activity (Fragment).	1441.481	0.274276
Os08g0162700	Conserved hypothetical protein.	1442.614	0.295536
Os01g0231800	Appr>p cyclic nucleotide phosphodiesterase domain containing protein.	1443.604	0.275931
Os04g0686000	U box domain containing protein.	1443.911	0.292240
Os08g0331800	Conserved hypothetical protein.	1444.01	0.314734
Os04g0504500	Pathogenesis-related transcriptional factor and ERF domain containing protein.	1447.283	0.310291
Os09g0334900	Major facilitator superfamily protein.	1448.612	0.300694
Os01g0129600	Lateral organ boundaries, LOB domain containing protein.	1448.664	0.276673
Os04g0552300	Negative regulatory factor PREG family protein.	1448.737	0.295096
Os08g0551500	Protein of unknown function DUF241, plant family protein.	1448.902	0.294968
Os07g0100800	Similar to Amino acid permease.	1449.709	0.341791
Os01g0834100	Conserved hypothetical protein.	1450.4	0.271355
Os05g0238200	Similar to Ubiquitin ligase SINAT5 (EC 6.3.2.-) (Seven in absentia homolog 5).	1451.965	0.299766
Os06g0543400	Similar to CBL-interacting serine/threonine-protein kinase 11 (EC 2.7.1.37) (SOS2-like protein kinase PKS5) (SOS-interacting protein 4) (SNF1- related kinase 3.22).	1452.318	0.314179
Os08g0236200	Reverse transcriptase, RNA-dependent DNA polymerase family protein.	1453.316	0.330244
Os11g0117500	DNA-binding WRKY domain containing protein.	1457.748	0.285462
Os11g0703100	Thaumatin, pathogenesis-related family protein.	1460.244	0.341367
Os05g0566400	Similar to Blast and wounding induced mitogen-activated protein kinase.	1460.692	0.288083
Os12g0570400	Conserved hypothetical protein.	1465.058	0.329697
Os10g0151100	Growth factor, receptor domain containing protein.	1466.15	0.339135
Os04g0604800	Similar to Xyloglucan endotransglycosylase (Fragment).	1467.667	0.334779
Os09g0557800	Similar to PHG1A protein.	1468.742	0.300495
Os08g0470200	Similar to Nectarin III.	1469.375	0.265521
Os11g0448700	Hypothetical protein.	1469.664	0.311053
Os02g0509600	Conserved hypothetical protein.	1472.715	0.291386
Os09g0500900	Cytochrome b561 / ferric reductase transmembrane domain containing protein.	1479.07	0.276667
Os08g0113000	Similar to Peroxidase 47 precursor (EC 1.11.1.7) (Atperox P47) (ATP32).	1482.349	0.311537
Os07g0553000		1483.624	0.293716
Os06g0681200	Cupredoxin domain containing protein.	1483.791	0.293548
Os01g0926400	Similar to Pectin-glucuronyltransferase.	1484.244	0.310584
Os02g0106800	TMPIT-like family protein.	1485.207	0.286638
Os09g0255900	Protein of unknown function DUF247, plant family protein.	1485.966	0.304155
Os12g0130500		1486.091	0.306379
Os06g0309200	Lipid-binding serum glycoprotein family protein.	1487.461	0.272143
Os02g0529800	Cytochrome P450 family protein.	1489.109	0.337754
Os03g0605300	Similar to Subtilisin-like protease (Fragment).	1491.345	0.307035
Os12g0603800	Similar to Calmodulin NtCaM13.	1492.166	0.247327
Os10g0184300	ATPase, V0/A0 complex, 116-kDa subunit family protein.	1493.43	0.261252
Os07g0127700	Similar to PR1a protein.	1495.814	0.316966
Os06g0329900	SAM dependent carboxyl methyltransferase family protein.	1496.853	0.313625
Os05g0455800	Yip1 domain containing protein.	1498.031	0.285351
Os05g0555700	Conserved hypothetical protein.	1499.419	0.317936
Os05g0247800	Glycoside hydrolase, family 18 protein.	1500.3	0.340294
Os01g0876300	Galactose oxidase, central domain containing protein.	1500.392	0.315073
Os01g0831900	Similar to Ammonium transporter.	1500.764	0.318821
Os01g0131900	Similar to Wound-induced protease inhibitor (WIP1).	1501.024	0.273338
Os03g0283200	Similar to IN2-1 protein.	1503.165	0.266254
Os06g0589500	Conserved hypothetical protein.	1504.422	0.297393
Os12g0236400	Adenylate kinase A (EC 2.7.4.3) (ATP-AMP transphosphorylase).	1505.257	0.302676
Os06g0206000	Nitrilase/cyanide hydratase and apolipoprotein N-acyltransferase domain containing protein.	1508.448	0.260667
Os01g0168800	Epoxide hydrolase family protein.	1510.025	0.333358
Os06g0575400	Curculin-like (mannose-binding) lectin domain containing protein.	1511.155	0.313616
Os10g0118000	Similar to O-methyltransferase ZRP4 (EC 2.1.1.-) (OMT).	1511.833	0.301538
Os07g0604400	Similar to BRITTLE CULM1.	1514.034	0.292801
Os07g0550400		1514.263	0.336657
Os06g0207200	Conserved hypothetical protein.	1514.682	0.299614
Os09g0474000	Eukaryotic transcription factor, DNA-binding domain containing protein.	1515.084	0.293063
Os05g0557100	Peptidase A1, pepsin family protein.	1516.332	0.293273
Os09g0487600	Virulence factor, pectin lyase fold family protein.	1516.476	0.286023
Os02g0740500	Conserved hypothetical protein.	1519.15	0.282076
Os07g0485000	Similar to Trehalose-6-phosphate phosphatase.	1519.691	0.301327
Os04g0465900	Protein kinase-like domain containing protein.	1520.091	0.331606
Os07g0527000	Conserved hypothetical protein.	1521.251	0.284638
Os01g0713200	Similar to Beta-glucanase.	1521.905	0.309520
Os03g0421800	Virulence factor, pectin lyase fold family protein.	1523.122	0.311129
Os04g0512300	Arp2/3 complex, 34kDa subunit p34-Arc family protein.	1523.293	0.301663
Os06g0563900	Conserved hypothetical protein.	1523.808	0.263851
Os08g0288400	Nonaspanin (TM9SF) family protein.	1524.215	0.313348
Os01g0249200	Similar to Nectarin 1 precursor (EC 1.15.1.1) (Superoxide dismutase [Mn]).	1525.689	0.323397
Os10g0133100	Cyclin-like F-box domain containing protein.	1526.08	0.296928
Os02g0123500	Similar to NADPH-dependent mannose 6-phosphate reductase.	1527.103	0.275241
Os01g0975300	Similar to Typical P-type R2R3 Myb protein (Fragment).	1530.108	0.319107
Os12g0624100	Conserved hypothetical protein.	1532.056	0.292283
Os05g0108400	Protein of unknown function DUF868, plant family protein.	1532.91	0.295527
Os01g0546100	Protein of unknown function DUF6, transmembrane domain containing protein.	1534.427	0.312269
Os01g0566500	Similar to Dioxygenase RAMOSUS1.	1535.359	0.281370
Os11g0127700	Hypothetical protein.	1536.173	0.303614
Os12g0437800	Similar to MPI.	1539.152	0.304846
Os09g0518900	Conserved hypothetical protein.	1540.016	0.325690
Os07g0645000	Allergen V5/Tpx-1 related family protein.	1540.846	0.313238
Os01g0159800	Basic helix-loop-helix dimerisation region bHLH domain containing protein.	1541.545	0.267620
Os08g0417100	2OG-Fe(II) oxygenase domain containing protein.	1542.193	0.281475
Os07g0582500	Similar to Sorbitol transporter.	1543.171	0.301708
Os07g0241500	UDP-glucuronosyl/UDP-glucosyltransferase family protein.	1543.349	0.295365
Os03g0168300	Conserved hypothetical protein.	1543.52	0.298237
Os12g0115700	Chalcone-flavanone isomerase family protein.	1544.332	0.309647
Os11g0134700	Similar to Metacaspase 7 (Metacaspase 4).	1544.953	0.317192
Os11g0701800	Chitinase (EC 3.2.1.14) III C10701-rice (EC 3.2.1.14) (Class III chitinase homologue (OsChib3H-a)H-).	1545.454	0.294877
Os07g0521300	Conserved hypothetical protein.	1546.429	0.278864
Os01g0827600	Exo70 exocyst complex subunit family protein.	1546.557	0.305397
Os01g0174100	Conserved hypothetical protein.	1546.733	0.299840
Os06g0221000	Similar to P-type R2R3 Myb protein (Fragment).	1547.247	0.345448
Os02g0584200	Conserved hypothetical protein.	1548.904	0.321303
Os11g0442500		1549.693	0.303370
Os09g0127300	NAD-dependent epimerase/dehydratase family protein.	1552.425	0.325512
Os09g0482200	Peptidase A1, pepsin family protein.	1553.255	0.340848
Os01g0878800	Similar to 4,5-DOPA dioxygenase extradiol.	1554.214	0.310387
Os01g0894600	RINGv domain containing protein.	1556.766	0.295570
Os05g0142000	Conserved hypothetical protein.	1557.154	0.328971
Os12g0163700	Similar to Actin 7 (Actin 2).	1557.306	0.291569
Os09g0322400	Hypothetical protein.	1557.941	0.309503
Os08g0153800	Protein of unknown function DUF599 family protein.	1558.692	0.317650
Os08g0331000	Conserved hypothetical protein.	1558.846	0.325464
Os08g0137900	Similar to Chemocyanin precursor (Basic blue protein) (Plantacyanin).	1560.442	0.284706
Os02g0781900	Conserved hypothetical protein.	1560.785	0.266966
Os12g0421000	Similar to Barley stem rust resistance protein.	1561.96	0.322278
Os03g0795500	Protein of unknown function DUF1000 family protein.	1563.263	0.286631
Os12g0596800	Ubiquitin interacting motif domain containing protein.	1563.581	0.325920
Os01g0937600	Peptidase aspartic, catalytic domain containing protein.	1564.888	0.294922
Os02g0774200	Conserved hypothetical protein.	1565.497	0.334154
Os01g0950300	Similar to Glutathione S-transferase GST 29 (EC 2.5.1.18).	1565.586	0.342107
Os07g0251200	Harpin-induced 1 domain containing protein.	1568.367	0.273551
Os05g0457800	Similar to Glycerol-3-phosphate acyltransferase 5 (EC 2.3.1.15) (AtGPAT5).	1574.082	0.296112
Os05g0246300	Expansin/Lol pI family protein.	1575.1	0.271614
Os03g0257600	Protein of unknown function DUF292, eukaryotic domain containing protein.	1575.357	0.314163
Os10g0516500	Conserved hypothetical protein.	1575.551	0.268378
Os07g0417200	Similar to Delta 12 oleic acid desaturase FAD2.	1575.859	0.306208
Os08g0508000	Cytochrome P450 family protein.	1576.99	0.294020
Os11g0169900	Similar to Vacuolar ATP synthase 16 kDa proteolipid subunit (EC 3.6.3.14) (V- ATPase 16 kDa proteolipid subunit) (Fragment).	1578.884	0.304125
Os03g0196000	Similar to Sulfate permease (Fragment).	1579.079	0.291693
Os04g0538400	Similar to Nodulin 21 (N-21).	1580.633	0.294259
Os08g0321000	Beta-Ig-H3/fasciclin domain containing protein.	1581.743	0.305900
Os07g0639600	Peptidase C15, pyroglutamyl peptidase I family protein.	1585.268	0.309428
Os01g0233000	DREPP plasma membrane polypeptide family protein.	1588.156	0.333391
Os05g0552200	Glycosyl transferase, family 31 protein.	1588.881	0.326122
Os03g0833100	Similar to Tasselseed2 protein (Fragment).	1588.9	0.270610
Os08g0246300	Disease resistance protein family protein.	1590.719	0.260358
Os06g0470000		1591.316	0.335789
Os05g0495200	Eukaryotic transcription factor, DNA-binding domain containing protein.	1593.02	0.254673
Os07g0244200	Transferase family protein.	1594.059	0.331042
Os07g0148800	Conserved hypothetical protein.	1597.926	0.294053
Os02g0121700	Terpene synthase-like domain containing protein.	1598.914	0.244553
Os12g0255200	Staphylococcus nuclease (SNase-like) domain containing protein.	1602.642	0.297606
Os12g0225900	Alcohol dehydrogenase superfamily, zinc-containing protein.	1603.558	0.307829
Os04g0455800	Similar to Lipoic acid synthetase, mitochondrial precursor (Lip-syn) (Lipoate synthase) (mLIP1).	1605.286	0.264917
Os10g0503300	Similar to Benzoyl coenzyme A: benzyl alcohol benzoyl transferase (Benzoyl- CoA:benzyl alcohol/phenylethanol benzoyltransferase).	1606.158	0.329418
Os05g0272800	Conserved hypothetical protein.	1607.271	0.298734
Os05g0556300	Protein of unknown function DUF1298 domain containing protein.	1608.11	0.273222
Os11g0107600	Prenylated rab acceptor PRA1 family protein.	1609.425	0.280199
Os11g0431400	Peptidase S10, serine carboxypeptidase family protein.	1611.25	0.316343
Os03g0148000	Protein of unknown function DUF677 family protein.	1614.409	0.316564
Os03g0111000	Conserved hypothetical protein.	1614.96	0.306892
Os12g0433700	Lg106-like family protein.	1615.078	0.306443
Os03g0359700	Armadillo-like helical domain containing protein.	1616.92	0.307485
Os06g0209100	Peptidase A1, pepsin family protein.	1621.175	0.314599
Os04g0630900	Similar to Anthocyanidin reductase.	1621.497	0.333547
Os04g0609500	Transferase family protein.	1624.531	0.292341
Os10g0534400	Similar to E4 protein (Fragment).	1625.62	0.301551
Os01g0286900	Similar to Auxin-responsive protein IAA31 (Indoleacetic acid-induced protein 31).	1627.1	0.276147
Os04g0480900	Glycoside hydrolase, family 5 protein.	1627.661	0.240350
Os08g0282000	CD9/CD37/CD63 antigen family protein.	1627.992	0.280243
Os11g0507200	Similar to N-hydroxycinnamoyl/benzoyltransferase-like protein.	1630.748	0.232009
Os04g0228400	Expansin precursor (Alpha-expansin OsEXPA1).	1633.239	0.274331
Os04g0367400	Reticulon family protein.	1633.406	0.298490
Os05g0324300	Ribosomal protein S8 family protein.	1633.623	0.257350
Os09g0490400	Glycoside hydrolase, family 1 protein.	1634.65	0.262523
Os12g0479900	Conserved hypothetical protein.	1638.487	0.287528
Os11g0151700	Similar to Purple acid phosphatase.	1639.471	0.320263
Os02g0150700	Similar to RING finger protein 12 (LIM domain interacting RING finger protein) (RING finger LIM domain-binding protein) (R-LIM) (NY-REN-43 antigen).	1641.61	0.248705
Os05g0429400	Cellular retinaldehyde binding/alpha-tocopherol transport family protein.	1645.415	0.264277
Os11g0156600	TB2/DP1 and HVA22 related protein family protein.	1646.312	0.334443
Os07g0532800	Peptidase A1, pepsin family protein.	1647.331	0.314230
Os03g0318400	Peptidase A1, pepsin family protein.	1649.113	0.258198
Os09g0541100	Plastocyanin-like domain containing protein.	1649.921	0.291179
Os03g0324900	Zinc finger, RING-type domain containing protein.	1651.763	0.273885
Os02g0731200	Transcription factor MADS57.	1654.31	0.292666
Os08g0155900	Conserved hypothetical protein.	1654.974	0.306754
Os11g0222000	Regulator of chromosome condensation/beta-lactamase-inhibitor protein II domain containing protein.	1655.949	0.277512
Os06g0223000	Syntaxin, N-terminal domain containing protein.	1656.245	0.311674
Os03g0638800	Protein kinase domain containing protein.	1663.418	0.314296
Os08g0170700	Disease resistance protein family protein.	1663.625	0.304197
Os03g0722500	Glycoside hydrolase, family 17 protein.	1666.487	0.278176
Os06g0727700	Protein of unknown function DUF707 family protein.	1667.243	0.319302
Os01g0172800	Embryo-specific 3 family protein.	1667.336	0.308494
Os01g0708400	Similar to Casein kinase I (Fragment).	1667.369	0.249826
Os02g0180000	Similar to Protein phosphatase type-2C.	1667.795	0.269292
Os07g0663800	Glucose/ribitol dehydrogenase family protein.	1667.94	0.298308
Os01g0183600	Cytochrome P450 family protein.	1668.519	0.301651
Os02g0218700	Similar to Allene oxide synthase (EC 4.2.1.92).	1669.467	0.301253
Os01g0915900	Conserved hypothetical protein.	1669.479	0.307753
Os01g0170000	Raffinose synthase family protein.	1669.651	0.288498
Os04g0450600	Conserved hypothetical protein.	1669.803	0.314918
Os01g0756700	Similar to Potassium channel (Fragment).	1670.309	0.285307
Os12g0582800	Protein of unknown function DUF221 domain containing protein.	1670.465	0.248189
Os11g0116300	Chalcone-flavanone isomerase family protein.	1671.349	0.298820
Os01g0930500	Conserved hypothetical protein.	1671.467	0.278175
Os01g0185300	Transferase family protein.	1672.041	0.288802
Os12g0170800	Similar to Citrate binding protein precursor.	1672.429	0.311391
Os03g0638900	Cyclin-like F-box domain containing protein.	1672.965	0.296666
Os01g0937100	Similar to Xylanase inhibitor precursor (Xylanase inhibitor TAXI-I).	1673.147	0.263561
Os10g0489000	GRAM domain containing protein.	1673.749	0.301931
Os07g0167700	Conserved hypothetical protein.	1675.078	0.320144
Os01g0647000	Cyclin-like F-box domain containing protein.	1675.638	0.282393
Os03g0393700	Peptidase S10, serine carboxypeptidase family protein.	1675.912	0.324567
Os04g0444300	Conserved hypothetical protein.	1676.597	0.253577
Os01g0926300	Similar to Transaldolase (EC 2.2.1.2).	1676.725	0.272374
Os01g0606000	MtN3 and saliva related transmembrane protein family protein.	1677.325	0.296833
Os11g0275500	Similar to Endo-1,3;1,4-beta-D-glucanase precursor (EC 3.2.1.-).	1677.605	0.312205
Os07g0685300	Similar to Phosphate starvation regulator protein (Regulatory protein of P- starvation acclimation response Psr1).	1678.067	0.295544
Os11g0535600	C2 calcium/lipid-binding region, CaLB domain containing protein.	1678.696	0.322127
Os01g0508500	Conserved hypothetical protein.	1679.591	0.285364
Os03g0689900	Tetratricopeptide region domain containing protein.	1679.936	0.281327
Os05g0517900	2 , 3 cyclic phosphodiesterase, plant family protein.	1679.993	0.277222
Os11g0289700	Cytochrome P450 family protein.	1680.496	0.301306
Os05g0214300	MtN3 and saliva related transmembrane protein family protein.	1682.068	0.271433
Os04g0677100	Peptidase A1, pepsin family protein.	1682.947	0.309293
Os05g0142100	Conserved hypothetical protein.	1682.96	0.317555
Os05g0427900	Conserved hypothetical protein.	1684.636	0.306337
Os04g0523600	UDP-glucuronosyl/UDP-glucosyltransferase family protein.	1684.886	0.303656
Os03g0221200	Similar to Homocysteine S-methyltransferase 1 (EC 2.1.1.10) (S- methylmethionine:homocysteine methyltransferase 1) (SMM:Hcy S- methyltransferase 1) (ZmHMT-1).	1685.683	0.243194
Os02g0590400	Lecithin:cholesterol acyltransferase family protein.	1686.023	0.322388
Os08g0113400	Methyltransferase type 11 domain containing protein.	1686.801	0.322601
Os01g0910500	Conserved hypothetical protein.	1690.538	0.319854
Os03g0374600	Glycoside hydrolase, family 17 protein.	1691.23	0.303463
Os06g0494000	Conserved hypothetical protein.	1692.077	0.285959
Os01g0968200	Root cap family protein.	1693.149	0.278177
Os03g0128000	Hypothetical protein.	1693.652	0.300290
Os02g0467600	Similar to Cinnamate 4-hydroxylase CYP73.	1693.858	0.242406
Os07g0168600	Similar to 3-glucanase.	1694.44	0.290679
Os03g0135700	Similar to Transcriptional activator Rb homolog (Fragment).	1695.227	0.281892
Os07g0600200	Conserved hypothetical protein.	1700.585	0.298832
Os02g0108800	Conserved hypothetical protein.	1700.895	0.249647
Os10g0361900	Lipoxygenase, LH2 domain containing protein.	1702.194	0.288079
Os03g0701600	Conserved hypothetical protein.	1703.959	0.297573
Os02g0710500	Similar to Receptor protein kinase.	1706.976	0.311826
Os02g0810900	Similar to NAC-domain containing protein 21/22 (ANAC021) (ANAC022). Splice isoform 2.	1707.286	0.296796
Os11g0180000	Plant disease resistance response protein family protein.	1709.43	0.272477
Os03g0307200	Nicotianamine synthase 2 (EC 2.5.1.43) (S-adenosyl-L-methionine:S- adenosyl-L-methionine:S-adenosyl-methionine 3-amino-3- carboxypropyltransferase 2) (OsNAS2).	1709.474	0.246387
Os03g0819700	Conserved hypothetical protein.	1710.2	0.319882
Os04g0423200	Conserved hypothetical protein.	1710.591	0.285809
Os06g0338700	Copper amine oxidase family protein.	1713.489	0.284443
Os04g0587500	HAT dimerisation domain containing protein.	1713.502	0.303065
Os03g0852400	Conserved hypothetical protein.	1714.051	0.297387
Os01g0942300	Similar to Beta glucanase precursor (EC 3.2.1.73) (Fragment).	1715.815	0.292844
Os07g0631300	Conserved hypothetical protein.	1717.495	0.293399
Os01g0574800	Harpin-induced 1 domain containing protein.	1718.191	0.263956
Os07g0127500	Similar to PR-1a pathogenesis related protein (Hv-1a) precursor.	1719.471	0.282409
Os02g0817700	Similar to 3-ketoacyl-CoA thiolase (Fragment).	1721.878	0.296560
Os03g0254800	Similar to Chorismate synthase 1, chloroplast precursor (EC 4.2.3.5) (5- enolpyruvylshikimate-3-phosphate phospholyase 1).	1724.162	0.282398
Os06g0700300	Conserved hypothetical protein.	1724.525	0.315398
Os07g0147700	ATPase, BadF/BadG/BcrA/BcrD type domain containing protein.	1725.371	0.278468
Os05g0178300	Conserved hypothetical protein.	1725.935	0.318991
Os06g0111500	Cytosolic 6-phosphogluconate dehydrogenase.	1727.657	0.246107
Os04g0664800	Similar to Cell wall invertase (EC 3.2.1.26).	1728.511	0.280949
Os09g0307300	Targeting for Xklp2 family protein.	1729.39	0.309405
Os03g0323900	Peptidase, trypsin-like serine and cysteine domain containing protein.	1729.525	0.303563
Os11g0169200	Amino acid/polyamine transporter II family protein.	1731.413	0.258791
Os03g0395300	Protein of unknown function DUF827, plant family protein.	1731.626	0.315052
Os01g0192300	Similar to I-box binding factor (Fragment).	1733.187	0.302489
Os12g0637800	Nodulin-like domain containing protein.	1733.255	0.267227
Os02g0649800	Similar to Cytochrome B5 homolog (Fragment).	1733.919	0.280103
Os06g0486800	Similar to Formate dehydrogenase, mitochondrial precursor (EC 1.2.1.2) (NAD- dependent formate dehydrogenase) (FDH).	1734.278	0.265679
Os05g0499400	Haem peroxidase family protein.	1734.304	0.314055
Os01g0847100	Conserved hypothetical protein.	1735.289	0.312637
Os10g0111700	TGF-beta receptor, type I/II extracellular region family protein.	1738.668	0.279965
Os03g0225900	Allene oxide synthase.	1740.528	0.284662
Os10g0139700	Cytochrome P450 family protein.	1743.214	0.295789
Os11g0195800	Conserved hypothetical protein.	1744.133	0.276639
Os09g0417800	WRKY transcription factor 62.	1744.844	0.267185
Os02g0517700	Conserved hypothetical protein.	1747.484	0.306372
Os05g0568800	Protein of unknown function DUF1645 family protein.	1747.808	0.320740
Os08g0434100	Similar to S-like ribonuclease (RNase PD2) (Fragment).	1748.349	0.295474
Os11g0704800	Similar to Membrane protein.	1749.947	0.321715
Os01g0971400	Similar to Cysteine proteinase.	1751.371	0.278199
Os03g0298100	Conserved hypothetical protein.	1751.671	0.286105
Os08g0238200	Dienelactone hydrolase domain containing protein.	1753.27	0.305870
Os06g0474300	Methyltransferase type 11 domain containing protein.	1755.377	0.330495
Os09g0538400	Similar to P-type R2R3 Myb protein (Fragment).	1756.203	0.264985
Os05g0402300	Protein of unknown function UPF0005 family protein.	1758.333	0.308625
Os06g0297700	Conserved hypothetical protein.	1758.568	0.238511
Os04g0460600	Similar to NAM / CUC2-like protein.	1759.162	0.325190
Os02g0676000	Membrane bound O-acyl transferase, MBOAT family protein.	1759.773	0.236506
Os10g0552400	U box domain containing protein.	1760.401	0.328291
Os11g0111200	Conserved hypothetical protein.	1761.049	0.238088
Os02g0467000	Similar to Cinnamate 4-hydroxylase CYP73.	1761.708	0.238880
Os02g0824700	Similar to Vacuolar ATP synthase subunit F (EC 3.6.3.14) (V-ATPase F subunit) (Vacuolar proton pump F subunit) (V-ATPase 14 kDa subunit).	1762.694	0.277585
Os07g0676900	Similar to Peroxidase (EC 1.11.1.7).	1763.474	0.273298
Os02g0207500	Non-protein coding transcript, unclassifiable transcript.	1763.624	0.306758
Os03g0130300	Similar to Cp-thionin.	1764.018	0.284344
Os04g0382900	Conserved hypothetical protein.	1764.576	0.299126
Os07g0158800	Protein of unknown function DUF266, plant family protein.	1766.348	0.275100
Os03g0144300	Similar to Xyloglucan galactosyltransferase KATAMARI 1 (EC 2.4.1.-) (MURUS3 protein).	1767.982	0.307468
Os08g0371200	Conserved hypothetical protein.	1768.192	0.278684
Os12g0158600	TB2/DP1 and HVA22 related protein family protein.	1768.321	0.299780
Os09g0110300	Putative cyclase family protein.	1768.448	0.304723
Os01g0343300	Zinc finger, GATA-type domain containing protein.	1769.291	0.300924
Os11g0157200	Harpin-induced 1 domain containing protein.	1769.919	0.290522
Os03g0246500	Protein of unknown function DUF869, plant family protein.	1772.832	0.293972
Os12g0263800	Similar to Aspartic proteinase oryzasin 1 precursor (EC 3.4.23.-).	1774.334	0.279142
Os11g0607900	Similar to Beta-glucosidase aggregating factor.	1776.929	0.297633
Os02g0183000	Protein of unknown function DUF597 family protein.	1777.557	0.289611
Os06g0133900	Similar to 5-enolpyruvylshikimate-3-phosphate synthase (EC 2.5.1.19) (Fragment).	1778.606	0.262027
Os01g0534900	Similar to Hv711N16.16 (Fragment).	1781.555	0.236817
Os03g0183800	Similar to Leucine-rich repeat transmembrane protein kinase 1 (Fragment).	1781.94	0.284156
Os03g0194900	DOMON related domain containing protein.	1782.456	0.316302
Os04g0183500	Amidase family protein.	1787.412	0.254264
Os11g0275200	Similar to Endo-1,3;1,4-beta-D-glucanase precursor (EC 3.2.1.-).	1788.041	0.312555
Os08g0433500	No apical meristem (NAM) protein domain containing protein.	1788.291	0.309154
Os07g0643800	Similar to Dirigent protein.	1788.542	0.303245
Os07g0588600	Zinc finger, C2H2-type domain containing protein.	1789.252	0.298180
Os01g0696800	Peptidase A1, pepsin family protein.	1789.439	0.295104
Os05g0159200	Lipolytic enzyme, G-D-S-L family protein.	1790.493	0.297308
Os10g0130200	Cyclin-like F-box domain containing protein.	1790.784	0.327454
Os11g0557500	Peptidoglycan-binding LysM domain containing protein.	1796.3	0.297242
Os06g0146600	Conserved hypothetical protein.	1796.705	0.283763
Os12g0218300	Hypothetical protein.	1797.696	0.309411
Os03g0819600	Chalcone isomerase (EC 5.5.1.6).	1798.149	0.256209
Os03g0790500	Esterase/lipase/thioesterase domain containing protein.	1798.31	0.279695
Os06g0157000	Lipolytic enzyme, G-D-S-L family protein.	1800.112	0.264152
Os06g0155300	IQ calmodulin-binding region domain containing protein.	1802.072	0.317513
Os06g0524900	Disease resistance protein family protein.	1802.591	0.330514
Os12g0595800	Protein kinase-like domain containing protein.	1802.641	0.310020
Os01g0892800	Protein kinase-like domain containing protein.	1805.132	0.264837
Os07g0617000	Similar to Ethylene response factor 2.	1805.629	0.304234
Os08g0424700	Disease resistance protein family protein.	1810.039	0.329246
Os07g0115300	Similar to Peroxidase2 precursor (EC 1.11.1.7).	1810.314	0.260804
Os03g0348900	Zinc finger, CHY-type domain containing protein.	1812.414	0.260757
Os03g0749300	Similar to Exoglucanase precursor.	1812.668	0.280303
Os11g0704500	Metallothionein-like protein type 1.	1812.758	0.328342
Os09g0482500		1814.642	0.324657
Os11g0682600	Conserved hypothetical protein.	1815.149	0.318388
Os10g0522800	Conserved hypothetical protein.	1815.867	0.268038
Os05g0320700	Similar to Cytochrome P450.	1818.268	0.282324
Os04g0401000	Heavy metal transport/detoxification protein domain containing protein.	1818.386	0.294906
Os01g0571100	Similar to ZmGR2a protein.	1822.214	0.299874
Os01g0754800	Conserved hypothetical protein.	1823.406	0.239297
Os07g0673200	Similar to F22D16.14 protein (RING finger family protein).	1824.276	0.292402
Os03g0310400	Enoyl-CoA hydratase/isomerase domain containing protein.	1825.42	0.309976
Os03g0289800	Similar to Leucoanthocyanidin dioxygenase-like protein.	1825.64	0.276597
Os07g0106700	Similar to Aminotransferase-like protein.	1826.264	0.282303
Os07g0294800	Conserved hypothetical protein.	1826.766	0.314581
Os12g0515800	Non-protein coding transcript, uncharacterized transcript.	1829.136	0.300719
Os05g0435800	Similar to Subtilisin-like protease.	1830.776	0.288248
Os02g0617300	Armadillo-like helical domain containing protein.	1832.403	0.287567
Os01g0638600	UDP-glucuronosyl/UDP-glucosyltransferase family protein.	1832.921	0.293741
Os01g0100500	Similar to Pectinesterase-like protein.	1833.138	0.258107
Os12g0106300	Protein of unknown function DUF231, plant domain containing protein.	1834.248	0.294077
Os02g0738600	Similar to CEL5=CELLULASE 5 (Fragment).	1834.936	0.316538
Os01g0100900	Pyridoxal-dependent decarboxylase family protein.	1835.231	0.295757
Os04g0365100	Similar to Wall-associated kinase 4.	1835.467	0.259794
Os06g0246000	Similar to HvB12D protein (B12Dg1 protein).	1836.176	0.265233
Os05g0472700	Similar to Metal transport protein.	1837.648	0.263139
Os04g0308300	Conserved hypothetical protein.	1838.082	0.279861
Os04g0137500	Similar to Vacuolar ATP synthase subunit F (EC 3.6.3.14) (V-ATPase F subunit) (Vacuolar proton pump F subunit) (V-ATPase 14 kDa subunit).	1838.547	0.290692
Os07g0482900		1841.13	0.281572
Os06g0256300	Similar to Calmodulin-binding heat-shock protein.	1842.411	0.240882
Os05g0191500	Acid phosphatase (Class B) family protein.	1842.922	0.268800
Os02g0611800	Similar to Hydroxyanthranilate hydroxycinnamoyltransferase 3.	1843.687	0.315223
Os02g0110600	Conserved hypothetical protein.	1844.057	0.284756
Os07g0635500	Similar to Cytochrome P450.	1844.321	0.255132
Os12g0183200	Similar to 3'(2'),5'-bisphosphate nucleotidase (EC 3.1.3.7) (3'(2'),5- bisphosphonucleoside 3'(2')-phosphohydrolase) (DPNPase).	1845.279	0.255202
Os04g0638100	Transferase family protein.	1846.208	0.301348
Os04g0436000	Conserved hypothetical protein.	1846.725	0.288958
Os01g0281600	Plastocyanin-like domain containing protein.	1850.097	0.275285
Os11g0614400	Similar to Patatin-like protein 1.	1851.173	0.277496
Os08g0376500	Similar to Patatin-like protein 2 (Fragment).	1852.145	0.308941
Os01g0803800	Cytochrome P450 family protein.	1853.13	0.284140
Os09g0379900	Similar to Beta-glucan binding protein.	1853.523	0.263382
Os07g0679300	Similar to Alpha-galactosidase precursor (EC 3.2.1.22) (Melibiase) (Alpha-D- galactoside galactohydrolase).	1854.45	0.275725
Os01g0962700	Similar to Peroxidase 12 precursor (EC 1.11.1.7) (Atperox P12) (PRXR6) (ATP4a).	1856.173	0.282798
Os04g0308600	Conserved hypothetical protein.	1856.272	0.282877
Os08g0544400	Tobacco mosaic virus coat protein family protein.	1858.675	0.272795
Os02g0302700	Similar to Nicotianamine aminotransferase A.	1858.984	0.232937
Os01g0544200	Cytochrome P450 family protein.	1859.795	0.296328
Os10g0478300	Similar to Y19 protein.	1859.889	0.243422
Os02g0690600	U box domain containing protein.	1861.438	0.318000
Os10g0558900	2OG-Fe(II) oxygenase domain containing protein.	1862.068	0.296435
Os10g0368100	Similar to Glutathione S-transferase GSTU35 (Fragment).	1862.827	0.305538
Os04g0637000	Similar to Basic leucine zipper protein (Liguleless2).	1864.84	0.252882
Os01g0214200	Lipolytic enzyme, G-D-S-L family protein.	1867.948	0.267185
Os07g0599700	Similar to Surface protein PspC.	1868.024	0.296059
Os07g0622200	Similar to M-160-u1_1 (Fragment).	1868.086	0.276023
Os11g0210500	Alcohol dehydrogenase 2.	1870.38	0.275558
Os08g0139200	Similar to F-171-b1_1 (Fragment).	1872.359	0.272824
Os12g0116700	Similar to WRKY transcription factor 64.	1872.621	0.258145
Os03g0598700	Zinc finger, RING-type domain containing protein.	1872.893	0.286974
Os02g0183500	Quinonprotein alcohol dehydrogenase-like domain containing protein.	1873.562	0.301728
Os03g0270800	Conserved hypothetical protein.	1873.937	0.301135
Os12g0114000	Hypothetical protein.	1874.99	0.255954
Os08g0526400	Nitrate-induced NOI family protein.	1876.272	0.313652
Os09g0129600	Site-specific recombinase family protein.	1878.51	0.271412
Os06g0548000	Aspartate aminotransferase (EC 2.6.1.1).	1878.73	0.294818
Os02g0700500	Amino acid/polyamine transporter I family protein.	1879.222	0.221721
Os01g0564300	Peptidylprolyl isomerase, FKBP-type domain containing protein.	1880.597	0.303541
Os11g0242600	Protein of unknown function DUF579, plant family protein.	1880.927	0.250941
Os12g0626200	Auxin responsive SAUR protein family protein.	1882.608	0.274576
Os09g0462200	Esterase/lipase/thioesterase domain containing protein.	1885.31	0.268225
Os12g0557400	Conserved hypothetical protein.	1885.585	0.273441
Os06g0289200	UDP-glucuronosyl/UDP-glucosyltransferase family protein.	1886.103	0.273265
Os09g0532900	Myb, DNA-binding domain containing protein.	1886.432	0.268908
Os07g0121200	Protein kinase-like domain containing protein.	1886.913	0.297242
Os02g0286900		1887.354	0.266816
Os06g0284500	Zinc finger, Dof-type family protein.	1887.541	0.307127
Os09g0304400	Conserved hypothetical protein.	1888.555	0.303600
Os11g0675200	Similar to NBS-LRR type resistance protein (Fragment).	1888.772	0.292348
Os08g0558100	Calcium-binding EF-hand domain containing protein.	1889.986	0.283409
Os08g0462900	Protein of unknown function DUF716 family protein.	1890.657	0.293580
Os11g0597400		1890.868	0.331112
Os07g0539300	Glycoside hydrolase, family 17 protein.	1891.348	0.291455
Os01g0723800	Similar to P-glycoprotein homologue.	1892.401	0.299540
Os09g0458900	Calcium-binding EF-hand domain containing protein.	1894.782	0.303233
Os08g0529400	Cyclin-like F-box domain containing protein.	1895.816	0.261829
Os07g0200900	Conserved hypothetical protein.	1896.437	0.295119
Os09g0452700	Ubiquitin.	1897.442	0.262764
Os02g0587800	Virulence factor, pectin lyase fold family protein.	1897.666	0.300413
Os10g0159800	Alcohol dehydrogenase superfamily, zinc-containing protein.	1898.313	0.299719
Os12g0272800	NB-ARC domain containing protein.	1900.862	0.229162
Os09g0356200	Serine/threonine protein kinase domain containing protein.	1901.599	0.288615
Os05g0375400	Beta-glucanase precursor.	1903.203	0.297980
Os06g0247900	Similar to Endo-beta-1,4-glucanase precursor (EC 3.2.1.4).	1903.537	0.294980
Os04g0659200	Conserved hypothetical protein.	1903.633	0.299584
Os03g0580200	Lipolytic enzyme, G-D-S-L family protein.	1904.384	0.292436
Os02g0198600	Similar to DNA-damage inducible protein DDI1-like.	1904.528	0.275265
Os12g0471100	Similar to ATPase 2.	1905.646	0.276475
Os01g0644600	Glutelin family protein.	1906.828	0.290078
Os03g0291800	Protein of unknown function DUF231, plant domain containing protein.	1907.166	0.279543
Os02g0124600	Plant-specific FAD-dependent oxidoreductase family protein.	1910.56	0.273097
Os11g0462900	NB-ARC domain containing protein.	1912.928	0.314984
Os07g0130200	Similar to Resistance protein candidate (Fragment).	1912.979	0.296992
Os01g0653100	Protein of unknown function DUF231, plant domain containing protein.	1916.332	0.273021
Os09g0434500	Similar to Ethylene response factor 2.	1917.999	0.291787
Os07g0525900	Similar to Chalcone synthase (EC 2.3.1.74) (Naringenin-chalcone synthase).	1919.487	0.255314
Os06g0179400	Conserved hypothetical protein.	1919.518	0.289213
Os07g0653900	Conserved hypothetical protein.	1919.836	0.276737
Os05g0564800	Conserved hypothetical protein.	1920.987	0.291203
Os08g0459300	Conserved hypothetical protein.	1924.62	0.289293
Os11g0107000	Protein of unknown function DUF231, plant domain containing protein.	1925.763	0.284264
Os04g0615100	Similar to Lecithine cholesterol acyltransferase-like protein.	1927.044	0.297858
Os10g0431900	Protein kinase domain containing protein.	1928.606	0.310354
Os08g0189500	Similar to Oxalate oxidase-like protein or germin-like protein (Germin-like 8) (Germin-like 12).	1928.884	0.268406
Os05g0563600	Beta-Ig-H3/fasciclin domain containing protein.	1931.012	0.283134
Os08g0522500	Glycoside hydrolase, family 19 protein.	1931.62	0.284234
Os07g0609000	Dimeric alpha-beta barrel domain containing protein.	1931.934	0.288333
Os10g0407200	Protein of unknown function DUF962 family protein.	1935.564	0.269378
Os11g0590700	Disease resistance protein family protein.	1935.864	0.307986
Os01g0327100	Haem peroxidase family protein.	1935.876	0.299420
Os12g0150500	Cupredoxin domain containing protein.	1936.234	0.304570
Os02g0697800	Conserved hypothetical protein.	1936.695	0.272114
Os06g0691400	Similar to IAA-amino acid conjugate hydrolase-like protein (Fragment).	1938.03	0.258821
Os08g0440000	Vesicle transport v-SNARE family protein.	1938.408	0.279882
Os04g0165300	Conserved hypothetical protein.	1945.276	0.263997
Os05g0487300	Conserved hypothetical protein.	1946.356	0.253023
Os02g0271600	Peptidase S8 and S53, subtilisin, kexin, sedolisin domain containing protein.	1949.602	0.271918
Os12g0224400	Exostosin-like family protein.	1950.607	0.274466
Os09g0133200	Similar to Dehydrogenase/reductase SDR family member 4 (EC 1.1.1.184) (NADPH- dependent carbonyl reductase/NADP-retinol dehydrogenase) (CR) (PHCR) (Peroxisomal short-chain alcohol dehydrogenase) (NADPH-dependent retinol dehydrogenase/reductase) (NDRD) (SCAD-SRL) (humNRDR) (PSCD). Splice isoform 2.	1950.991	0.247783
Os07g0665000	Similar to Short-chain alcohol dehydrogenase.	1951.439	0.292393
Os01g0311800	Similar to Pectin methylesterase 8 (Fragment).	1952.222	0.286296
Os02g0562600	Mlo-related protein family protein.	1952.377	0.268201
Os04g0556600	Similar to Cis-zeatin O-glucosyltransferase 1 (EC 2.4.1.215) (cisZOG1).	1954.425	0.282647
Os01g0764000	Similar to Glutathione S-transferase I (EC 2.5.1.18) (GST-I) (GST-29) (GST class- phi).	1955.498	0.266418
Os11g0508600	Similar to MtN3 protein precursor.	1955.718	0.254707
Os05g0273500	Conserved hypothetical protein.	1958.685	0.294382
Os09g0421300	Phospholipase D lambda.	1960.827	0.252094
Os06g0681300	PAK-box/P21-Rho-binding domain containing protein.	1962.477	0.237114
Os02g0134000	Dephospho-CoA kinase family protein.	1962.855	0.293752
Os01g0347300	Conserved hypothetical protein.	1962.873	0.289646
Os06g0725500	Protein of unknown function DUF241, plant family protein.	1963.162	0.298947
Os10g0364900	Hypothetical protein.	1963.981	0.256270
Os07g0581000	Protein of unknown function DUF250 domain containing protein.	1965.05	0.267211
Os07g0506600	Protein of unknown function DUF869, plant family protein.	1966.053	0.274969
Os03g0181800	Protein of unknown function DUF936, plant family protein.	1966.274	0.291863
Os06g0643700	Hly-III related proteins family protein.	1967.545	0.281288
Os01g0698800	Conserved hypothetical protein.	1967.548	0.225172
Os08g0249100	UspA domain containing protein.	1968.293	0.282190
Os04g0616100	Tetratricopeptide-like helical domain containing protein.	1969.04	0.218878
Os10g0320100	Similar to Flavonoid 3'-monooxygenase (EC 1.14.13.21) (Flavonoid 3'-hydroxylase) (Cytochrome P450 75B2).	1971.116	0.291686
Os07g0271500	Similar to Chalcone synthase.	1971.898	0.316837
Os02g0550100	Similar to Vacuolar ATP synthase 16 kDa proteolipid subunit (EC 3.6.3.14) (V- ATPase 16 kDa proteolipid subunit) (Fragment).	1972.852	0.267722
Os12g0111400	Hypothetical protein.	1975.184	0.255447
Os05g0564400	Similar to GTP-binding protein.	1975.952	0.246318
Os01g0853800	C2 calcium/lipid-binding region, CaLB domain containing protein.	1977.147	0.243301
Os01g0686300	UDP-glucuronosyl/UDP-glucosyltransferase family protein.	1978.762	0.264296
Os07g0129300	Similar to PR1a protein.	1980.111	0.244309
Os04g0172400	Transferase family protein.	1980.485	0.277913
Os11g0591000	Hypothetical protein.	1982.193	0.300614
Os01g0814900	Similar to Cytochrome b5 reductase.	1982.221	0.250634
Os06g0175500	Epsin, N-terminal domain containing protein.	1982.445	0.296545
Os06g0234800	Protein of unknown function DUF231, plant domain containing protein.	1983.265	0.257761
Os04g0495400	Cytochrome b561 / ferric reductase transmembrane domain containing protein.	1983.352	0.285277
Os03g0278000	UDP-glucuronic acid decarboxylase.	1983.474	0.280521
Os03g0822400	Conserved hypothetical protein.	1986.44	0.259347
Os03g0624300	Hypothetical protein.	1987.121	0.265535
Os03g0345700	Conserved hypothetical protein.	1987.175	0.291199
Os04g0501500	BTB domain containing protein.	1987.32	0.287754
Os04g0590100	Heavy metal transport/detoxification protein domain containing protein.	1987.698	0.303031
Os07g0677300	Peroxidase.	1989.421	0.272392
Os02g0582600	Heavy metal transport/detoxification protein domain containing protein.	1989.844	0.302078
Os01g0342900	Similar to Adenosine monophosphate binding protein 1 AMPBP1.	1989.936	0.219570
Os09g0513600	Similar to Serine/threonine-protein kinase PBS1 (EC 2.7.1.37) (AvrPphB susceptible protein 1).	1991.103	0.282700
Os04g0500700	Similar to Hydroxyanthranilate hydroxycinnamoyltransferase 3.	1993.166	0.262125
Os03g0780600	Tubulin beta-1 chain (Beta-1 tubulin).	1993.735	0.274414
Os01g0172600	Conserved hypothetical protein.	1996.307	0.274988
Os06g0531400	Protein of unknown function DUF231, plant domain containing protein.	1997.082	0.243799
Os10g0451700	Similar to Glycine-rich cell wall structural protein 2 precursor.	1998.094	0.312675
Os12g0518200	Protein of unknown function DUF6, transmembrane domain containing protein.	1998.303	0.252652
Os11g0629400	Similar to Nitrilase associated protein-like.	1998.725	0.299409
Os11g0618300	Protein kinase domain containing protein.	2002.756	0.251835
Os07g0674100	UDP-glucuronic acid decarboxylase.	2003.24	0.255620
Os10g0456600	Ras GTPase family protein.	2003.973	0.276779
Os01g0242900	Conserved hypothetical protein.	2005.118	0.276013
Os10g0560000	Protein of unknown function DUF828, plant family protein.	2005.76	0.257800
Os12g0576700	Similar to Diphosphonucleotide phosphatase 1 precursor.	2006.882	0.256105
Os12g0190400	Conserved hypothetical protein.	2011.879	0.315686
Os06g0707200	Protein of unknown function DUF563 family protein.	2012.295	0.281970
Os03g0766600	Conserved hypothetical protein.	2012.302	0.253862
Os03g0269300	Acid phosphatase/vanadium-dependent haloperoxidase family protein.	2012.979	0.271792
Os11g0113300	Conserved hypothetical protein.	2013.652	0.287643
Os11g0186200	Similar to Aldehyde dehydrogenase (EC 1.2.1.3).	2015.113	0.283836
Os02g0807900	Similar to Serine threonine kinase.	2016.731	0.255053
Os06g0514100	Similar to Thionin Osthi1.	2018.132	0.247434
Os03g0718000	Similar to Anthranilate synthase beta chain.	2018.34	0.299133
Os05g0593900	Similar to C13 endopeptidase NP1 precursor.	2018.78	0.291995
Os07g0190800	Similar to Thioredoxin h.	2018.82	0.275719
Os08g0171700	Non-protein coding transcript, uncharacterized transcript.	2019.209	0.301070
Os08g0203300	Protein kinase-like domain containing protein.	2020.593	0.246765
Os03g0655100	Protein of unknown function DUF1637 family protein.	2020.759	0.252439
Os10g0346300	Multicopper oxidase, type 1 domain containing protein.	2020.872	0.313108
Os01g0649400	Lipolytic enzyme, G-D-S-L family protein.	2022.548	0.267888
Os01g0725900	Pollen Ole e 1 allergen and extensin domain containing protein.	2024.14	0.312145
Os02g0189200	Conserved hypothetical protein.	2026.172	0.285408
Os10g0559500	2OG-Fe(II) oxygenase domain containing protein.	2026.222	0.300238
Os10g0114400	Protein kinase-like domain containing protein.	2027.018	0.263810
Os09g0560600	Protein of unknown function DUF284, transmembrane eukaryotic family protein.	2027.06	0.279247
Os04g0416700	Harpin-induced 1 domain containing protein.	2027.215	0.266488
Os05g0215700	Conserved hypothetical protein.	2027.603	0.268698
Os04g0505000	Protein of unknown function DUF869, plant family protein.	2028.787	0.245921
Os10g0447100	Similar to Ubiquitin-conjugating enzyme E2-21 kDa 2 (EC 6.3.2.19) (Ubiquitin- protein ligase 5) (Ubiquitin carrier protein 5).	2029.699	0.283237
Os11g0249400	Virulence factor, pectin lyase fold family protein.	2030.928	0.282091
Os03g0717300		2031.248	0.283060
Os01g0680100	Conserved hypothetical protein.	2034.608	0.299245
Os12g0281300	Similar to Pi-ta protein.	2034.611	0.293235
Os09g0564000	Peptidase C1A, papain family protein.	2035.097	0.275459
Os12g0623500	Similar to Cationic amino acid transporter-like protein.	2035.652	0.304044
Os06g0268700	Peptidase A1, pepsin family protein.	2035.913	0.303096
Os01g0207900	Protein of unknown function DUF6, transmembrane domain containing protein.	2036.271	0.290118
Os04g0581100	Isopenicillin N synthase family protein.	2036.329	0.251688
Os06g0107800	Similar to RAV-like protein.	2038.31	0.301000
Os01g0839100	Conserved hypothetical protein.	2042.729	0.297784
Os02g0740700	Peptidase M10A and M12B, matrixin and adamalysin family protein.	2043.432	0.305983
Os08g0519300	Glycoside hydrolase, family 18 protein.	2043.48	0.263416
Os01g0330200	Peptidase C1A, papain family protein.	2044.096	0.299760
Os07g0246300	Similar to Sec13-like protein (Fragment).	2044.586	0.253654
Os06g0169900	Similar to GOS9 protein.	2045.437	0.297350
Os02g0318100	Similar to Alternative oxidase 1a, mitochondrial precursor (EC 1.-.-.-).	2046.543	0.269811
Os01g0134800	Similar to (1,4)-beta-xylan endohydrolase, isoenzyme X-II (EC 3.2.1.8) (Fragment).	2047.516	0.242489
Os01g0824900	Conserved hypothetical protein.	2047.64	0.232775
Os03g0126700	Similar to Barley stem rust resistance protein.	2048.388	0.306958
Os01g0260800	Conserved hypothetical protein.	2049.637	0.254784
Os03g0841600	UDP-glucuronosyl/UDP-glucosyltransferase family protein.	2049.704	0.280227
Os10g0407000	Virulence factor, pectin lyase fold family protein.	2049.97	0.257723
Os07g0159500	Conserved hypothetical protein.	2050.313	0.252800
Os03g0172100	Hypothetical protein.	2050.555	0.264179
Os05g0545000	Similar to Phosphatidylinositol transfer-like protein IV.	2054.507	0.305707
Os10g0452700	Eggshell protein family protein.	2055.169	0.263464
Os05g0304400	Similar to GDP dissociation inhibitor protein OsGDI2.	2055.971	0.203755
Os04g0505400	Protein of unknown function DUF247, plant family protein.	2057.426	0.238117
Os05g0488600	Similar to Phosphate starvation regulator protein (Regulatory protein of P- starvation acclimation response Psr1).	2061.158	0.294894
Os11g0198200	Conserved hypothetical protein.	2064.135	0.287466
Os07g0472400	Protein kinase domain containing protein.	2064.151	0.232393
Os04g0662400	Auxin responsive SAUR protein family protein.	2065.408	0.216855
Os06g0164900	Curculin-like (mannose-binding) lectin domain containing protein.	2065.72	0.281915
Os11g0160000	Protein of unknown function DUF241, plant family protein.	2067.782	0.258898
Os07g0256700	Protein of unknown function DUF231, plant domain containing protein.	2069.92	0.275717
Os02g0256200	Conserved hypothetical protein.	2070.295	0.265203
Os09g0371300	Major facilitator superfamily protein.	2070.927	0.312460
Os02g0603600	Similar to Phytochrome-interacting factor 3 (Phytochrome-associated protein 3) (Basic helix-loop-helix protein 8) (bHLH8) (AtbHLH008).	2071.673	0.249814
Os03g0299200	Similar to Alcohol dehydrogenase (Fragment).	2071.814	0.271333
Os07g0154300	Conserved hypothetical protein.	2073.779	0.260598
Os11g0133500	Curculin-like (mannose-binding) lectin domain containing protein.	2074.3	0.292229
Os01g0612500	Phospholipase/Carboxylesterase family protein.	2074.473	0.237641
Os10g0457600	Similar to Acetyl-CoA C-acyltransferase (3-ketoacyl-coa thiolase b) (EC 2.3.1.16) (Fragment).	2074.786	0.259311
Os08g0231400	Similar to Oxalate oxidase-like protein or germin-like protein (Germin-like 8) (Germin-like 12).	2075.715	0.245803
Os04g0498200	Similar to Cytochrome c oxidase subunit 6b.	2077.941	0.252673
Os01g0711000	Similar to Vacuolar ATP synthase subunit B isoform 2 (EC 3.6.3.14) (V-ATPase B subunit 2) (Vacuolar proton pump B subunit 2).	2078.521	0.214341
Os02g0745100	Similar to NOD26-like membrane integral protein ZmNIP2-1.	2079.591	0.289894
Os01g0675500	Similar to Glycoprotein-specific UDP-glucuronyltransferase-like protein.	2079.945	0.278293
Os10g0134700	Protein kinase-like domain containing protein.	2082.679	0.300761
Os02g0620600	Ammonium transporter family protein.	2082.739	0.279224
Os11g0634200	Conserved hypothetical protein.	2082.994	0.255636
Os07g0687100	Uncharacterised conserved protein UCP005389 family protein.	2083.78	0.285475
Os03g0149800	Similar to RING-H2 finger protein ATL1D.	2084.223	0.277651
Os05g0116000	11-S plant seed storage protein family protein.	2085.079	0.260727
Os11g0225000	Protein kinase domain containing protein.	2085.725	0.242816
Os10g0525500	Similar to Glutathione S-transferase GSTU31 (Fragment).	2086.067	0.278394
Os08g0141300	Major sperm protein domain containing protein.	2086.866	0.287961
Os05g0355400	Universal stress protein (Usp) family protein.	2089.033	0.263364
Os06g0542300	Heavy metal transport/detoxification protein domain containing protein.	2090.748	0.285324
Os01g0259300	Non-protein coding transcript, unclassifiable transcript.	2091.737	0.303789
Os07g0633600	Conserved hypothetical protein.	2091.816	0.273643
Os04g0669700	Phospholipase/Carboxylesterase family protein.	2092.456	0.279395
Os01g0803900	Cytochrome P450 family protein.	2096.755	0.283847
Os09g0381600	Conserved hypothetical protein.	2097.713	0.224724
Os08g0321600	Conserved hypothetical protein.	2097.879	0.263248
Os04g0604200	Similar to Xyloglucan endotransglycosylase (Fragment).	2101.437	0.212001
Os04g0558700	Conserved hypothetical protein.	2102.152	0.274262
Os04g0350700	Similar to Phytochrome-interacting factor 4 (Basic helix-loop-helix protein 9) (bHLH9) (AtbHLH009) (Short under red-light 2).	2104.62	0.247144
Os04g0120200		2104.983	0.289199
Os10g0569400	RIR1a protein precursor.	2105.73	0.285483
Os02g0143400	Auxin responsive SAUR protein family protein.	2106.538	0.274402
Os03g0428700	Similar to Alpha-expansin OsEXPA19.	2107.201	0.253248
Os01g0584200	IQ calmodulin-binding region domain containing protein.	2108.152	0.292344
Os03g0851500	Conserved hypothetical protein.	2108.787	0.247114
Os02g0128600	Similar to ADP-ribosylation factor-like protein.	2110.354	0.220555
Os03g0845000	Similar to Pirin-like protein.	2111.152	0.290351
Os03g0815200	Similar to Methylenetetrahydrofolate reductase (EC 1.5.1.20).	2111.996	0.254922
Os08g0198300	TRAF-like domain containing protein.	2112.676	0.234335
Os05g0341600	Similar to Ras-related protein Rab-21.	2113.352	0.279560
Os11g0112400	Haem peroxidase, plant/fungal/bacterial family protein.	2113.48	0.287300
Os04g0569300	Similar to Membrane protein.	2114.17	0.289984
Os11g0474800	Stemer-13-ene synthase.	2114.474	0.298331
Os07g0635200	Cytochrome P450 family protein.	2115.653	0.281875
Os07g0647500	Conserved hypothetical protein.	2116.053	0.256127
Os09g0356800	Protein kinase-like domain containing protein.	2116.404	0.247130
Os12g0514300	Protein of unknown function DUF588 family protein.	2116.789	0.226561
Os02g0558100	Similar to C1C-Nt1 protein.	2119.113	0.272004
Os04g0651000	Similar to Peroxidase.	2119.777	0.309505
Os01g0393400	Conserved hypothetical protein.	2119.83	0.277294
Os05g0138300	Hydrophobic protein LTI6B (Low temperature-induced protein 6B).	2119.906	0.287633
Os02g0323600	Similar to Cytochrome P450-like protein.	2120.153	0.283128
Os06g0608800	von Willebrand factor, type A domain containing protein.	2122.318	0.277551
Os05g0162500	Protein kinase-like domain containing protein.	2122.925	0.262484
Os07g0657400	Protein of unknown function DUF563 family protein.	2122.979	0.278203
Os02g0614300	Similar to ANT-like protein.	2123.423	0.261343
Os12g0552200	Similar to Patatin-like protein 3.	2126.264	0.287228
Os01g0839700	Similar to Ubiquitin carrier protein.	2127.022	0.271940
Os05g0529200	Enoyl-CoA hydratase/isomerase domain containing protein.	2129.325	0.274958
Os06g0275700	U box domain containing protein.	2131.004	0.246859
Os01g0634600	Virulence factor, pectin lyase fold family protein.	2132.873	0.292087
Os06g0238900	Protein of unknown function DUF716 family protein.	2135.336	0.235788
Os12g0221600	Hypothetical protein.	2137.44	0.283502
Os01g0290700	Similar to CjMDR1.	2140.34	0.260945
Os07g0604000	Similar to 6-phosphogluconolactonase-like protein.	2141.725	0.240335
Os05g0531100	Protein of unknown function DUF584 family protein.	2141.882	0.285233
Os10g0574400	Similar to RING finger family protein.	2142.497	0.253450
Os01g0844400	Zinc finger, DHHC-type domain containing protein.	2144.241	0.249787
Os05g0402900	Similar to EDGP.	2145.125	0.231219
Os03g0183000	Similar to AP2 domain containing protein RAP2.6 (Fragment).	2146.753	0.283323
Os09g0264400	Cytochrome P450 family protein.	2147.627	0.241802
Os11g0142400	Strictosidine synthase family protein.	2148.474	0.256224
Os01g0508100	Ferritin/ribonucleotide reductase-like family protein.	2148.548	0.249363
Os09g0417600	WRKY transcription factor 76.	2148.854	0.240309
Os01g0670600	Curculin-like (mannose-binding) lectin domain containing protein.	2148.892	0.290185
Os07g0129800	Legume lectin, beta domain containing protein.	2148.9	0.292271
Os02g0708400	Tetratricopeptide-related region domain containing protein.	2151.912	0.269760
Os11g0455800	Similar to Hydroxymethyltransferase.	2153.469	0.253262
Os06g0131700	Similar to NAM-like protein.	2154.771	0.279612
Os08g0244100	t-snare domain containing protein.	2154.884	0.218659
Os12g0240900	Similar to Caffeic acid 3-O-methyltransferase (EC 2.1.1.68) (S-adenosysl-L- methionine:caffeic acid 3-O-methyltransferase) (COMT) (CAOMT).	2155.197	0.298720
Os02g0533800	Conserved hypothetical protein.	2156.383	0.276677
Os06g0625200	Peptidoglycan-binding LysM domain containing protein.	2157.843	0.298494
Os03g0131000	Similar to Avr9/Cf-9 induced kinase 1.	2159.659	0.291820
Os04g0518400	Similar to Phenylalanine ammonia-lyase (Fragment).	2160.58	0.242107
Os02g0712700	Concanavalin A-like lectin/glucanase domain containing protein.	2161.947	0.243219
Os01g0106300	Similar to Isoflavone reductase homolog IRL (EC 1.3.1.-).	2162.438	0.272201
Os04g0186400	Similar to Phosphate transporter 6.	2163.19	0.293959
Os05g0187600	Peptidase A1, pepsin family protein.	2163.7	0.274282
Os11g0179000	Plant disease resistance response protein family protein.	2163.832	0.270305
Os09g0527600	Similar to GTP-binding protein (Fragment).	2164.666	0.253951
Os05g0228000	Purine and other phosphorylases, family 1 protein.	2166.576	0.273596
Os03g0835400	Similar to Uvs101.	2166.679	0.265033
Os07g0575900	Protein of unknown function DUF946, plant family protein.	2167.026	0.259489
Os10g0349300	Similar to Root-specific protein (RCc2 protein).	2168.318	0.235640
Os06g0223800	Armadillo-like helical domain containing protein.	2171.833	0.265988
Os02g0760500	Similar to ER6 protein (Fragment).	2171.989	0.212713
Os09g0401000	Myb factor.	2173.701	0.238581
Os01g0837300	UDP-glucuronic acid decarboxylase.	2175.362	0.261213
Os01g0368100		2176.371	0.258007
Os01g0723500	Transcriptional factor B3 family protein.	2176.448	0.236099
Os03g0407000	von Willebrand factor, type A domain containing protein.	2176.827	0.274422
Os08g0230800	Curculin-like (mannose-binding) lectin domain containing protein.	2177.95	0.282863
Os05g0405900	WD40-like domain containing protein.	2178.3	0.253051
Os03g0820600	Similar to Actin-depolymerizing factor 3 (ADF 3) (ZmABP3) (ZmADF3).	2178.851	0.264798
Os04g0545400	Plastocyanin-like domain containing protein.	2179.076	0.259485
Os11g0133300	Similar to Resistance protein candidate (Fragment).	2182.602	0.297741
Os01g0243400	Conserved hypothetical protein.	2183.053	0.254965
Os03g0288000	Similar to Metallothionein.	2184.461	0.286741
Os02g0777800	Similar to Avr9/Cf-9 induced kinase 1.	2185.27	0.289759
Os09g0368200	Similar to Polyamine oxidase precursor (EC 1.5.3.11).	2185.298	0.229935
Os11g0691600	Conserved hypothetical protein.	2185.406	0.260624
Os07g0525500	Similar to Chalcone synthase (EC 2.3.1.74) (Naringenin-chalcone synthase).	2186.71	0.291050
Os02g0240100	Similar to Peroxidase 2 (Fragment).	2186.791	0.236067
Os03g0661600	Similar to Alpha-amylase/trypsin inhibitor (Antifungal protein).	2186.974	0.291826
Os03g0400700	Late embryogenesis abundant protein 3 family protein.	2187.577	0.269696
Os05g0473000	Streptomyces cyclase/dehydrase family protein.	2187.891	0.227770
Os07g0656800	Conserved hypothetical protein.	2188.138	0.284566
Os05g0127200	Similar to Phospholipase C (Fragment).	2190.422	0.262979
Os07g0533000		2190.598	0.289557
Os01g0897600	Similar to Latex cyanogenic beta glucosidase.	2191.027	0.236855
Os02g0629400	Similar to Phytosulfokine receptor precursor (EC 2.7.1.37) (Phytosulfokine LRR receptor kinase).	2191.534	0.286570
Os06g0608600	SFT2-like family protein.	2191.99	0.219216
Os08g0130000	Putative DNA binding domain containing protein.	2193.808	0.249559
Os02g0190300	ABC transporter related domain containing protein.	2194.054	0.262762
Os08g0556200	Similar to Dihydroneopterin aldolase.	2194.499	0.256119
Os05g0176300	Conserved hypothetical protein.	2195.239	0.239182
Os02g0817500	KCNAB voltage-gated K+ channel, beta subunit family protein.	2196.614	0.232293
Os01g0967200	Similar to Rac GTPase activating protein 1.	2198.392	0.256098
Os04g0626600	Conserved hypothetical protein.	2198.837	0.236135
Os11g0696900	Cupredoxin domain containing protein.	2199.166	0.233643
Os07g0409100	Similar to CLB1.	2200.35	0.276134
Os02g0653400	Transferase family protein.	2200.671	0.257911
Os02g0743200	Conserved hypothetical protein.	2201.306	0.262491
Os03g0798500	WRKY transcription factor 6.	2207.292	0.269139
Os01g0929200	Protein kinase-like domain containing protein.	2208.637	0.255171
Os09g0361300	Conserved hypothetical protein.	2210.973	0.262980
Os11g0120700	Protein of unknown function DUF567 family protein.	2215.453	0.279214
Os05g0444200	Similar to T6J4.5 protein (WIP6 protein).	2215.601	0.281326
Os05g0103300	Similar to AT.I.24-5 protein (Fragment).	2216.404	0.299305
Os08g0173600	Hypothetical protein.	2217.836	0.245401
Os11g0198900	Non-protein coding transcript, unclassifiable transcript.	2217.895	0.308425
Os04g0171600	Similar to Cytochrome P450 79A1 (EC 1.14.13.41) (Tyrosine N-monooxygenase) (Cytochrome P450Tyr).	2217.937	0.271374
Os04g0556000	Copper-transporting ATPase 1 family protein.	2217.946	0.261258
Os01g0610100	Similar to Clone ZZZ51 mRNA sequence.	2218.396	0.250763
Os03g0685900	Conserved hypothetical protein.	2219.841	0.243942
Os01g0838600	Zinc finger, C2H2-type domain containing protein.	2221.161	0.295873
Os10g0133600	Protein kinase-like domain containing protein.	2225.853	0.257941
Os05g0399200	Similar to Endo-1,3;1,4-beta-D-glucanase precursor (EC 3.2.1.-).	2226.885	0.231188
Os05g0102900	Snf7 family protein.	2228.803	0.295740
Os12g0582000	Cytochrome P450 family protein.	2230.185	0.222121
Os03g0849900	Conserved hypothetical protein.	2231.181	0.236311
Os10g0390600	Similar to Alanine aminotransferase 2 (EC 2.6.1.2) (GPT) (Glutamic--pyruvic transaminase 2) (Glutamic--alanine transaminase 2) (ALAAT-2).	2232.288	0.262085
Os07g0188800	Similar to Methylmalonate-semialdehyde dehydrogenase (EC 1.2.1.27).	2233.603	0.238056
Os01g0589200	Conserved hypothetical protein.	2233.962	0.249670
Os01g0803300	Protein of unknown function DUF6, transmembrane domain containing protein.	2234.534	0.244377
Os05g0338900		2235.788	0.231732
Os12g0562400	Similar to Phospholipase C (Fragment).	2235.864	0.214020
Os03g0216700	Multi antimicrobial extrusion protein MatE family protein.	2236.533	0.236102
Os03g0186600	Transcription factor, MADS-box domain containing protein.	2237.377	0.255517
Os02g0198500	Conserved hypothetical protein.	2237.398	0.284742
Os09g0280500	Similar to Transcription factor HBP-1b(C38) (Fragment).	2237.604	0.289848
Os09g0397400	Protein of unknown function DUF231, plant domain containing protein.	2238.219	0.255041
Os05g0148900	Similar to Glutathione-S-transferase 19E50.	2239.875	0.275941
Os02g0166200	Non-protein coding transcript, putative npRNA.	2241.518	0.288615
Os06g0120200	Protein of unknown function DUF594 family protein.	2242.319	0.286665
Os02g0761900	Dimethylmenaquinone methyltransferase family protein.	2242.427	0.280411
Os04g0677400	Protein of unknown function DUF639 family protein.	2243.16	0.289544
Os01g0901600	AMP-dependent synthetase and ligase domain containing protein.	2243.649	0.213349
Os02g0773200	Universal stress protein (Usp) family protein.	2245.306	0.227620
Os09g0483100	EF-Hand type domain containing protein.	2246.48	0.248135
Os05g0496500	Similar to Latex-abundant protein.	2246.811	0.255927
Os05g0501200	Basic helix-loop-helix dimerisation region bHLH domain containing protein.	2248.227	0.297266
Os05g0494500	Protein of unknown function DUF250 domain containing protein.	2248.49	0.234486
Os11g0653300	Conserved hypothetical protein.	2249.02	0.228619
Os07g0266700	Conserved hypothetical protein.	2251.34	0.235921
Os04g0155200	Conserved hypothetical protein.	2252.049	0.272777
Os05g0524500	Protein kinase-like domain containing protein.	2253.474	0.279492
Os07g0606800	Esterase/lipase/thioesterase domain containing protein.	2255.169	0.261550
Os11g0482200	Hypothetical protein.	2256.176	0.267472
Os03g0694000	Similar to Oxalate oxidase 1 (EC 1.2.3.4) (Germin).	2256.616	0.266688
Os03g0156300	Alpha-expansin OsEXPA20.	2258.208	0.278407
Os01g0750900	Conserved hypothetical protein.	2258.549	0.220858
Os03g0795800	Protein of unknown function UPF0005 family protein.	2259.13	0.243190
Os09g0487500	Conserved hypothetical protein.	2260.602	0.235605
Os05g0475400	Similar to Alanine:glyoxylate aminotransferase-like protein (Fragment).	2262.839	0.226605
Os02g0586400	Similar to Small GTP binding protein Rab2.	2263.138	0.261291
Os11g0215100	Plant disease resistance response protein family protein.	2263.823	0.286080
Os03g0219200	Similar to Superoxide dismutase (EC 1.15.1.1).	2266.883	0.266376
Os03g0351400	Similar to Tubby-like protein 3.	2268.31	0.226077
Os06g0543200	Similar to CDPK substrate protein 1.	2269.307	0.228369
Os07g0462200	Protein of unknown function DUF1218 family protein.	2270.843	0.263660
Os04g0490500	Similar to Pto kinase interactor 1.	2272.626	0.297162
Os03g0241600	Protein kinase domain containing protein.	2274.902	0.261410
Os02g0542500	Conserved hypothetical protein.	2275.042	0.253543
Os02g0572200	Similar to RING-H2 finger protein ATL3I (YGHL1-C3HC4 RING fusion protein).	2275.231	0.229264
Os11g0111800	Hypothetical protein.	2275.677	0.237623
Os01g0300200	Similar to ATP-citrate lyase subunit B.	2276.477	0.235131
Os11g0459200	Conserved hypothetical protein.	2277.8	0.240316
Os12g0614800	EGF-like calcium-binding domain containing protein.	2279.588	0.294539
Os03g0738600	Similar to Lipoxygenase L-2 (EC 1.13.11.12).	2281.768	0.214265
Os08g0194900		2282.833	0.250078
Os07g0599600	Conserved hypothetical protein.	2282.864	0.281536
Os09g0570100	Protein kinase-like domain containing protein.	2283.372	0.283282
Os11g0209900	Aminotransferase, class V family protein.	2284.631	0.297117
Os01g0695700	Similar to Multidrug resistance protein 1 homolog.	2285.049	0.290834
Os07g0541000	Similar to Receptor protein kinase.	2285.988	0.258623
Os07g0559400	Protein of unknown function DUF1223 family protein.	2286.15	0.275634
Os03g0394800	Conserved hypothetical protein.	2286.413	0.276205
Os04g0670100	Leucine-rich repeat, plant specific containing protein.	2286.858	0.242190
Os03g0638000	Similar to Centromere protein-like protein (Fragment).	2286.871	0.218737
Os05g0370700	Alpha/beta hydrolase family protein.	2288.764	0.274369
Os10g0456800	Similar to PGPD14 protein.	2289.1	0.258022
Os09g0472100	Similar to ABC transporter.	2289.159	0.256896
Os11g0496500	Similar to AT.I.24-5 protein (Fragment).	2289.827	0.265008
Os09g0496100	Conserved hypothetical protein.	2289.987	0.234963
Os03g0128700	Calcium-dependent protein kinase, isoform 11 (EC 2.7.1.-) (CDPK 11).	2290.384	0.249735
Os02g0291000	EF-Hand type domain containing protein.	2290.881	0.225853
Os06g0306300	Plant peroxidase family protein.	2292.027	0.241634
Os02g0782900	Conserved hypothetical protein.	2292.848	0.236862
Os08g0553200	Protein of unknown function DUF241, plant family protein.	2293.058	0.229495
Os12g0411700	ABC transporter related domain containing protein.	2293.234	0.282006
Os09g0533900	Similar to CEL5=CELLULASE 5 (Fragment).	2294.002	0.262949
Os11g0588300	Similar to Glutathione transferase AtGST 10 (EC 2.5.1.18).	2295.025	0.285179
Os06g0597600	Aromatic-ring hydroxylase family protein.	2297.611	0.194752
Os11g0603100	Conserved hypothetical protein.	2297.999	0.265464
Os01g0640700	Conserved hypothetical protein.	2298.281	0.274393
Os05g0439100	Similar to Transcription factor MYC7E (Fragment).	2298.89	0.234142
Os10g0538200	Peptidase A1, pepsin family protein.	2299.043	0.253111
Os02g0438200	Cyclin, T/K family protein.	2299.327	0.229736
Os04g0445000	Similar to Potassium channel SKOR (Stelar K(+) outward rectifying channel).	2303.446	0.236051
Os02g0589000	Lecithin:cholesterol acyltransferase family protein.	2304.193	0.267119
Os05g0391200	Conserved hypothetical protein.	2305.444	0.259069
Os07g0490500	Xanthine/uracil/vitamin C permease family protein.	2309.306	0.251026
Os09g0443800	Conserved hypothetical protein.	2311.072	0.230940
Os02g0550600	Plant neutral invertase family protein.	2311.093	0.225282
Os03g0717200	Cytochrome b561 family protein.	2312.002	0.261607
Os01g0305200	Lg106-like family protein.	2312.727	0.265391
[truncated: 25,201 more rows]

## Sheet: Os01g0701400
Locus ID	Description	Mutual Rank	Weighted PCC
Os01g0700900	Cytochrome P450 family protein.	2	0.690561
Os03g0369200	Similar to Peroxidase 1.	19.494	0.621190
Os03g0103100	Similar to Physical impedance induced protein.	10.500	0.639278
Os03g0368000	Similar to Peroxidase 1.	20.881	0.634714
Os10g0399200	Similar to Cystathionine gamma-synthase isoform 2 (EC 4.2.99.9).	29.292	0.599148
Os04g0660000	Conserved hypothetical protein.	30.017	0.588083
Os11g0501000	Conserved hypothetical protein.	30.199	0.593598
Os06g0716200	Thaumatin, pathogenesis-related family protein.	34.641	0.611557
Os01g0263000	Similar to Peroxidase 9 precursor (EC 1.11.1.7) (Atperox P9) (ATP18a).	36.742	0.614134
Os04g0521100	Major intrinsic protein family protein.	38.21	0.605349
Os06g0652600	Similar to Lustrin A.	38.536	0.556749
Os03g0368300	Similar to Peroxidase 1.	39.987	0.592703
Os12g0455000	Conserved hypothetical protein.	40.037	0.611904
Os04g0168400	Conserved hypothetical protein.	40.398	0.589027
Os06g0192400	Glycosyl transferase, family 31 protein.	41.231	0.582681
Os02g0820800	HMG-I and HMG-Y, DNA-binding domain containing protein.	43.081	0.566494
Os04g0423800	Peroxidase (EC 1.11.1.7).	45	0.609383
Os03g0817500	Protein of unknown function DUF231, plant domain containing protein.	49.649	0.572975
Os10g0455100	Conserved hypothetical protein.	58.805	0.591992
Os10g0455000	Similar to Glycine-rich cell wall structural protein 2 precursor.	61.798	0.584217
Os10g0454500	Eggshell protein family protein.	62.089	0.590297
Os04g0460400	Protein of unknown function DUF588 family protein.	62.889	0.566158
Os10g0193100	Plant lipid transfer/seed storage/trypsin-alpha amylase inhibitor domain containing protein.	65.765	0.575205
Os09g0353700	2OG-Fe(II) oxygenase domain containing protein.	67.838	0.573770
Os10g0454700	Eggshell protein family protein.	68.015	0.586497
Os09g0409100	Conserved hypothetical protein.	69.649	0.578977
Os04g0457300	Protein of unknown function DUF6, transmembrane domain containing protein.	70.866	0.573703
Os02g0662000	RCc3 protein.	71.498	0.564734
Os07g0531400	Similar to Peroxidase 27 precursor (EC 1.11.1.7) (Atperox P27) (PRXR7) (ATP12a).	72.595	0.566159
Os01g0607000	Glutelin family protein.	74.458	0.543042
Os12g0431300	TolB, C-terminal domain containing protein.	74.786	0.552788
Os02g0280300	Similar to Xyloglucan endotransglycosylase (Fragment).	74.913	0.577487
Os01g0127200	Cupredoxin domain containing protein.	75.299	0.559992
Os06g0104900	Similar to L-lactate dehydrogenase B (EC 1.1.1.27) (LDH-B) (Fragment).	75.736	0.576671
Os05g0246300	Expansin/Lol pI family protein.	75.736	0.453200
Os07g0646800	Similar to Avr9/Cf-9 rapidly elicited protein 231.	77.421	0.564089
Os10g0191300	Similar to PR-1a pathogenesis related protein (Hv-1a) precursor.	81.425	0.570359
Os10g0335000	Conserved hypothetical protein.	81.994	0.526890
Os02g0143400	Auxin responsive SAUR protein family protein.	82.432	0.487982
Os07g0174900	Plant lipid transfer protein/Par allergen family protein.	86.603	0.544382
Os08g0373400	Disease resistance protein family protein.	87.43	0.573054
Os01g0521600	Similar to NBS-LRR type resistance protein (Fragment).	87.499	0.578959
Os10g0454300	Eggshell protein family protein.	91.488	0.569467
Os10g0333700	Plant disease resistance response protein family protein.	92.946	0.549690
Os02g0754400	Myb, DNA-binding domain containing protein.	95.812	0.551021
Os03g0760500	Cytochrome P450 family protein.	96.156	0.496593
Os04g0554500	Similar to RCc3 protein.	98.224	0.541099
Os07g0630400	Ribonuclease T2 family protein.	98.544	0.563055
Os05g0134800	Haem peroxidase family protein.	100.349	0.563461
Os01g0895200	DOMON related domain containing protein.	101.469	0.538332
Os07g0142500	Conserved hypothetical protein.	102.509	0.539140
Os05g0277000	Similar to Expansin Os-EXPA3.	103.305	0.545895
Os11g0593000	Phosphoesterase family protein.	103.446	0.560473
Os07g0174400	Plant lipid transfer protein/Par allergen family protein.	103.909	0.544028
Os11g0487100	Conserved hypothetical protein.	104.499	0.547554
Os01g0550800	Protein of unknown function DUF239, plant domain containing protein.	104.986	0.566374
Os10g0453200	Eggshell protein family protein.	106.348	0.541575
Os06g0199000	Similar to Glycine-rich cell wall structural protein 2 precursor.	106.658	0.551902
Os07g0268800	Protein of unknown function DUF594 family protein.	107.981	0.558102
Os04g0304400	Similar to MADS-box protein AGL16-II.	111.176	0.562615
Os09g0349100	Protein kinase-like domain containing protein.	112.268	0.555771
Os01g0347600	Peptidase C1A, papain family protein.	116.034	0.541087
Os04g0147200	Conserved hypothetical protein.	116.19	0.498378
Os04g0629200	Cupredoxin domain containing protein.	116.619	0.551153
Os08g0189200	Similar to Oxalate oxidase (Fragment).	116.713	0.517603
Os11g0557800	Hypothetical protein.	116.713	0.551682
Os06g0221000	Similar to P-type R2R3 Myb protein (Fragment).	116.743	0.529511
Os04g0655000	Curculin-like (mannose-binding) lectin domain containing protein.	119.004	0.491838
Os03g0155900	Similar to Alpha-expansin OsEXPA18.	119.624	0.524257
Os10g0453900	Eggshell protein family protein.	120.379	0.558661
Os10g0398100	Plant disease resistance response protein family protein.	120.532	0.542515
Os05g0135000	Haem peroxidase family protein.	121.095	0.549945
Os08g0456200	Similar to Elicitor-inducible cytochrome P450.	121.635	0.447084
Os01g0347500	Peptidase C1A, papain family protein.	122.927	0.539601
Os01g0618300	Armadillo-like helical domain containing protein.	125.156	0.524266
Os01g0594300	Pistil-specific extensin-like protein family protein.	126.38	0.507783
Os04g0684300	Protein of unknown function DUF588 family protein.	126.633	0.531530
Os01g0248900	Similar to Expansin Os-EXPA3.	128.495	0.529203
Os07g0142600	Conserved hypothetical protein.	128.748	0.510962
Os04g0162800	Protein of unknown function DUF594 family protein.	129.217	0.545493
Os07g0664600	Glucose/ribitol dehydrogenase family protein.	130.327	0.460355
Os10g0390800	Similar to Ethylene-responsive transcription factor 3 (Ethylene-responsive element binding factor 3) (EREBP-3) (AtERF3).	131.145	0.508460
Os07g0664200	Glucose/ribitol dehydrogenase family protein.	133.604	0.514518
Os05g0525600	Protein kinase-like domain containing protein.	133.895	0.548841
Os05g0114400	Zinc finger, C2H2-type domain containing protein.	134.633	0.547550
Os07g0531200	Conserved hypothetical protein.	135.322	0.526510
Os03g0369000	Similar to Peroxidase 1.	137.237	0.532981
Os06g0211100	Similar to Glycine-rich cell wall structural protein 1 precursor.	140.125	0.548524
Os04g0590100	Heavy metal transport/detoxification protein domain containing protein.	140.285	0.527813
Os07g0193000	Soluble quinoprotein glucose dehydrogenase domain containing protein.	140.446	0.531555
Os12g0495600	Disease resistance protein family protein.	141.453	0.512615
Os12g0257800	Similar to Laccase (EC 1.10.3.2) (Fragment).	142.222	0.510114
Os08g0335600	DOMON related domain containing protein.	142.408	0.515573
Os06g0725100	Lipolytic enzyme, G-D-S-L family protein.	144.43	0.539467
Os05g0561400	Hypothetical protein.	144.758	0.502539
Os09g0564200	Peptidase C1A, papain family protein.	145.925	0.524185
Os04g0609300	Transferase family protein.	145.945	0.495700
Os12g0259800	Cupredoxin domain containing protein.	148.835	0.529323
Os10g0552600	Similar to Tfm5 protein.	152.872	0.519920
Os07g0142300	Conserved hypothetical protein.	153.134	0.498793
Os10g0454200	Eggshell protein family protein.	154.143	0.524898
Os07g0105000	Cupredoxin domain containing protein.	156.144	0.501104
Os01g0962900	Similar to Peroxidase BP 1 precursor.	156.355	0.524993
Os03g0699800	Conserved hypothetical protein.	156.582	0.527577
Os12g0568200	Similar to Metallothionein-like protein 2A (MT-2A) (MT-K) (MT-1G).	156.691	0.466553
Os07g0103600	Armadillo-like helical domain containing protein.	157.162	0.469314
Os04g0521900	Conserved hypothetical protein.	157.788	0.467792
Os09g0564600	Peptidase C1A, papain family protein.	157.797	0.517355
Os06g0349700	Cytochrome P450 family protein.	157.949	0.431844
Os06g0185500	Transferase family protein.	158.531	0.507762
Os02g0112000	Conserved hypothetical protein.	159.65	0.508363
Os01g0348000	Peptidase C1A, papain family protein.	160.717	0.503625
Os02g0111800	Protein kinase-like domain containing protein.	160.748	0.497765
Os04g0624300	Similar to Polyphenol oxidase (EC 1.10.3.1) (Fragment).	162.185	0.518204
Os12g0567500	Protein kinase-like domain containing protein.	162.776	0.381035
Os01g0854800	Similar to Cytochrome P450 86A1 (EC 1.14.-.-) (CYPLXXXVI) (P450-dependent fatty acid omega-hydroxylase).	164.948	0.487946
Os06g0279900	Disease resistance protein family protein.	171.7	0.523801
Os07g0501100	Similar to Chalcone synthase 2 (EC 2.3.1.74) (Naringenin-chalcone synthase 2).	172.145	0.541550
Os05g0134700	Haem peroxidase family protein.	172.383	0.523817
Os01g0827300	Similar to Laccase precursor (EC 1.10.3.2).	174.052	0.482109
Os08g0205000	Transferase family protein.	174.284	0.411961
Os04g0140400	Protein kinase-like domain containing protein.	174.516	0.522502
Os11g0694100		176.267	0.500607
Os03g0156300	Alpha-expansin OsEXPA20.	176.811	0.463637
Os03g0365800	Lipolytic enzyme, G-D-S-L family protein.	176.924	0.510981
Os04g0438200	Conserved hypothetical protein.	176.946	0.486685
Os01g0217200		180.898	0.527662
Os11g0701900	Glycoside hydrolase, family 18 protein.	181.108	0.483851
Os06g0257600	Lipolytic enzyme, G-D-S-L family protein.	181.499	0.471374
Os12g0135500	Alpha/beta hydrolase fold-3 domain containing protein.	182.113	0.517591
Os04g0659300	Protein of unknown function DUF26 domain containing protein.	184.54	0.496433
Os07g0668300	Lipolytic enzyme, G-D-S-L family protein.	186.499	0.469815
Os04g0400600	Heavy metal transport/detoxification protein domain containing protein.	186.957	0.468742
Os11g0151100	Quinonprotein alcohol dehydrogenase-like domain containing protein.	187.23	0.442825
Os12g0551200	Conserved hypothetical protein.	189.6	0.525023
Os04g0182900	Amidase family protein.	189.631	0.543334
Os02g0770500	Similar to WRKY transcription factor 32.	189.684	0.495785
Os07g0104500	Haem peroxidase, plant/fungal/bacterial family protein.	191.891	0.509561
Os04g0125700	Concanavalin A-like lectin/glucanase domain containing protein.	193.972	0.503654
Os02g0791400	Cytochrome oxidase c, subunit VIb family protein.	194.095	0.516453
Os05g0153300	Lipase, class 3 family protein.	195.428	0.450861
Os11g0687000	Disease resistance protein family protein.	195.847	0.476258
Os11g0666100	Similar to Receptor kinase-like protein.	195.985	0.509512
Os02g0640500	Concanavalin A-like lectin/glucanase, subgroup domain containing protein.	196.904	0.496725
Os11g0591800	Barwin-related endoglucanase domain containing protein.	196.916	0.531654
Os04g0359700	Alcohol dehydrogenase superfamily, zinc-containing protein.	196.987	0.512261
Os12g0451300		198.749	0.455731
Os01g0595100	Conserved hypothetical protein.	198.937	0.467778
Os10g0334500	Plant disease resistance response protein family protein.	200.739	0.459781
Os05g0276500	Expansin Os-EXPA3.	200.975	0.478307
Os01g0941200	Similar to Glucan endo-1,3-beta-glucosidase GII precursor (EC 3.2.1.39) ((1->3)- beta-glucan endohydrolase GII) ((1->3)-beta-glucanase isoenzyme GII) (Beta-1,3-endoglucanase GII).	202.539	0.514487
Os02g0763800	Xyloglucan fucosyltransferase family protein.	202.83	0.459693
Os05g0213900	Virulence factor, pectin lyase fold family protein.	203.039	0.525840
Os05g0162000	Similar to Peroxidase (Fragment).	205.392	0.484592
Os10g0438600	Similar to Family II lipase EXL3.	207.196	0.484429
Os02g0767400	Curculin-like (mannose-binding) lectin domain containing protein.	207.229	0.473420
Os07g0664100	Glucose/ribitol dehydrogenase family protein.	208.077	0.480820
Os06g0229400	Lipolytic enzyme, G-D-S-L family protein.	208.365	0.464893
Os01g0868600		209.237	0.511890
Os01g0512700	Zinc finger, C2H2-type domain containing protein.	209.85	0.469461
Os11g0270500	Disease resistance protein family protein.	210.825	0.447864
Os10g0452400	Eggshell protein family protein.	213.326	0.505897
Os11g0307300	Winged helix repressor DNA-binding domain containing protein.	214.96	0.501718
Os02g0729900	Zinc finger, RING-type domain containing protein.	214.998	0.432339
Os04g0498000	Protein of unknown function DUF828, plant family protein.	215.035	0.426725
Os02g0585700	Quinonprotein alcohol dehydrogenase-like domain containing protein.	215.731	0.471967
Os01g0216000	Lipolytic enzyme, G-D-S-L family protein.	216.562	0.452841
Os04g0538300	Conserved hypothetical protein.	221.337	0.426145
Os10g0452100	Similar to Cytokinesis protein sepA (FH1/2 protein) (Forced expression inhibition of growth A).	223.045	0.515786
Os06g0590700	UDP-glucuronosyl/UDP-glucosyltransferase family protein.	223.276	0.452848
Os11g0270000	Conserved hypothetical protein.	225.02	0.474324
Os03g0304100	Conserved hypothetical protein.	225.887	0.431768
Os01g0261600	Transferase family protein.	226.234	0.434843
Os02g0587600	Conserved hypothetical protein.	229.194	0.515807
Os12g0630600	Conserved hypothetical protein.	229.641	0.465709
Os02g0136900	Protein kinase-like domain containing protein.	229.706	0.474969
Os03g0187800	Protein of unknown function DUF250 domain containing protein.	230.043	0.466763
Os11g0637200	Similar to Sorbitol transporter.	230.424	0.470161
Os01g0216900	Lipolytic enzyme, G-D-S-L family protein.	230.747	0.508640
Os02g0732800	Lipolytic enzyme, G-D-S-L family protein.	230.981	0.456574
Os01g0649400	Lipolytic enzyme, G-D-S-L family protein.	231.169	0.416996
Os07g0599500	Conserved hypothetical protein.	232.413	0.461233
Os05g0552600	Root cap family protein.	233.109	0.494946
Os06g0272800	Protein of unknown function DUF231, plant domain containing protein.	233.202	0.508271
Os10g0464000	Similar to Hypersensitive-induced response protein.	233.375	0.470282
Os01g0676900	Conserved hypothetical protein.	233.639	0.451019
Os07g0604700	B12D family protein.	235.903	0.488122
Os02g0653200	Plastocyanin-like domain containing protein.	236.973	0.464879
Os04g0604900	Similar to Xyloglucan endotransglycosylase (Fragment).	237.006	0.437983
Os11g0426400	Cupredoxin domain containing protein.	240.312	0.461816
Os07g0124900	Allergen V5/Tpx-1 related family protein.	240.416	0.478114
Os04g0141200	Concanavalin A-like lectin/glucanase domain containing protein.	240.52	0.472423
Os03g0664400	Expressed protein (With alternative splicing).	243.91	0.460690
Os04g0589700	U box domain containing protein.	245.047	0.405579
Os02g0658100	Similar to Tonoplast membrane integral protein ZmTIP2-1.	245.524	0.466642
Os04g0604800	Similar to Xyloglucan endotransglycosylase (Fragment).	246.024	0.486543
Os11g0138900	Esterase/lipase/thioesterase domain containing protein.	246.414	0.500284
Os01g0644900	Conserved hypothetical protein.	246.779	0.438461
Os11g0686900	NB-ARC domain containing protein.	246.891	0.421231
Os08g0478000	Cell surface antigen domain containing protein.	250.08	0.454445
Os11g0269900	Enoyl-CoA hydratase/isomerase domain containing protein.	252.238	0.452909
Os03g0359600	Similar to Avr9/Cf-9 rapidly elicited protein 231.	253.146	0.506842
Os12g0555100	Similar to Probenazole-inducible protein PBZ1.	253.415	0.489156
Os01g0127000	Multicopper oxidase, type 1 domain containing protein.	253.898	0.445626
Os06g0695200	Similar to Peroxidase precursor (EC 1.11.1.7).	256.39	0.447853
Os02g0609200	Similar to ATOZI1 protein (Stress-induced protein OZI1) (AT0ZI1 protein).	256.482	0.485893
Os05g0245300	Protein of unknown function DUF588 family protein.	258.476	0.448119
Os02g0103500	Protein of unknown function DUF6, transmembrane domain containing protein.	258.496	0.448920
Os04g0588700	ABC transporter, transmembrane region domain containing protein.	258.521	0.518152
Os03g0682600	Similar to Argonaute 4 protein.	258.523	0.454207
Os02g0785000	Glycosyl transferase, family 31 protein.	259.23	0.508176
Os11g0655300	Disease resistance protein family protein.	260.808	0.450258
Os01g0237000	Protein of unknown function DUF588 family protein.	261.025	0.481402
Os03g0365900	Lipolytic enzyme, G-D-S-L family protein.	261.534	0.477821
Os05g0370300	C2 calcium/lipid-binding region, CaLB domain containing protein.	262.198	0.366851
Os05g0365700	Glycoside hydrolase, family 1 protein.	264.522	0.463445
Os08g0293300	Disease resistance protein family protein.	264.726	0.468516
Os03g0195800	Similar to Sulfate transporter (Fragment).	264.787	0.458147
Os07g0637700	Plant disease resistance response protein family protein.	265.004	0.441277
Os12g0111400	Hypothetical protein.	266.439	0.400410
Os12g0567800	Plant metallothionein, family 15 protein.	267.909	0.492942
Os07g0604600	B12D family protein.	268.244	0.467608
Os08g0376500	Similar to Patatin-like protein 2 (Fragment).	269.138	0.480162
Os08g0167300		270.566	0.450686
Os08g0106300	Cytochrome P450 family protein.	272.804	0.449432
Os11g0428800	Plastocyanin-like domain containing protein.	273.368	0.447688
Os07g0421300	Similar to Alpha glucosidase-like protein.	277.885	0.386796
Os05g0258400	Protein kinase-like domain containing protein.	278.596	0.491709
Os11g0462900	NB-ARC domain containing protein.	279.278	0.491564
Os06g0293500	Conserved hypothetical protein.	279.564	0.478817
Os01g0678800	Heavy metal transport/detoxification protein domain containing protein.	280.998	0.453080
Os06g0610800	Peptidase A1, pepsin family protein.	281.936	0.462816
Os02g0517700	Conserved hypothetical protein.	283.196	0.465303
Os04g0132400	Conserved hypothetical protein.	283.915	0.456178
Os02g0271600	Peptidase S8 and S53, subtilisin, kexin, sedolisin domain containing protein.	284.13	0.438663
Os02g0586000	Quinonprotein alcohol dehydrogenase-like domain containing protein.	285.161	0.455534
Os02g0574000	Similar to Monosaccharide transporter 1.	287.964	0.500301
Os08g0246100	Conserved hypothetical protein.	288.749	0.512454
Os07g0142200	Conserved hypothetical protein.	288.791	0.443556
Os03g0428700	Similar to Alpha-expansin OsEXPA19.	290.241	0.391016
Os08g0532700	Similar to Peroxidase 55 precursor (EC 1.11.1.7) (Atperox P55) (ATP20a).	291.244	0.435033
Os03g0699700	9-lipoxigenase.	291.782	0.472517
Os01g0247700	C4-dicarboxylate transporter/malic acid transport protein family protein.	292.034	0.463300
Os11g0689100	Disease resistance protein family protein.	293.881	0.460231
Os03g0107300	Citrate transporter family protein.	294.917	0.493549
Os05g0135200	Haem peroxidase family protein.	295.181	0.434031
Os09g0565100	Peptidase C1A, papain family protein.	295.351	0.469686
Os01g0916000	Conserved hypothetical protein.	296.135	0.478503
Os03g0388600	Similar to Myb-like DNA-binding protein-like [Oryza sativa (japonica cultivar-group)].	296.429	0.437973
Os06g0701700	HKT-type transporter (Sodium ion transporter).	297.617	0.425780
Os12g0245100	Hypothetical protein.	300.15	0.487451
Os04g0664900	Glycoside hydrolase, family 32 protein.	300.47	0.451256
Os03g0368600	Haem peroxidase family protein.	301.305	0.429208
Os04g0400800	Heavy metal transport/detoxification protein domain containing protein.	302.39	0.471959
Os01g0968100	Root cap family protein.	305.652	0.462047
Os01g0694600	DVL family protein.	307.085	0.390957
Os03g0281900	ABC transporter related domain containing protein.	307.607	0.418993
Os09g0543900	Transferase family protein.	308.636	0.460325
Os01g0253800	Conserved hypothetical protein.	308.885	0.411898
Os02g0125200	HMG-I and HMG-Y, DNA-binding domain containing protein.	308.96	0.437723
Os09g0561000	Protein kinase domain containing protein.	309.7	0.453250
Os03g0121300	Similar to Peroxidase 1.	310.915	0.427894
Os04g0627300	Conserved hypothetical protein.	311.063	0.463424
Os05g0355900	Conserved hypothetical protein.	315.922	0.431956
Os04g0612000	Similar to Ent-kaurene synthase-like protein 1.	316.253	0.447638
Os07g0693100	Similar to Pyruvate decarboxylase isozyme 3 (EC 4.1.1.1) (PDC).	316.291	0.431016
Os08g0477100	Similar to Latex allergen.	316.961	0.462228
Os03g0734000	Pentatricopeptide repeat containing protein.	319.454	0.487587
Os02g0767200	Lipase, class 3 family protein.	320.874	0.448412
Os01g0946700	Similar to Glucan endo-1,3-beta-glucosidase GV (EC 3.2.1.39) ((1->3)-beta-glucan endohydrolase GV) ((1->3)-beta-glucanase isoenzyme GV) (Beta-1,3- endoglucanase GV).	321.364	0.449266
Os11g0126800	Nucleoside phosphatase GDA1/CD39 family protein.	321.696	0.428461
Os07g0636800	Plant disease resistance response protein family protein.	323.333	0.413281
Os07g0101000	Cupredoxin domain containing protein.	325.552	0.441743
Os07g0683600	Ricin B-related lectin domain containing protein.	326.353	0.420963
Os11g0664000	Protein kinase-like domain containing protein.	327.712	0.454881
Os12g0277900		329.994	0.479374
Os09g0356000	Protein kinase-like domain containing protein.	330.08	0.459607
Os01g0937600	Peptidase aspartic, catalytic domain containing protein.	330.379	0.420403
Os01g0893700	DOMON related domain containing protein.	330.497	0.429689
Os04g0472200	Beta-Ig-H3/fasciclin domain containing protein.	331.783	0.426261
Os05g0280500	Phospholipid/glycerol acyltransferase domain containing protein.	333.419	0.415874
Os05g0493800	Similar to MtN21 nodulin protein-like.	333.54	0.408364
Os08g0537200	Non-protein coding transcript, unclassifiable transcript.	333.879	0.452262
Os03g0155300	Similar to Alpha-expansin precursor.	334.401	0.396515
Os02g0582900	Conserved hypothetical protein.	336.571	0.432890
Os08g0476900	Similar to Patatin-like protein 1.	336.812	0.459510
Os10g0349300	Similar to Root-specific protein (RCc2 protein).	341.961	0.371543
Os11g0649400		342.612	0.441939
Os01g0667200	Similar to Glyoxalase II.	343.86	0.358722
Os01g0263300	Similar to Peroxidase 72 precursor (EC 1.11.1.7) (Atperox P72) (PRXR8) (ATP6a).	344.752	0.407603
Os01g0843900		345.576	0.415203
Os06g0535200	Zinc finger, RING-type domain containing protein.	347.01	0.382786
Os01g0850800	Cupredoxin domain containing protein.	350.311	0.457277
Os06g0325900	Similar to Bx2-like protein.	351.046	0.368903
Os04g0308600	Conserved hypothetical protein.	351.286	0.398066
Os10g0323500	Similar to Beta-glucosidase.	352.109	0.469782
Os07g0132700	Conserved hypothetical protein.	355.317	0.374024
Os05g0456200	Similar to Aldose reductase.	355.733	0.482340
Os02g0699000	TGF-beta receptor, type I/II extracellular region family protein.	357.433	0.413127
Os03g0280700	Hypothetical protein.	357.592	0.320210
Os06g0112700	Similar to Typical P-type R2R3 Myb protein (Fragment).	358.643	0.418675
Os01g0104200	No apical meristem (NAM) protein domain containing protein.	358.932	0.452298
Os11g0255500	Similar to Allyl alcohol dehydrogenase; NADP-dependent oxidoreductase-like protein.	360.312	0.458010
Os12g0431700	von Willebrand factor, type A domain containing protein.	363.22	0.412368
Os11g0209900	Aminotransferase, class V family protein.	363.285	0.495728
Os02g0715000	Similar to Cysteine proteinase.	364.389	0.388981
Os05g0506800	Lipolytic enzyme, G-D-S-L family protein.	367.162	0.444654
Os10g0518000	Protein of unknown function DUF538 family protein.	367.652	0.416539
Os02g0583700	Conserved hypothetical protein.	368.402	0.422745
Os10g0151100	Growth factor, receptor domain containing protein.	370.169	0.473433
Os01g0208400	Conserved hypothetical protein.	372.822	0.442813
Os11g0701400	Chitinase (EC 3.2.1.14) III C10150-rice (EC 3.2.1.14).	372.894	0.435674
Os11g0431400	Peptidase S10, serine carboxypeptidase family protein.	374.075	0.455455
Os10g0552300	Similar to Root-specific protein (RCc2 protein).	375.033	0.395921
Os04g0437000	No apical meristem (NAM) protein domain containing protein.	379.078	0.397531
Os08g0372900	Similar to Rhodopsin (Fragment).	379.999	0.416853
Os09g0505400	Auxin Efflux Carrier family protein.	381.307	0.422815
Os12g0117100	Esterase/lipase/thioesterase domain containing protein.	381.743	0.389017
Os02g0684100	Sulfotransferase family protein.	381.759	0.425504
Os10g0468800	Leucine rich repeat, N-terminal domain containing protein.	382.254	0.440213
Os06g0274800	Similar to Peroxidase 11 precursor (EC 1.11.1.7) (Atperox P11) (ATP23a/ATP23b).	383.672	0.443085
Os04g0545700	Transferase family protein.	383.895	0.413815
Os02g0531600	PEBP family protein.	385.087	0.390304
Os05g0458300	Similar to Laccase (EC 1.10.3.2).	385.295	0.447615
Os07g0645300	Protein of unknown function DUF679 family protein.	387.627	0.397634
Os01g0257300	Conserved hypothetical protein.	388.249	0.436066
Os12g0134900	Cytochrome P450 family protein.	388.649	0.434325
Os12g0227400	Similar to Allyl alcohol dehydrogenase.	388.718	0.393283
Os01g0207900	Protein of unknown function DUF6, transmembrane domain containing protein.	388.994	0.409308
Os12g0571000	Plant metallothionein, family 15 protein.	389.584	0.411078
Os03g0771100	Myb, DNA-binding domain containing protein.	390.845	0.400572
Os02g0787000	Allergen V5/Tpx-1 related family protein.	391.124	0.426317
Os11g0682600	Conserved hypothetical protein.	391.604	0.470954
Os01g0701500	Cytochrome P450 family protein.	395.08	0.423239
Os04g0538900	Glyoxalase/bleomycin resistance protein/dioxygenase domain containing protein.	395.944	0.392657
Os07g0142700	Transferase family protein.	396.933	0.429923
Os07g0638400	Similar to 1-Cys peroxiredoxin.	397.729	0.442995
Os08g0189300	Similar to Oxalate oxidase (Fragment).	398.208	0.392771
Os05g0403300	Peptidase A1, pepsin family protein.	398.603	0.392715
Os06g0295000	Conserved hypothetical protein.	400.969	0.448311
Os05g0499300	Similar to Peroxidase (EC 1.11.1.7).	401.891	0.445731
Os01g0957600	Similar to Elicitor-inducible cytochrome P450.	402.643	0.459298
Os01g0921000	Conserved hypothetical protein.	406.121	0.423429
Os07g0582500	Similar to Sorbitol transporter.	406.618	0.422742
Os11g0111800	Hypothetical protein.	406.979	0.370595
Os02g0786300	Similar to Typical P-type R2R3 Myb protein (Fragment).	407.971	0.441103
Os02g0183500	Quinonprotein alcohol dehydrogenase-like domain containing protein.	409.321	0.435104
Os08g0563200	Protein of unknown function DUF296 domain containing protein.	410.501	0.498923
Os11g0566800	Similar to Bibenzyl synthase (EC 2.3.1.-).	412.204	0.434313
Os04g0449200	Xyloglucan fucosyltransferase family protein.	414.804	0.397844
Os02g0686800	Protein of unknown function DUF581 family protein.	416.725	0.416943
Os06g0580000		420.992	0.431322
Os09g0466800	Conserved hypothetical protein.	422.418	0.440631
Os03g0339400	Haem peroxidase, plant/fungal/bacterial family protein.	423.409	0.423788
Os03g0150800	Similar to High affinity phosphate transporter 2 (Phosphate transporter).	425.282	0.436999
Os07g0407900	Protein of unknown function DUF679 family protein.	427.055	0.436365
Os11g0503900	Sulfotransferase family protein.	427.109	0.341950
Os07g0416900	Similar to Omega-6 fatty acid desaturase, endoplasmic reticulum isozyme 2 (EC 1.14.19.-).	428.423	0.439580
Os06g0212300	Similar to Xyloglucan fucosyltransferase-like [Oryza sativa (japonica cultivar-group)].	433.347	0.403365
Os06g0727700	Protein of unknown function DUF707 family protein.	433.681	0.460761
Os07g0499500	Similar to Peroxidase 7 precursor (EC 1.11.1.7) (Atperox P7) (ATP30).	435.317	0.427597
Os04g0411400	Similar to Terminal flower 1-like protein.	436.921	0.455819
Os01g0283600	Similar to Cinnamoyl-CoA reductase (EC 1.2.1.44).	438.937	0.431447
Os03g0700200	Conserved hypothetical protein.	443.848	0.410508
Os09g0311600	Similar to NBS-LRR type resistance protein (Fragment).	444.581	0.422267
Os05g0552700	UDP-glucuronosyl/UDP-glucosyltransferase family protein.	444.952	0.314100
Os01g0937000	Peptidase A1, pepsin family protein.	445.006	0.396278
Os01g0727600	Conserved hypothetical protein.	445.421	0.435512
Os06g0549600	FAD linked oxidase, N-terminal domain containing protein.	446.375	0.392699
Os04g0274300		448.196	0.446625
Os03g0298100	Conserved hypothetical protein.	448.493	0.402103
Os09g0399800	Cinnamyl alcohol dehydrogenase (EC 1.1.1.195).	449.444	0.412057
Os03g0279700	Similar to ZPT2-12.	452.866	0.418561
Os04g0115500	Zinc finger, C2H2-type domain containing protein.	460.14	0.330922
Os09g0507500	Similar to Peroxidase 55 precursor (EC 1.11.1.7) (Atperox P55) (ATP20a).	460.686	0.397560
Os03g0643700	Similar to GST6 protein (EC 2.5.1.18).	461.755	0.379796
Os06g0169900	Similar to GOS9 protein.	462.744	0.447093
Os03g0149000	Similar to LOB domain protein 31.	462.817	0.378594
Os01g0371500	Similar to Glutathione-S-transferase 19E50.	465.657	0.361415
Os06g0292100	Similar to Embryogenesis transmembrane protein.	466.356	0.444211
Os07g0677300	Peroxidase.	466.689	0.405288
Os05g0286100	Similar to Zinc-finger protein KNUCKLES.	468.156	0.405105
Os02g0782900	Conserved hypothetical protein.	469.117	0.366882
Os09g0497900	No apical meristem (NAM) protein domain containing protein.	469.628	0.444245
Os12g0260500	Glucose/ribitol dehydrogenase family protein.	469.94	0.412058
Os02g0690600	U box domain containing protein.	471.782	0.460061
Os10g0552200	Plant lipid transfer/seed storage/trypsin-alpha amylase inhibitor domain containing protein.	472.953	0.380743
Os03g0172400	Proteinase inhibitor I25A and I25B, type 2 and phytocystatins domain containing protein.	473.109	0.382166
Os06g0725500	Protein of unknown function DUF241, plant family protein.	474.025	0.425077
Os01g0803900	Cytochrome P450 family protein.	474.705	0.409754
Os01g0968400	Root cap family protein.	474.763	0.432101
Os10g0486100	Similar to Cytochrome P450-like protein (CYP86B1).	476.38	0.364655
Os02g0529800	Cytochrome P450 family protein.	478.874	0.444730
Os10g0137300	Conserved hypothetical protein.	479.4	0.388688
Os06g0575400	Curculin-like (mannose-binding) lectin domain containing protein.	479.433	0.424749
Os12g0486900	Protein kinase domain containing protein.	482.166	0.404437
Os10g0530000	Similar to Glutathione S-transferase GST 40 (EC 2.5.1.18).	482.205	0.408417
Os12g0453500	Conserved hypothetical protein.	483.143	0.378393
Os02g0587800	Virulence factor, pectin lyase fold family protein.	483.999	0.441152
Os06g0695300	Haem peroxidase, plant/fungal/bacterial family protein.	484.878	0.401891
Os03g0320100	Alpha-L-arabinofuranosidase, C-terminal domain containing protein.	487.229	0.439715
Os03g0234100	Similar to Non-symbiotic hemoglobin 4 (rHb4) (ORYsa GLB1d).	487.562	0.385439
Os04g0545400	Plastocyanin-like domain containing protein.	489.736	0.382817
Os02g0753500	Tetratricopeptide-like helical domain containing protein.	489.872	0.360652
Os02g0131400	Similar to Beta-D-glucan exohydrolase, isoenzyme ExoII (EC 3.2.1.58).	490.189	0.380911
Os06g0212100	Similar to Galactoside 2-alpha-L-fucosyltransferase (EC 2.4.1.69) (Xyloglucan alpha-(1,2)-fucosyltransferase) (PsFT1).	490.761	0.410631
Os10g0551800	Root-specific protein (RCc2 protein).	491.593	0.392425
Os11g0607900	Similar to Beta-glucosidase aggregating factor.	492.666	0.410725
Os11g0696900	Cupredoxin domain containing protein.	492.829	0.365158
Os01g0778300	Conserved hypothetical protein.	493.033	0.366376
Os02g0112900	Similar to Viroid RNA-binding protein (Fragment).	497.626	0.399301
Os04g0375300	Disease resistance protein family protein.	501.254	0.455628
Os10g0130200	Cyclin-like F-box domain containing protein.	501.745	0.449844
Os06g0328400	Conserved hypothetical protein.	505.88	0.422169
Os02g0806500	Conserved hypothetical protein.	508.411	0.391287
Os02g0595900	Conserved hypothetical protein.	508.901	0.383314
Os01g0802700	Auxin Efflux Carrier family protein.	510.191	0.398391
Os02g0584200	Conserved hypothetical protein.	511.179	0.420799
Os04g0552200	Beta-expansin 5.	512.991	0.415564
Os03g0804900	UDP-glucuronosyl/UDP-glucosyltransferase family protein.	515.092	0.351800
Os05g0489900	Similar to Calcium and calcium/calmodulin-dependent serine/threonine-protein kinase (EC 2.7.1.123) (LlCCaMK).	516.687	0.387961
Os02g0790600	Similar to RING-H2 finger protein ATL1R (RING-H2 finger protein ATL8).	517.132	0.393724
Os02g0253700	Conserved hypothetical protein.	519.471	0.392027
Os10g0555700	Beta-expansin.	519.88	0.397790
Os01g0346400	Conserved hypothetical protein.	524.198	0.443710
Os10g0122500	Transferase family protein.	526.269	0.409294
Os08g0138400	Plastocyanin-like domain containing protein.	526.63	0.332031
Os08g0153800	Protein of unknown function DUF599 family protein.	528.17	0.420439
Os01g0730700	WRKY transcription factor 14 (WRKY14).	529.6	0.403983
Os01g0734000	Similar to WRKY DNA binding protein.	529.844	0.400824
Os07g0147700	ATPase, BadF/BadG/BcrA/BcrD type domain containing protein.	530.313	0.370518
Os09g0447500	Cytochrome P450 family protein.	530.664	0.419352
Os01g0248000	Stigma-specific protein Stig1 family protein.	531.736	0.427942
Os01g0866000	Similar to E3 ubiquitin ligase EL5 (EC 6.3.2.-).	532.695	0.403950
Os08g0288400	Nonaspanin (TM9SF) family protein.	534.032	0.413421
Os01g0269800	Disease resistance protein family protein.	534.571	0.356729
Os08g0352100	Conserved hypothetical protein.	535.724	0.363743
Os03g0836800	Similar to IAA-amino acid hydrolase 1 (EC 3.5.1.-).	535.75	0.328894
Os01g0968200	Root cap family protein.	535.913	0.374801
Os11g0159900		537.903	0.399868
Os12g0108000	Similar to Laccase (Diphenol oxidase).	538.629	0.383618
Os09g0440700	Ctr copper transporter family protein.	539.483	0.312660
Os05g0347400	Protein of unknown function DUF640 domain containing protein.	540.583	0.416766
Os03g0297900	Similar to Laccase precursor (EC 1.10.3.2).	542.298	0.393368
Os11g0156600	TB2/DP1 and HVA22 related protein family protein.	542.586	0.449040
Os04g0497200	Glycoside hydrolase, family 9 protein.	543.833	0.350922
Os09g0544000	Transferase family protein.	545.168	0.416652
Os03g0732000	Similar to Isopentenyl/dimethylallyl diphosphate synthase (Fragment).	545.359	0.430895
Os10g0108700	Transferase family protein.	545.956	0.423907
Os10g0513400	Hypothetical protein.	547.832	0.395601
Os04g0303100	Similar to Resistance protein candidate (Fragment).	549.138	0.351904
Os01g0220100	Similar to Cellulase.	549.401	0.350812
Os11g0501500	Conserved hypothetical protein.	549.92	0.425402
Os11g0235500	Similar to Herbicide safener binding protein.	550.356	0.391383
Os02g0807200	Disintegrin domain containing protein.	550.406	0.394412
Os08g0551500	Protein of unknown function DUF241, plant family protein.	550.462	0.383947
Os09g0376600	Protein kinase domain containing protein.	551.625	0.351787
Os09g0304400	Conserved hypothetical protein.	552.189	0.438177
Os11g0265800	2OG-Fe(II) oxygenase domain containing protein.	552.304	0.375807
Os09g0483100	EF-Hand type domain containing protein.	552.93	0.361685
Os08g0462800	Protein of unknown function DUF716 family protein.	552.996	0.404506
Os01g0129600	Lateral organ boundaries, LOB domain containing protein.	553.812	0.360015
Os10g0204400	Similar to Phosphoenolpyruvate carboxykinase (Fragment).	554.7	0.364788
Os11g0198900	Non-protein coding transcript, unclassifiable transcript.	555.033	0.471940
Os08g0111800	Transferase family protein.	557.096	0.363770
Os01g0249100	Similar to Expansin Os-EXPA3.	557.871	0.382217
Os06g0323100	SAM dependent carboxyl methyltransferase family protein.	558.144	0.407802
Os01g0722300	Myb, DNA-binding domain containing protein.	558.573	0.436013
Os10g0452300	Eggshell protein family protein.	559.118	0.448458
Os08g0376600	Protein kinase-like domain containing protein.	560.381	0.413197
Os08g0254600	Cyclic nucleotide-binding domain containing protein.	561.471	0.450525
Os11g0160000	Protein of unknown function DUF241, plant family protein.	563.51	0.351471
Os03g0801200	Plant lipid transfer/seed storage/trypsin-alpha amylase inhibitor domain containing protein.	564.447	0.388693
Os09g0371300	Major facilitator superfamily protein.	564.606	0.449507
Os05g0424700	Similar to Copper transporter 1.	566.23	0.404408
Os11g0649600	Conserved hypothetical protein CHP1569, integral membrane plant family protein.	566.932	0.421500
Os09g0541100	Plastocyanin-like domain containing protein.	567.358	0.386783
Os10g0452900	Eggshell protein family protein.	571.498	0.381906
Os05g0574100	Lipase, class 3 family protein.	573.306	0.404045
Os02g0218800	Similar to Allene oxide synthase (EC 4.2.1.92).	574.37	0.406285
Os04g0526300	Sulfotransferase family protein.	577.854	0.382859
Os05g0187600	Peptidase A1, pepsin family protein.	578.17	0.385717
Os10g0538200	Peptidase A1, pepsin family protein.	578.749	0.376559
Os03g0793900	Plant lipid transfer/seed storage/trypsin-alpha amylase inhibitor domain containing protein.	581.278	0.403436
Os08g0477500	Patatin family protein.	583.683	0.395875
Os03g0388800	Epoxide hydrolase family protein.	584.474	0.321972
Os07g0599300	Conserved hypothetical protein.	584.968	0.363085
Os08g0534000		585.269	0.394127
Os01g0343100	Protein of unknown function DUF594 family protein.	588.175	0.373406
Os09g0437400	Auxin responsive SAUR protein family protein.	589.051	0.358340
Os09g0490400	Glycoside hydrolase, family 1 protein.	589.35	0.348322
Os05g0247800	Glycoside hydrolase, family 18 protein.	590.042	0.430161
Os07g0127600	Allergen V5/Tpx-1 related family protein.	590.247	0.411287
Os01g0949800	Similar to Glutathione S-transferase GST 28 (EC 2.5.1.18) (Fragment).	591.581	0.420775
Os09g0471000	Protein of unknown function DUF1637 family protein.	592.702	0.393648
Os01g0522100	Conserved hypothetical protein.	595.528	0.426359
Os05g0549900	Similar to Lipid phosphate phosphatase 2 (EC 3.1.3.-) (AtLPP2) (Phosphatidic acid phosphatase 2) (AtPAP2) (Prenyl diphosphate phosphatase).	595.649	0.409843
Os05g0135400	Haem peroxidase family protein.	596.817	0.398927
Os07g0431000		598.35	0.342872
Os04g0590200	Protein of unknown function DUF296 domain containing protein.	599.512	0.395234
Os07g0682000	Heavy metal transport/detoxification protein domain containing protein.	599.75	0.386503
Os03g0702000	UDP-glucuronosyl/UDP-glucosyltransferase family protein.	600.143	0.392686
Os12g0571800	Conserved hypothetical protein.	601.731	0.394126
Os05g0138200	Similar to Chitinase (Class II) (EC 3.2.1.14).	601.857	0.424966
Os07g0192600	AAA ATPase domain containing protein.	602.619	0.387426
Os06g0133900	Similar to 5-enolpyruvylshikimate-3-phosphate synthase (EC 2.5.1.19) (Fragment).	603.81	0.348239
Os08g0424700	Disease resistance protein family protein.	604.687	0.439499
Os07g0599900	Conserved hypothetical protein.	606.366	0.396667
Os07g0192700	AAA ATPase domain containing protein.	609.934	0.375338
Os07g0148200	Similar to Flavonol 3-O-glucosyltransferase (EC 2.4.1.91) (UDP-glucose flavonoid 3-O-glucosyltransferase) (Bronze-1) (Bz-McC allele).	611.069	0.414625
Os12g0137700	Sulfotransferase family protein.	612.425	0.386740
Os01g0155000	Esterase/lipase/thioesterase domain containing protein.	612.575	0.418607
Os03g0658800	Cytochrome P450 family protein.	613.483	0.390761
Os05g0399300	Similar to Seed chitinase-c.	613.963	0.390293
Os10g0453000	Eggshell protein family protein.	617.064	0.380083
Os03g0836900	Similar to IAA-amino acid hydrolase 1 (EC 3.5.1.-).	618.146	0.327117
Os04g0312000	Disease resistance protein family protein.	618.462	0.456673
Os01g0299300	Lambda integrase-like, N-terminal domain containing protein.	619.798	0.413741
Os12g0106300	Protein of unknown function DUF231, plant domain containing protein.	620.363	0.405789
Os08g0105700	Similar to Cytochrome P450 71C1 (EC 1.14.-.-).	621.124	0.369472
Os08g0431900	Transcription factor MADS23.	621.16	0.461213
Os07g0674500	Conserved hypothetical protein.	621.754	0.443034
Os02g0256200	Conserved hypothetical protein.	622.913	0.367694
Os11g0652600	Conserved hypothetical protein.	625.281	0.378454
Os07g0112000	Similar to Dimethylaniline monooxygenase-like protein.	625.29	0.340432
Os07g0542900	Cupredoxin domain containing protein.	625.402	0.355925
Os01g0916100	Conserved hypothetical protein.	625.652	0.409290
Os08g0507100	Cytochrome P450 family protein.	626.916	0.329452
Os03g0798500	WRKY transcription factor 6.	627.997	0.372995
Os01g0311600	Sulfotransferase family protein.	628.156	0.404486
Os04g0664800	Similar to Cell wall invertase (EC 3.2.1.26).	628.942	0.369293
Os12g0448900	Similar to Pathogen-inducible alpha-dioxygenase.	629.311	0.386556
Os10g0394000	Similar to Lanatoside 15'-O-acetylesterase precursor.	632.163	0.415914
Os11g0702400	Zinc finger, C2H2-type domain containing protein.	632.312	0.385127
Os07g0190800	Similar to Thioredoxin h.	632.569	0.383377
Os11g0643800	Major facilitator superfamily protein.	633.183	0.366021
Os06g0277900	Protein of unknown function DUF239, plant domain containing protein.	635.434	0.391326
Os08g0108300	Pistil-specific extensin-like protein family protein.	636.528	0.359364
Os02g0628200	Protein of unknown function DUF250 domain containing protein.	638.404	0.403466
Os01g0971400	Similar to Cysteine proteinase.	640.351	0.379745
Os06g0220300	Similar to Phi-1 protein.	640.512	0.379082
Os08g0198300	TRAF-like domain containing protein.	642.866	0.331208
Os01g0176400	Similar to Photoreceptor-interacting protein-like.	643.786	0.329927
Os04g0554600	Similar to RCc3 protein.	643.925	0.321138
Os06g0625200	Peptidoglycan-binding LysM domain containing protein.	645.432	0.429480
Os10g0346300	Multicopper oxidase, type 1 domain containing protein.	646.845	0.443305
Os09g0324400	Cyclin-like F-box domain containing protein.	649.049	0.401930
Os04g0677100	Peptidase A1, pepsin family protein.	650.125	0.398716
Os03g0116400	Similar to Membrane protein.	650.415	0.368781
Os08g0529400	Cyclin-like F-box domain containing protein.	650.952	0.329849
Os11g0133300	Similar to Resistance protein candidate (Fragment).	651.115	0.433481
Os03g0655500	PapD-like domain containing protein.	651.242	0.376192
Os12g0610800	Protein of unknown function DUF588 family protein.	652.595	0.392972
Os06g0725700	Protein of unknown function DUF241, plant family protein.	655.649	0.343508
Os07g0244200	Transferase family protein.	657.043	0.426522
Os08g0162700	Conserved hypothetical protein.	657.851	0.367036
Os11g0668300	Hypothetical protein.	659.042	0.325967
Os12g0130500		660.598	0.380926
Os09g0300800	Protein of unknown function DUF247, plant family protein.	660.601	0.347497
Os03g0368900	Haem peroxidase family protein.	660.912	0.404114
Os06g0568200	Vacuolar ATPase B subunit.	662.986	0.357906
Os10g0515900	Cytochrome P450 family protein.	663.867	0.353168
Os06g0512700	Similar to Thionin Osthi1.	664.311	0.341246
Os07g0271500	Similar to Chalcone synthase.	665.263	0.434347
Os04g0659200	Conserved hypothetical protein.	665.72	0.398700
Os01g0917900	Zinc finger, RING-type domain containing protein.	666.445	0.345470
Os11g0618300	Protein kinase domain containing protein.	670.633	0.339349
Os06g0514800	Thionin Osthi1.	671.737	0.344352
Os01g0347300	Conserved hypothetical protein.	675.159	0.383533
Os01g0176800	Conserved hypothetical protein.	676.591	0.383461
Os07g0525500	Similar to Chalcone synthase (EC 2.3.1.74) (Naringenin-chalcone synthase).	676.831	0.402117
Os01g0546100	Protein of unknown function DUF6, transmembrane domain containing protein.	677.684	0.383959
Os04g0545600	Similar to Uclacyanin 3-like protein.	678.809	0.375062
Os04g0688200	Similar to Peroxidase (EC 1.11.1.7).	679.982	0.365822
Os12g0150700		683.513	0.441219
Os09g0322500	Conserved hypothetical protein.	683.864	0.392635
Os02g0291600	Lipolytic enzyme, G-D-S-L family protein.	684.275	0.406312
Os07g0639400	Similar to Peroxidase 1.	684.736	0.305447
Os07g0104400	Haem peroxidase family protein.	686.508	0.362352
Os12g0135800	Esterase/lipase/thioesterase domain containing protein.	687.895	0.412395
Os02g0575900	Exo70 exocyst complex subunit family protein.	690.912	0.400373
Os10g0552800	Similar to Tfm5 protein.	694.097	0.352724
Os02g0762900	EF-Hand type domain containing protein.	695.241	0.347829
Os12g0479100	Conserved hypothetical protein.	696.513	0.340900
Os09g0458300	Leucine rich repeat, N-terminal domain containing protein.	696.846	0.344332
Os06g0318900	Conserved hypothetical protein.	698.349	0.443543
Os05g0319900	Similar to (1,4)-beta-xylan endohydrolase, isoenzyme X-II (EC 3.2.1.8) (Fragment).	698.749	0.370315
Os12g0246700	Disease resistance protein family protein.	699.165	0.318617
Os12g0582700	Cytochrome P450 family protein.	699.303	0.347809
Os11g0138300	Cytochrome P450 family protein.	699.929	0.362606
Os06g0311000	Conserved hypothetical protein.	700.334	0.373513
Os11g0139400	Protein of unknown function DUF250 domain containing protein.	701.248	0.375590
Os06g0164900	Curculin-like (mannose-binding) lectin domain containing protein.	703.117	0.372115
Os11g0224400	Conserved hypothetical protein.	704.408	0.439770
Os07g0638500	Similar to Dirigent-like protein (Fragment).	705.819	0.288925
Os06g0145300	Transferase family protein.	706.197	0.448755
Os12g0150500	Cupredoxin domain containing protein.	706.789	0.391981
Os11g0210600	Similar to Alcohol dehydrogenase (Fragment).	709.365	0.374926
Os04g0465900	Protein kinase-like domain containing protein.	709.513	0.405729
Os10g0200700	Conserved hypothetical protein.	715.318	0.374184
Os05g0531400	Conserved hypothetical protein.	715.966	0.362931
Os12g0614800	EGF-like calcium-binding domain containing protein.	716.748	0.425304
Os10g0165300	Cytochrome P450 family protein.	717.396	0.370417
Os07g0588400		719.722	0.443493
Os12g0249900	Protein kinase-like domain containing protein.	721.181	0.334174
Os02g0503500	Similar to 3-oxoacyl-[acyl-carrier-protein] reductase, chloroplast precursor (EC 1.1.1.100) (3-ketoacyl-acyl carrier protein reductase).	725.09	0.301925
Os02g0620500	Similar to Ammonium transporter Amt1;2 (Fragment).	726.681	0.344452
Os07g0541000	Similar to Receptor protein kinase.	729.627	0.369503
Os06g0534200	Conserved hypothetical protein.	730.659	0.403356
Os10g0380100	Transferase family protein.	732.135	0.376098
Os02g0327700	Protein of unknown function DUF563 family protein.	732.601	0.378094
Os01g0703300	Zinc finger, RING-type domain containing protein.	733.727	0.394252
Os12g0530100	Similar to Peroxidase 24 precursor (EC 1.11.1.7) (Atperox P24) (ATP47).	735.289	0.336942
Os01g0838200	Conserved hypothetical protein.	735.541	0.347670
Os10g0481500	Conserved hypothetical protein.	738.654	0.414714
Os10g0550300	Protein of unknown function DUF315 domain containing protein.	739.693	0.366502
Os10g0537800	Peptidase A1, pepsin family protein.	741.356	0.368031
Os01g0185900	Similar to WRKY 1 (Fragment).	741.769	0.412808
Os08g0113400	Methyltransferase type 11 domain containing protein.	743.496	0.419336
Os01g0874700	emp24/gp25L/p24 family protein.	745.333	0.316307
Os03g0717200	Cytochrome b561 family protein.	746.819	0.366290
Os02g0706900	Esterase/lipase/thioesterase domain containing protein.	746.946	0.346965
Os06g0149700	Cysteine synthase (EC 4.2.99.8).	747.496	0.403235
Os05g0493100	Similar to KI domain interacting kinase 1.	748.174	0.369261
Os09g0429400	GPCR, family 3, metabotropic glutamate receptor-like protein.	750.935	0.423665
Os03g0729600	Conserved hypothetical protein.	753.418	0.399154
Os07g0593000	Similar to Zinc-finger protein KNUCKLES.	755.19	0.362473
Os06g0146600	Conserved hypothetical protein.	755.297	0.358854
Os11g0521000	Lipolytic enzyme, G-D-S-L family protein.	755.544	0.340181
Os07g0429700	Conserved hypothetical protein.	758.787	0.319634
Os04g0597800	TGF-beta receptor, type I/II extracellular region family protein.	758.864	0.378377
Os03g0643200		763.647	0.424735
Os02g0236600	Similar to Class III peroxidase GvPx2b (Fragment).	764.048	0.376383
Os03g0672900	Similar to RXF12 protein (Xylan endohydrolase) (F19C14.2 protein).	764.241	0.349515
Os04g0205200	Disease resistance protein family protein.	767.108	0.360137
Os03g0850900	Similar to Chemocyanin precursor (Basic blue protein) (Plantacyanin).	767.173	0.339885
Os11g0111900	BTB domain containing protein.	768.271	0.386593
Os10g0323600	Profilin A [Oryza sativa (japonica cultivar-group)].	769.194	0.346830
Os03g0234000	Non-symbiotic hemoglobin 3 (rHb3) (ORYsa GLB1c).	772.953	0.339562
Os02g0189200	Conserved hypothetical protein.	776.621	0.382717
Os06g0234800	Protein of unknown function DUF231, plant domain containing protein.	777.753	0.330284
Os07g0525100	Conserved hypothetical protein.	778.691	0.375287
Os04g0361500	Plant-specific FAD-dependent oxidoreductase family protein.	779.964	0.287460
Os03g0144300	Similar to Xyloglucan galactosyltransferase KATAMARI 1 (EC 2.4.1.-) (MURUS3 protein).	784.53	0.397967
Os11g0674400		785.266	0.396645
Os01g0614300	Protein of unknown function DUF231, plant domain containing protein.	785.964	0.342213
Os07g0635200	Cytochrome P450 family protein.	786.971	0.385325
Os09g0334900	Major facilitator superfamily protein.	787.401	0.352267
Os11g0151500	Major facilitator superfamily protein.	788.809	0.379920
Os07g0533800	Peptidase A1, pepsin family protein.	794.696	0.412147
Os08g0396500	C1-like domain containing protein.	796.141	0.349307
Os11g0108700	Similar to Laccase (Diphenol oxidase).	797.416	0.371317
Os06g0639800	Cytochrome P450 family protein.	797.571	0.332379
Os01g0293900	Haem peroxidase, plant/fungal/bacterial family protein.	797.797	0.355601
Os04g0674800	Similar to CEL1=CELLULASE 1 (Fragment).	800.14	0.346907
Os11g0676800		800.509	0.357714
Os05g0552400	RINGv domain containing protein.	800.888	0.373904
Os11g0117900	Esterase/lipase/thioesterase domain containing protein.	800.968	0.305393
Os01g0187600	Similar to Cytokinin dehydrogenase 1 precursor (EC 1.5.99.12) (Cytokinin oxidase 1) (CKO 1) (COX 1) (ZmCKX1).	801.581	0.357377
Os01g0947000	Similar to Beta-1,3-glucanase precursor.	802.925	0.352910
Os06g0179400	Conserved hypothetical protein.	804.813	0.363665
Os11g0152500	PEBP family protein.	805.357	0.340932
Os03g0307300	Nicotianamine synthase 1 (EC 2.5.1.43) (S-adenosyl-L-methionine:S- adenosyl-L-methionine:S-adenosyl-methionine 3-amino-3- carboxypropyltransferase 1) (OsNAS1).	806.533	0.363566
Os03g0318400	Peptidase A1, pepsin family protein.	807.256	0.320090
Os01g0645000	Similar to TIS11 protein (dTIS11).	808.439	0.360525
Os01g0134800	Similar to (1,4)-beta-xylan endohydrolase, isoenzyme X-II (EC 3.2.1.8) (Fragment).	809.747	0.327749
Os09g0452400	Peptidase A1, pepsin family protein.	809.83	0.330332
Os07g0127700	Similar to PR1a protein.	811.465	0.377607
Os10g0524700	Cytochrome P450 family protein.	814.303	0.341491
Os04g0289500	Allergen V5/Tpx-1 related family protein.	815.687	0.324556
Os07g0533600	Peptidase A1, pepsin family protein.	825.462	0.400521
Os05g0168200	Conserved hypothetical protein.	827.26	0.352875
Os07g0202000	UDP-glucuronosyl/UDP-glucosyltransferase family protein.	828.775	0.331565
Os06g0602900	Alcohol dehydrogenase superfamily, zinc-containing protein.	829.783	0.364810
Os12g0433100	Zinc finger, RING-type domain containing protein.	830.96	0.377736
Os07g0175600	Plant lipid transfer protein/Par allergen family protein.	831.835	0.330410
Os02g0484600	Transferase family protein.	831.89	0.355712
Os07g0600200	Conserved hypothetical protein.	832.28	0.376144
Os01g0601200	Similar to Ser Thr specific protein kinase-like protein.	832.925	0.334541
Os10g0485900	Conserved hypothetical protein.	832.947	0.377156
Os04g0142400	Conserved hypothetical protein.	833.374	0.386258
Os08g0170700	Disease resistance protein family protein.	834.151	0.377604
Os01g0217000	Protein of unknown function DUF231, plant domain containing protein.	835.337	0.327745
Os03g0567600	Protein of unknown function DUF563 family protein.	839.899	0.347628
Os02g0218700	Similar to Allene oxide synthase (EC 4.2.1.92).	841.324	0.352421
Os08g0560300	Protein of unknown function DUF597 family protein.	844.373	0.296451
Os11g0597400		846.857	0.435260
Os08g0298600	Male sterility C-terminal domain containing protein.	847.289	0.371841
Os01g0972200	Similar to Zinc transporter 2 precursor (ZRT/IRT-like protein 2).	851.292	0.358567
Os01g0967200	Similar to Rac GTPase activating protein 1.	851.568	0.337715
Os03g0148000	Protein of unknown function DUF677 family protein.	851.932	0.371027
Os07g0417200	Similar to Delta 12 oleic acid desaturase FAD2.	854.175	0.371914
Os03g0795300	Similar to Extensin protein-like.	854.273	0.387580
Os01g0653100	Protein of unknown function DUF231, plant domain containing protein.	854.568	0.342741
Os11g0133500	Curculin-like (mannose-binding) lectin domain containing protein.	854.985	0.393497
Os04g0594100	Similar to P-type R2R3 Myb protein (Fragment).	855.149	0.384036
Os02g0454500	Membrane bound O-acyl transferase, MBOAT family protein.	856.148	0.399672
Os04g0462400	Amino acid/polyamine transporter II family protein.	857.363	0.358277
Os11g0579100	Conserved hypothetical protein.	858.394	0.309583
Os04g0303500	Curculin-like (mannose-binding) lectin domain containing protein.	858.464	0.337177
Os12g0258700	Cupredoxin domain containing protein.	858.93	0.371877
Os05g0131000	Protein of unknown function DUF247, plant family protein.	859.998	0.290332
Os06g0524900	Disease resistance protein family protein.	860.51	0.429274
Os06g0140400	Similar to HAHB-6 (Fragment).	860.814	0.337744
Os07g0539400	Glycoside hydrolase, family 17 protein.	861.928	0.336872
Os06g0665800	ATPase, P-type, K/Mg/Cd/Cu/Zn/Na/Ca/Na/H-transporter family protein.	862.322	0.382053
Os12g0183200	Similar to 3'(2'),5'-bisphosphate nucleotidase (EC 3.1.3.7) (3'(2'),5- bisphosphonucleoside 3'(2')-phosphohydrolase) (DPNPase).	862.772	0.319925
Os03g0642900	Conserved hypothetical protein.	863.194	0.361142
Os04g0308300	Conserved hypothetical protein.	863.513	0.344142
Os06g0222900	Similar to Type I inositol-1,4,5-trisphosphate 5-phosphatase 2 (EC 3.1.3.56) (At5PTase2).	864.743	0.395925
Os02g0712700	Concanavalin A-like lectin/glucanase domain containing protein.	865.084	0.319021
Os06g0179500	Protein of unknown function DUF247, plant family protein.	865.944	0.359596
Os01g0356900	Similar to Extensin-like protein.	866.507	0.343089
Os04g0518600	Hypothetical protein.	866.67	0.365057
Os04g0607600	Cation transporter family protein.	868.359	0.365420
Os09g0471200	EGF-like calcium-binding domain containing protein.	869.738	0.366603
Os07g0678400		870.999	0.294652
Os05g0161800	DNA polymerase III clamp loader subunit, C-terminal domain containing protein.	871.202	0.341591
Os11g0575600	Similar to Lipoxygenase (Fragment).	872.208	0.408859
Os12g0500500	Disease resistance protein family protein.	872.871	0.398593
Os07g0663500	Glucose/ribitol dehydrogenase family protein.	874.252	0.323575
Os08g0553200	Protein of unknown function DUF241, plant family protein.	876.099	0.315655
Os04g0609500	Transferase family protein.	881.901	0.347796
Os06g0474300	Methyltransferase type 11 domain containing protein.	882.669	0.415428
Os08g0111300	Transferase family protein.	882.908	0.332871
Os03g0307200	Nicotianamine synthase 2 (EC 2.5.1.43) (S-adenosyl-L-methionine:S- adenosyl-L-methionine:S-adenosyl-methionine 3-amino-3- carboxypropyltransferase 2) (OsNAS2).	883.629	0.299704
Os10g0116800	Similar to Purple acid phosphatase.	884.11	0.351396
Os01g0865700	U box domain containing protein.	884.5	0.326199
Os01g0648000	Similar to AKT1-like potassium channel.	885.237	0.310659
Os01g0772500	Glycosyl transferase, family 14 protein.	885.285	0.346754
Os11g0587600	Similar to PDR11 ABC transporter.	887.096	0.360451
Os04g0651000	Similar to Peroxidase.	887.64	0.409716
Os02g0267700	Alpha-expansin OsEXPA14.	892.226	0.356049
Os10g0452500	Similar to Glycine-rich protein precursor.	893.425	0.337629
Os08g0253800	Glycosyl transferase, family 2 domain containing protein.	895.981	0.341893
Os06g0714600	Ras GTPase family protein.	896.062	0.340983
Os07g0643800	Similar to Dirigent protein.	899.57	0.367469
Os07g0588600	Zinc finger, C2H2-type domain containing protein.	902.168	0.361210
Os12g0454800	Similar to Histidine kinase.	902.282	0.394237
Os02g0504700	Conserved hypothetical protein.	905.631	0.369534
Os02g0135500	Protein of unknown function DUF563 family protein.	907.153	0.351766
Os12g0117200	Esterase/lipase/thioesterase domain containing protein.	910.389	0.337116
Os01g0319200	Protein of unknown function DUF247, plant family protein.	910.489	0.356169
Os06g0278000		913.723	0.353793
Os01g0358700	Similar to Powdery mildew resistance protein PM3b.	915.025	0.417189
Os11g0290600	Similar to Serpin.	917.219	0.346274
Os04g0340300	Terpenoid cylases/protein prenyltransferase alpha-alpha toroid domain containing protein.	917.457	0.350392
Os08g0564000	Similar to Phosphate transporter 6.	920.326	0.377370
Os11g0479400	Hypothetical protein.	920.352	0.341069
Os10g0451700	Similar to Glycine-rich cell wall structural protein 2 precursor.	920.869	0.407859
Os11g0179100	Plant disease resistance response protein family protein.	920.894	0.343385
Os05g0410500	TGF-beta receptor, type I/II extracellular region family protein.	921.954	0.276267
Os12g0471100	Similar to ATPase 2.	922.249	0.340745
Os02g0623600	Protein kinase-like domain containing protein.	923.224	0.366597
Os01g0754800	Conserved hypothetical protein.	923.298	0.304541
Os06g0607700	ABC transporter related domain containing protein.	925.36	0.320099
Os09g0249000	Galactose oxidase, central domain containing protein.	926.479	0.345225
Os03g0185700	Transferase family protein.	927.278	0.410515
Os11g0701800	Chitinase (EC 3.2.1.14) III C10701-rice (EC 3.2.1.14) (Class III chitinase homologue (OsChib3H-a)H-).	929.032	0.343784
Os03g0341000	Similar to AP2 domain containing protein RAP2.2 (Fragment).	930.745	0.370661
Os12g0639200	Similar to ATPase 3.	932.033	0.343633
Os02g0212400	Conserved hypothetical protein.	932.373	0.350236
Os03g0182900	Non-protein coding transcript, putative npRNA.	933.259	0.319349
Os03g0793800	Plant lipid transfer/seed storage/trypsin-alpha amylase inhibitor domain containing protein.	933.558	0.364594
Os12g0552200	Similar to Patatin-like protein 3.	933.805	0.378784
Os10g0361900	Lipoxygenase, LH2 domain containing protein.	934.204	0.339735
Os04g0382900	Conserved hypothetical protein.	936.205	0.368822
Os06g0223000	Syntaxin, N-terminal domain containing protein.	936.403	0.370409
Os02g0153500	Protein kinase-like domain containing protein.	938.318	0.364584
Os08g0125800	Concanavalin A-like lectin/glucanase domain containing protein.	939.465	0.321055
Os10g0476300	Similar to Dual specificity kinase 1.	941.441	0.414007
Os01g0719300	Similar to Sulfate transporter 3.1 (AST12) (AtST1).	943.823	0.328045
Os01g0337500	Similar to H+-pyrophosphatase (Fragment).	944.619	0.356928
Os07g0576500	Similar to Indole-3-acetic acid-amido synthetase GH3.4 (EC 6.3.2.-) (Auxin- responsive GH3-like protein 4) (AtGH3-4) (CF4-like protein).	946.071	0.307699
Os06g0107800	Similar to RAV-like protein.	947.497	0.392073
Os06g0500700	Cytochrome P450 family protein.	947.506	0.368067
Os06g0178700	Similar to Iron/ascorbate-dependent oxidoreductase.	948.135	0.366335
Os11g0590400	Disease resistance protein family protein.	948.312	0.304785
Os10g0566800	Haem peroxidase, plant/fungal/bacterial family protein.	948.879	0.304664
Os02g0512000	Auxin responsive SAUR protein family protein.	949.72	0.331855
Os05g0108400	Protein of unknown function DUF868, plant family protein.	953.321	0.342441
Os02g0832000	Similar to Calmodulin-like-domain protein kinase CPK2.	953.844	0.328118
Os03g0564600	Protein of unknown function DUF26 domain containing protein.	954.05	0.318788
Os01g0126100	Cupredoxin domain containing protein.	956.088	0.306026
Os04g0550300	Hypothetical protein.	956.561	0.341690
Os01g0795000	Subtilase.	960.075	0.344632
Os11g0641800	Cupredoxin domain containing protein.	960.213	0.329883
Os07g0638600	Similar to Peroxidase 1.	961.087	0.388217
Os01g0725900	Pollen Ole e 1 allergen and extensin domain containing protein.	961.517	0.393029
Os06g0318500	Sodium/hydrogen exchanger family protein.	964.568	0.397960
Os11g0700500	Similar to Snapdragon myb protein 305 homolog.	966.479	0.368599
Os01g0297200	AAA ATPase domain containing protein.	967.165	0.360952
Os06g0158400	Disease resistance protein family protein.	968.15	0.298158
Os01g0803800	Cytochrome P450 family protein.	969.051	0.347976
Os04g0439600	Regulator of chromosome condensation/beta-lactamase-inhibitor protein II domain containing protein.	969.138	0.335364
Os04g0110100	Concanavalin A-like lectin/glucanase domain containing protein.	969.947	0.368473
Os05g0524500	Protein kinase-like domain containing protein.	970.633	0.380493
Os07g0527000	Conserved hypothetical protein.	971.825	0.324555
Os06g0475400	Protein of unknown function DUF563 family protein.	971.964	0.348457
Os04g0325300	Hypothetical protein.	974.179	0.333554
Os01g0666000	Similar to Lipid phosphate phosphatase 2 (EC 3.1.3.-) (AtLPP2) (Phosphatidic acid phosphatase 2) (AtPAP2) (Prenyl diphosphate phosphatase).	974.534	0.347705
Os12g0111500	BTB domain containing protein.	975.769	0.369185
Os11g0258500	Disease resistance protein family protein.	977.407	0.420013
Os02g0276200	Isochorismatase hydrolase family protein.	980.056	0.371971
Os05g0226900	Conserved hypothetical protein.	981.155	0.355718
Os08g0198000	DNA-binding WRKY domain containing protein.	982.491	0.365386
Os03g0436400	Similar to A.thaliana gene induced upon wounding stress.	982.929	0.333234
Os07g0251200	Harpin-induced 1 domain containing protein.	984.266	0.320320
Os04g0468600	Heavy metal transport/detoxification protein domain containing protein.	984.522	0.386063
Os06g0331900	Protein of unknown function UPF0005 family protein.	988.167	0.305522
Os01g0211200	Cytochrome P450 family protein.	988.617	0.296303
Os08g0334900	Xyloglucan fucosyltransferase family protein.	989.899	0.350697
Os03g0853200	CD9/CD37/CD63 antigen family protein.	991.119	0.333192
Os10g0578200	Similar to CSLD2 (Fragment).	992.169	0.322628
Os04g0422300	Protein of unknown function DUF6, transmembrane domain containing protein.	995.635	0.340052
Os11g0677400	Pectinesterase inhibitor domain containing protein.	997.594	0.343892
Os02g0201300	Conserved hypothetical protein.	998.175	0.316485
Os08g0428800	Similar to High mobility group I/Y-2.	998.887	0.394351
Os05g0596500	Similar to RING-H2 finger protein ATL3I (YGHL1-C3HC4 RING fusion protein).	1005.392	0.381537
Os05g0541400	Similar to Transcription factor LAX PANICLE.	1008.46	0.280089
Os01g0957800	Cytochrome P450 family protein.	1009.674	0.353206
Os07g0648000	Armadillo-like helical domain containing protein.	1010.148	0.409635
Os08g0240500	Conserved hypothetical protein.	1010.635	0.407063
Os05g0114700	Myb, DNA-binding domain containing protein.	1012.959	0.379947
Os10g0527400	Similar to Tau class GST protein 3.	1014.142	0.314697
Os04g0228400	Expansin precursor (Alpha-expansin OsEXPA1).	1017.019	0.318725
Os10g0422700	Hypothetical protein.	1019.013	0.336170
Os06g0475800	Similar to Transposase.	1020.849	0.410810
Os02g0102300	Similar to Thiosulfate sulfurtransferase (EC 2.8.1.1) (Rhodanese) (Senescence- associated protein) (Sulfurtransferase protein 16) (AtStr16).	1023.455	0.372836
Os07g0127500	Similar to PR-1a pathogenesis related protein (Hv-1a) precursor.	1023.996	0.332966
Os01g0135000	Similar to 1,4-beta-D xylan xylanohydrolase (Fragment).	1024.216	0.342282
Os03g0807500	Cupredoxin domain containing protein.	1026.579	0.361924
Os08g0545900	Multi antimicrobial extrusion protein MatE family protein.	1027.373	0.288044
Os03g0306100	Galactosyl transferase family protein.	1029.116	0.321819
Os04g0529700	Alpha 1,4-glycosyltransferase conserved region family protein.	1030.201	0.321246
Os06g0653100	CD9/CD37/CD63 antigen family protein.	1030.974	0.351325
Os12g0136100	Protein of unknown function DUF250 domain containing protein.	1036.408	0.352188
Os10g0136100	Similar to Hv1LRR2.	1040.463	0.283152
Os08g0246300	Disease resistance protein family protein.	1041.02	0.301066
Os10g0547500	Citrate transporter family protein.	1041.553	0.295095
Os02g0745100	Similar to NOD26-like membrane integral protein ZmNIP2-1.	1042.564	0.360462
Os05g0469600	Similar to Pyruvate decarboxylase (Fragment).	1044.962	0.304770
Os06g0479400	Similar to Phenylcoumaran benzylic ether reductase homolog TH6.	1054.833	0.371744
Os11g0179700	Plant disease resistance response protein family protein.	1055.242	0.333444
Os05g0242000	Protein of unknown function DUF247, plant family protein.	1056.244	0.321150
Os04g0107300	D-isomer specific 2-hydroxyacid dehydrogenase, catalytic region domain containing protein.	1056.402	0.345217
Os09g0322400	Hypothetical protein.	1057.115	0.349858
Os01g0803600		1057.417	0.341426
Os04g0655400	Conserved hypothetical protein.	1059.87	0.342676
Os09g0441100	Similar to Cytochrome P450 monooxygenase CYP92A1.	1060.872	0.317681
Os08g0519300	Glycoside hydrolase, family 18 protein.	1061.358	0.322261
Os01g0831900	Similar to Ammonium transporter.	1061.864	0.361826
Os01g0920500	Conserved hypothetical protein.	1063.08	0.341196
Os06g0537600	Zinc finger, RING-type domain containing protein.	1064.028	0.364528
Os12g0263800	Similar to Aspartic proteinase oryzasin 1 precursor (EC 3.4.23.-).	1069.674	0.316900
Os04g0120200		1070.764	0.352838
Os04g0615600	Conserved hypothetical protein.	1071.309	0.354627
Os03g0248500	Cupredoxin domain containing protein.	1072.169	0.382829
Os05g0496500	Similar to Latex-abundant protein.	1072.552	0.330992
Os03g0788100	Similar to RING-H2 finger protein ATL1P (RING-H2 finger protein ATL3).	1074.089	0.356018
Os10g0469000	Leucine rich repeat, N-terminal domain containing protein.	1074.605	0.318732
Os02g0721100	Similar to E2 ubiquitin-conjugating enzyme UbcH5B (Fragment).	1075.474	0.366006
Os07g0486700	UDP-glucuronosyl/UDP-glucosyltransferase family protein.	1076.86	0.339919
Os05g0360900	Pectinesterase inhibitor domain containing protein.	1080.775	0.346215
Os07g0677600	Similar to Cationic peroxidase.	1080.82	0.348514
Os01g0842400	Similar to Laccase (EC 1.10.3.2).	1084.531	0.343699
Os03g0762300	Similar to Peroxidase 51 precursor (EC 1.11.1.7) (Atperox P51) (ATP37).	1085.878	0.380594
Os10g0351200		1087.143	0.387864
Os08g0159700	Protein of unknown function DUF296 domain containing protein.	1087.975	0.309057
Os01g0937500	Peptidase aspartic, catalytic domain containing protein.	1089.42	0.319768
Os03g0828300	Similar to (1-4)-beta-mannan endohydrolase-like protein.	1089.888	0.343593
Os04g0444400	Mlo-related protein family protein.	1092.313	0.320461
Os08g0331800	Conserved hypothetical protein.	1094.473	0.345052
Os08g0109800	Regulator of chromosome condensation/beta-lactamase-inhibitor protein II domain containing protein.	1097.429	0.354595
Os12g0556500	Calmodulin binding protein-like family protein.	1100.051	0.369997
Os01g0915900	Conserved hypothetical protein.	1101.103	0.358482
Os01g0680900	DOMON related domain containing protein.	1103.751	0.318905
Os03g0335100	Conserved hypothetical protein.	1104.901	0.401621
Os08g0101500	Conserved hypothetical protein.	1104.99	0.352519
Os05g0188900	Similar to Acid phosphatase.	1105.101	0.402928
Os05g0165200	Conserved hypothetical protein.	1106.486	0.267607
Os08g0198900	DNA-binding WRKY domain containing protein.	1107.927	0.310065
Os09g0368200	Similar to Polyamine oxidase precursor (EC 1.5.3.11).	1109.054	0.283680
Os06g0549900	FAD linked oxidase, N-terminal domain containing protein.	1110.589	0.345983
Os04g0593500	Bet v I allergen family protein.	1114.123	0.398379
Os09g0425200	Similar to Glycine-rich protein.	1115.005	0.316340
Os11g0249600	Similar to Polygalacturonase C (Fragment).	1120.067	0.385350
Os07g0103500	2OG-Fe(II) oxygenase domain containing protein.	1120.085	0.327830
Os08g0108700	Conserved hypothetical protein.	1121.77	0.399028
Os06g0707000	Protein of unknown function DUF563 family protein.	1122.882	0.330193
Os01g0641800	AAA ATPase domain containing protein.	1123.58	0.356976
Os05g0384600	ABC transporter related domain containing protein.	1124.868	0.353682
Os01g0211600	Cytochrome P450 family protein.	1125.439	0.287213
Os08g0353700	Conserved hypothetical protein.	1126.091	0.330631
Os02g0558100	Similar to C1C-Nt1 protein.	1126.969	0.333792
Os02g0227600	Leucine-rich repeat, plant specific containing protein.	1127.925	0.325630
Os02g0812000	NAD-dependent epimerase/dehydratase family protein.	1129.956	0.339387
Os12g0131400	Conserved hypothetical protein.	1133.854	0.378950
Os05g0210400	Lipolytic enzyme, G-D-S-L family protein.	1135.52	0.307047
Os01g0578800	Conserved hypothetical protein.	1138.064	0.321046
Os10g0178800	Acid phosphatase/vanadium-dependent haloperoxidase family protein.	1138.992	0.355266
Os04g0274700	Conserved hypothetical protein.	1139.321	0.397774
Os11g0180100	Conserved hypothetical protein.	1139.336	0.390675
Os02g0183000	Protein of unknown function DUF597 family protein.	1141.262	0.338100
Os05g0531200	Pollen Ole e 1 allergen and extensin domain containing protein.	1142.432	0.296969
Os07g0129800	Legume lectin, beta domain containing protein.	1142.432	0.350133
Os04g0619000	Similar to NAM (No apical meristem) protein-like.	1143.492	0.338698
Os01g0875800	Protein of unknown function DUF266, plant family protein.	1144.555	0.298773
Os08g0198100	Similar to WRKY transcription factor 1 (WRKY DNA-binding protein 1) (Zinc- dependent activator protein 1) (Transcription factor ZAP1).	1144.565	0.395796
Os08g0557300	Protein of unknown function DUF868, plant family protein.	1144.831	0.330816
Os08g0562300	Zinc finger, C2H2-type domain containing protein.	1146.262	0.344183
Os06g0483400	Non-protein coding transcript, unclassifiable transcript.	1146.649	0.392537
Os10g0208600	Conserved hypothetical protein.	1148.637	0.368354
Os01g0370000	Similar to Oxo-phytodienoic acid reductase.	1149.423	0.340978
Os03g0624600	No apical meristem (NAM) protein domain containing protein.	1149.891	0.357164
Os07g0664300	Glucose/ribitol dehydrogenase family protein.	1158.188	0.363262
Os03g0426300	Protein kinase domain containing protein.	1158.434	0.368284
Os12g0632700	Similar to Malate dehydrogenase, glyoxysomal precursor (EC 1.1.1.37).	1160.174	0.360592
Os01g0247900	AWPM-19-like family protein.	1160.876	0.308759
Os01g0316100	FAD dependent oxidoreductase family protein.	1162.511	0.314232
Os01g0216400	Lipolytic enzyme, G-D-S-L family protein.	1162.515	0.361193
Os10g0124300	Similar to RGH1A.	1166.681	0.345736
Os03g0757600	UDP-glucuronosyl/UDP-glucosyltransferase family protein.	1167.315	0.383158
Os05g0506600	Lipolytic enzyme, G-D-S-L family protein.	1168.656	0.335571
Os07g0526600	Esterase/lipase/thioesterase domain containing protein.	1169.015	0.292299
Os09g0349600	Protein kinase-like domain containing protein.	1169.444	0.389897
Os03g0833100	Similar to Tasselseed2 protein (Fragment).	1170.756	0.301147
Os10g0529500	Similar to Glutathione-S-transferase 2.	1171.488	0.353087
Os03g0288000	Similar to Metallothionein.	1176.257	0.348870
Os01g0937800	Peptidase A1, pepsin family protein.	1177.316	0.293519
Os01g0810600	Protein kinase-like domain containing protein.	1178.646	0.402751
Os01g0289900	Transferase family protein.	1184.209	0.311996
Os04g0356600	Curculin-like (mannose-binding) lectin domain containing protein.	1186.165	0.338347
Os12g0486800	Conserved hypothetical protein.	1189.233	0.391033
Os04g0288100	Similar to Adenosine diphosphate glucose pyrophosphatase precursor.	1190.192	0.347278
Os07g0633000	Conserved hypothetical protein.	1191.191	0.393858
Os05g0120000	Similar to Stigma/style ABC transporter.	1191.243	0.310218
Os07g0640800	Non-protein coding transcript, unclassifiable transcript.	1193.7	0.394543
Os01g0149700	Protein kinase-like domain containing protein.	1199.407	0.365526
Os07g0162900	Esterase/lipase/thioesterase domain containing protein.	1200.417	0.312762
Os03g0372500	Similar to TA11 protein (Fragment).	1201.784	0.298576
Os11g0257200	SAM dependent carboxyl methyltransferase family protein.	1201.799	0.350935
Os08g0417100	2OG-Fe(II) oxygenase domain containing protein.	1206.081	0.308309
Os07g0602000	Similar to NADPH HC toxin reductase (Fragment).	1206.491	0.335343
Os01g0653200	Glycosyl transferase, group 1 domain containing protein.	1206.577	0.351646
Os04g0532100	Glucose/ribitol dehydrogenase family protein.	1206.934	0.264373
Os02g0771400	Putative tyrosine phosphatase family protein.	1209.139	0.347264
Os02g0587300	Conserved hypothetical protein.	1217.002	0.338820
Os11g0708100	Similar to Laccase (EC 1.10.3.2) (Fragment).	1217.839	0.324304
Os05g0200400	Cytochrome P450 family protein.	1218.746	0.352300
Os02g0509600	Conserved hypothetical protein.	1219.119	0.316425
Os12g0568500	Plant metallothionein, family 15 protein.	1220.102	0.297752
Os08g0521000	Protein of unknown function DUF599 family protein.	1223.401	0.338307
Os12g0637800	Nodulin-like domain containing protein.	1224.09	0.304577
Os06g0211600	Similar to Galactoside 2-alpha-L-fucosyltransferase (EC 2.4.1.69) (Xyloglucan alpha-(1,2)-fucosyltransferase) (PsFT1).	1229.382	0.295553
Os02g0786400	Allergen V5/Tpx-1 related family protein.	1230.488	0.302423
Os06g0514100	Similar to Thionin Osthi1.	1231.322	0.293428
Os08g0173700	Similar to Ethylene-responsive transcription factor 4 (Ethylene-responsive element binding factor 4) (Related to APETALA-2 protein 5) (EREBP-4) (AtERF4).	1231.821	0.340639
Os03g0719000	MAP65/ASE1 family protein.	1232.428	0.345750
Os10g0569400	RIR1a protein precursor.	1233.303	0.349911
Os05g0525700	Conserved hypothetical protein.	1235.69	0.388929
Os06g0322400		1244.288	0.330919
Os12g0639400	AAA ATPase domain containing protein.	1244.908	0.302536
Os04g0176200	O-methyltransferase, family 2 domain containing protein.	1245.842	0.358879
Os11g0553500	Protein kinase-like domain containing protein.	1245.919	0.361192
Os03g0657100	U box domain containing protein.	1246.292	0.342046
Os06g0710700	Similar to Benzoyl coenzyme A: benzyl alcohol benzoyl transferase (Benzoyl- CoA:benzyl alcohol/phenylethanol benzoyltransferase).	1247.415	0.349507
Os03g0735900	Phospholipid/glycerol acyltransferase domain containing protein.	1250.392	0.377188
Os01g0698800	Conserved hypothetical protein.	1251.065	0.270177
Os07g0599700	Similar to Surface protein PspC.	1257.712	0.341083
Os06g0548200	FAD linked oxidase, N-terminal domain containing protein.	1258.541	0.359146
Os07g0588300	Protein of unknown function DUF936, plant family protein.	1259.079	0.371382
Os07g0532800	Peptidase A1, pepsin family protein.	1260.075	0.349788
Os01g0134900	Similar to (1,4)-beta-xylan endohydrolase, isoenzyme X-II (EC 3.2.1.8) (Fragment).	1261.103	0.343917
Os02g0764200	Similar to Xyloglucan fucosyltransferase-like [Oryza sativa (japonica cultivar-group)].	1261.32	0.328291
Os11g0677000	Non-protein coding transcript, unclassifiable transcript.	1261.599	0.334116
Os04g0664500	Similar to Agmatine coumaroyltransferase.	1261.652	0.310178
Os01g0385400	C4-dicarboxylate transporter/malic acid transport protein family protein.	1263.199	0.285440
Os06g0534800	Hypothetical protein.	1264.299	0.338622
Os06g0325700	Conserved hypothetical protein.	1264.435	0.388158
Os04g0155000	Conserved hypothetical protein.	1265.4	0.375401
Os08g0239300	Dienelactone hydrolase domain containing protein.	1265.72	0.344120
Os07g0132100	Concanavalin A-like lectin/glucanase domain containing protein.	1267.288	0.380903
Os10g0490900	Similar to NtPRp27.	1267.988	0.342810
Os03g0121200	Similar to Peroxidase 1.	1268.148	0.347117
Os08g0300300	Similar to C1C-Nt1 protein.	1268.312	0.325739
Os04g0106400	D-isomer specific 2-hydroxyacid dehydrogenase, catalytic region domain containing protein.	1270.28	0.320265
Os02g0485800	Transferase family protein.	1272.81	0.383994
Os04g0358000	DNA glycosylase family protein.	1273.152	0.353164
Os08g0455600	Similar to Serine/threonine protein phosphatase PP1-alpha catalytic subunit (EC 3.1.3.16) (PP-1A). Splice isoform 1.	1275.006	0.316924
Os02g0768300	Protein of unknown function DUF6, transmembrane domain containing protein.	1278.319	0.316123
Os10g0546100	Pollen Ole e 1 allergen and extensin domain containing protein.	1278.38	0.289000
Os06g0191700	Similar to Cytochrome P450.	1282.897	0.355319
Os09g0483500	Calcium-binding EF-hand domain containing protein.	1284.716	0.299941
Os05g0466100	CCT domain containing protein.	1284.797	0.285606
Os02g0684200	Conserved hypothetical protein.	1285.241	0.379199
Os05g0546400	Conserved hypothetical protein.	1287.346	0.335816
Os07g0601600	Similar to A.thaliana gene induced upon wounding stress.	1289.763	0.322303
Os01g0288200	Conserved hypothetical protein.	1290.823	0.300327
Os07g0121200	Protein kinase-like domain containing protein.	1292.171	0.342173
Os08g0480400	Protein of unknown function DUF1637 family protein.	1294.214	0.325899
Os03g0584400	AAA ATPase domain containing protein.	1294.697	0.342341
Os02g0303000	Non-protein coding transcript, unclassifiable transcript.	1295.311	0.355193
Os12g0418600	Hypothetical protein.	1295.361	0.372532
Os12g0151000	Similar to Purple acid phosphatase.	1295.511	0.349169
Os11g0160300	Protein kinase-like domain containing protein.	1295.984	0.329960
Os06g0191800	Cytochrome P450 family protein.	1297.923	0.351102
Os07g0115200	Conserved hypothetical protein.	1302.371	0.320275
Os08g0171800	Protein of unknown function DUF617, plant family protein.	1302.752	0.365588
Os07g0639000	Similar to Peroxidase 1.	1304.439	0.304517
Os02g0533900	Similar to Carbon-nitrogen hydrolase family protein.	1304.569	0.306405
Os02g0131800	Similar to Root-specific metal transporter.	1304.937	0.292132
Os12g0104200	Conserved hypothetical protein.	1305.171	0.385292
Os04g0559200	Conserved hypothetical protein.	1306.034	0.348188
Os03g0691800	Similar to HIPL1 protein precursor.	1307.12	0.300572
Os03g0642200	Protein kinase-like domain containing protein.	1308.402	0.296533
Os10g0452700	Eggshell protein family protein.	1308.526	0.309046
Os04g0515900	Similar to NAM / CUC2-like protein.	1311.408	0.322929
Os02g0582600	Heavy metal transport/detoxification protein domain containing protein.	1313.281	0.354574
Os08g0105400	Similar to Cytochrome P450 71C4 (EC 1.14.-.-).	1313.316	0.386987
Os01g0330200	Peptidase C1A, papain family protein.	1314.403	0.354870
Os12g0108900	UBA-like domain containing protein.	1316.279	0.383719
Os11g0507200	Similar to N-hydroxycinnamoyl/benzoyltransferase-like protein.	1316.62	0.255771
Os02g0639300	CBS domain containing protein.	1318.854	0.354975
Os06g0621600	Disease resistance protein family protein.	1321.072	0.305306
Os08g0552600		1321.133	0.331732
Os02g0695200	Similar to P-type R2R3 Myb protein (Fragment).	1321.396	0.323289
Os11g0117500	DNA-binding WRKY domain containing protein.	1323.282	0.299498
Os11g0634800	Similar to Adenylyl-sulfate kinase 1, chloroplast precursor (EC 2.7.1.25) (APS kinase) (Adenosine-5'phosphosulfate kinase) (ATP adenosine-5'- phosphosulfate 3'-phosphotransferase).	1324.845	0.294135
Os02g0157600	Rhodanese-like domain containing protein.	1325.014	0.317033
Os11g0127000	Similar to NAC-domain containing protein 21/22 (ANAC021) (ANAC022).	1325.923	0.389711
Os05g0176300	Conserved hypothetical protein.	1326.675	0.291595
Os06g0703300	Protein of unknown function DUF594 family protein.	1326.991	0.289962
Os05g0210100	Lipolytic enzyme, G-D-S-L family protein.	1327.683	0.313683
Os05g0595000	Allergen V5/Tpx-1 related family protein.	1328.644	0.319705
Os10g0112100	Protein of unknown function Cys-rich family protein.	1329.414	0.363606
Os03g0196000	Similar to Sulfate permease (Fragment).	1329.541	0.315014
Os12g0118900	Cytochrome P450 family protein.	1329.607	0.300983
Os05g0529200	Enoyl-CoA hydratase/isomerase domain containing protein.	1332.635	0.324120
Os11g0474800	Stemer-13-ene synthase.	1332.636	0.353091
Os04g0643500	2OG-Fe(II) oxygenase domain containing protein.	1333.357	0.309542
Os06g0472400	Similar to Transcriptional regulator.	1333.956	0.222214
Os01g0934700	Esterase/lipase/thioesterase domain containing protein.	1337	0.310312
Os01g0975300	Similar to Typical P-type R2R3 Myb protein (Fragment).	1337.843	0.340479
Os01g0895300	Cytochrome b561 / ferric reductase transmembrane domain containing protein.	1344.049	0.328632
Os08g0401100	Ankyrin repeat containing protein.	1345.185	0.258958
Os02g0271000	Similar to Subtilase.	1345.39	0.301455
Os02g0556000	Glycosyl transferase, family 8 protein.	1348.429	0.264648
Os08g0189500	Similar to Oxalate oxidase-like protein or germin-like protein (Germin-like 8) (Germin-like 12).	1349.084	0.307019
Os01g0308300	Disease resistance protein family protein.	1349.224	0.337788
Os11g0557500	Peptidoglycan-binding LysM domain containing protein.	1349.58	0.331469
Os11g0514900	Non-protein coding transcript, unclassifiable transcript.	1351.913	0.288679
Os11g0167600	Exo70 exocyst complex subunit family protein.	1352.171	0.350641
Os05g0118900	Conserved hypothetical protein.	1352.821	0.343904
Os04g0677400	Protein of unknown function DUF639 family protein.	1353.963	0.346582
Os02g0583500	Conserved hypothetical protein.	1353.975	0.351844
Os04g0653700	Conserved hypothetical protein.	1355.038	0.321012
Os06g0493100	Conserved hypothetical protein.	1358.849	0.342740
Os02g0637000	Barwin-related endoglucanase domain containing protein.	1359.219	0.331654
Os01g0606000	MtN3 and saliva related transmembrane protein family protein.	1360.377	0.320710
Os04g0415800	Plant lipid transfer/seed storage/trypsin-alpha amylase inhibitor domain containing protein.	1361.634	0.248305
Os02g0461700		1364.113	0.306280
Os01g0564600	Protein of unknown function DUF247, plant family protein.	1364.674	0.305254
Os07g0677100	Peroxidase.	1365	0.308512
Os11g0675200	Similar to NBS-LRR type resistance protein (Fragment).	1365.709	0.328356
Os02g0559300	Protein kinase-like domain containing protein.	1365.987	0.340211
Os08g0531100	MAP65/ASE1 family protein.	1365.994	0.308311
Os09g0381400	Similar to Ervatamin C (EC 3.4.22.-) (ERV-C).	1368.581	0.318464
Os11g0688000	Conserved hypothetical protein.	1370.56	0.379956
Os03g0245500	Curculin-like (mannose-binding) lectin domain containing protein.	1370.769	0.267398
Os06g0641100	Cytochrome P450 family protein.	1370.903	0.354630
Os12g0528100	Armadillo-like helical domain containing protein.	1372.792	0.339251
Os05g0119500	Hypothetical protein.	1372.975	0.381032
Os01g0566500	Similar to Dioxygenase RAMOSUS1.	1373.732	0.297558
Os04g0615800	Stem cell self-renewal protein Piwi domain containing protein.	1375.231	0.260371
Os11g0568200	Leucine rich repeat, N-terminal domain containing protein.	1375.977	0.376789
Os03g0144500	Similar to Xyloglucan galactosyltransferase KATAMARI 1 (EC 2.4.1.-) (MURUS3 protein).	1377.17	0.288449
Os04g0430700	Proteinase inhibitor, propeptide domain containing protein.	1378.193	0.341336
Os10g0547900		1378.312	0.375727
Os01g0680100	Conserved hypothetical protein.	1380.091	0.349759
Os05g0248200	Glycoside hydrolase, family 18 protein.	1380.921	0.355693
Os06g0557700	Protein kinase-like domain containing protein.	1382.166	0.322923
Os02g0820200	Zinc finger, RING-type domain containing protein.	1384.574	0.291498
Os01g0958200	Quinonprotein alcohol dehydrogenase-like domain containing protein.	1385.942	0.334706
Os11g0170700	Reverse transcriptase, RNA-dependent DNA polymerase family protein.	1389.964	0.381225
Os05g0228000	Purine and other phosphorylases, family 1 protein.	1395.798	0.323078
Os08g0230800	Curculin-like (mannose-binding) lectin domain containing protein.	1395.826	0.335979
Os03g0849900	Conserved hypothetical protein.	1396.033	0.281707
Os10g0459600	Similar to Xyloglucan galactosyltransferase KATAMARI 1 (EC 2.4.1.-) (MURUS3 protein).	1397.994	0.306462
Os02g0663900	Similar to Phosphoribosyltransferase (Fragment).	1398.039	0.379834
Os02g0776600	Conserved hypothetical protein.	1400.102	0.346724
Os12g0621400	Conserved hypothetical protein.	1401.346	0.367644
Os03g0830200	Protein of unknown function Cys-rich family protein.	1404.103	0.325309
Os03g0782400	Conserved hypothetical protein.	1404.673	0.294005
Os03g0233900	Non-symbiotic hemoglobin 1 (rHb1) (ORYsa GLB1a).	1405.589	0.288286
Os05g0522400	Zinc finger, SWIM-type domain containing protein.	1406.058	0.377809
Os05g0474700	Conserved hypothetical protein.	1407.169	0.285609
Os03g0400200	Plant disease resistance response protein family protein.	1407.418	0.295463
Os11g0200000	Histone deacetylase family protein.	1409.415	0.340925
Os10g0134700	Protein kinase-like domain containing protein.	1409.567	0.342347
Os01g0139100		1409.883	0.355506
Os05g0369500	Exo70 exocyst complex subunit family protein.	1410.018	0.332253
Os08g0541500	Protein of unknown function DUF936, plant family protein.	1411.989	0.353563
Os01g0647000	Cyclin-like F-box domain containing protein.	1413.185	0.303022
Os12g0105800	Protein kinase-like domain containing protein.	1414.533	0.353159
Os05g0529900	Protein of unknown function DUF284, transmembrane eukaryotic family protein.	1414.692	0.343411
Os12g0123800	No apical meristem (NAM) protein domain containing protein.	1415.853	0.302261
Os01g0135400	Conserved hypothetical protein.	1417.026	0.320651
Os04g0268700	Eggshell protein family protein.	1417.042	0.276798
Os04g0495000	Protein of unknown function DUF642 family protein.	1418.216	0.373926
Os04g0110200	Conserved hypothetical protein.	1419.187	0.327278
Os07g0512000	Prephenate dehydratase domain containing protein.	1420.577	0.366249
Os11g0199000	Ankyrin repeat containing protein.	1425	0.359103
Os01g0290600	Aminotransferase, class V family protein.	1426.379	0.311636
Os07g0604400	Similar to BRITTLE CULM1.	1426.499	0.304859
Os01g0187200	Non-protein coding transcript, unclassifiable transcript.	1428.13	0.306376
Os06g0707300	Protein of unknown function DUF295 family protein.	1428.422	0.307922
Os12g0257900	Similar to Receptor-like kinase.	1429.95	0.332349
Os08g0390700	Similar to 2-oxoglutarate-dependent oxygenase.	1436.533	0.346936
Os06g0174800	RNA-directed DNA polymerase (Reverse transcriptase) domain containing protein.	1438.015	0.371166
Os02g0668200	Similar to Transposase.	1438.906	0.370707
Os03g0861000	Conserved hypothetical protein.	1440.912	0.371273
Os07g0129200	PR1a protein.	1442.34	0.318558
Os03g0133500	Similar to Adenosine monophosphate binding protein 1 AMPBP1.	1443.455	0.345006
Os01g0758000	Heavy metal transport/detoxification protein domain containing protein.	1443.911	0.320008
Os10g0458900	Exostosin-like family protein.	1444.525	0.291032
Os04g0134800	Plant peroxidase family protein.	1449.24	0.350373
Os03g0785900	Similar to Glutathione-S-transferase.	1450.545	0.296476
Os05g0324300	Ribosomal protein S8 family protein.	1451.12	0.276353
Os08g0515000	Sulfotransferase family protein.	1454.574	0.335739
Os02g0820500	Similar to LOB domain protein 17.	1455.163	0.326753
Os07g0106700	Similar to Aminotransferase-like protein.	1455.679	0.313625
Os12g0204600	Disease resistance protein family protein.	1456.525	0.294370
Os02g0766900	Similar to (1-4)-beta-mannan endohydrolase precursor (EC 3.2.1.78).	1458.048	0.356961
Os04g0666800	Conserved hypothetical protein.	1459.995	0.343931
Os04g0593200	Similar to Transcription repressor MYB4 (Myb-related protein 4) (AtMYB4).	1461.253	0.338722
Os06g0697500	AAA ATPase domain containing protein.	1461.896	0.325550
Os05g0148900	Similar to Glutathione-S-transferase 19E50.	1461.914	0.316737
Os03g0401100	Protein kinase domain containing protein.	1464.341	0.350009
Os06g0727200	Catalase isozyme B (EC 1.11.1.6) (CAT-B).	1465.791	0.283046
Os11g0591000	Hypothetical protein.	1465.841	0.334348
Os02g0139600	Similar to Dars-prov protein.	1466.51	0.289531
Os05g0550300	Similar to Lipid transfer protein (Fragment).	1468.264	0.317416
Os05g0580100	Conserved hypothetical protein.	1468.925	0.354967
Os02g0261600	NB-ARC domain containing protein.	1469.283	0.377763
Os09g0272900	Similar to Skp1 (Fragment).	1472.496	0.302142
Os06g0549300	FAD linked oxidase, N-terminal domain containing protein.	1478.81	0.328828
Os11g0303300	Winged helix repressor DNA-binding domain containing protein.	1481.985	0.362589
Os02g0318100	Similar to Alternative oxidase 1a, mitochondrial precursor (EC 1.-.-.-).	1489.104	0.305447
Os08g0331900	Protein kinase-like domain containing protein.	1490.553	0.319595
Os11g0291000	Similar to Beta-D-xylosidase.	1493.064	0.353927
Os01g0811200	Conserved hypothetical protein.	1493.612	0.263715
Os01g0346600	Conserved hypothetical protein.	1500.442	0.347965
Os08g0151300	Myb, DNA-binding domain containing protein.	1501.178	0.323498
Os01g0383100	Exo70 exocyst complex subunit family protein.	1505.999	0.308774
Os06g0542300	Heavy metal transport/detoxification protein domain containing protein.	1509.498	0.327480
Os10g0184200	Protein of unknown function DUF594 family protein.	1514.906	0.293165
Os03g0644100	Protein prenyltransferase domain containing protein.	1514.96	0.346250
Os08g0553500	Protein of unknown function DUF241, plant family protein.	1516.103	0.340226
Os04g0383100	Conserved hypothetical protein.	1517.88	0.311198
Os12g0515800	Non-protein coding transcript, uncharacterized transcript.	1518.268	0.327714
Os10g0439800	Cytochrome P450 family protein.	1519.006	0.325005
Os02g0769700	Protein kinase-like domain containing protein.	1523.699	0.318479
Os07g0181700	Guanylate-binding protein family protein.	1524.177	0.308143
Os12g0441300	Similar to Flavonoid 4'-O-methyltransferase.	1525.215	0.283848
Os06g0282000	UDP-glucuronosyl/UDP-glucosyltransferase family protein.	1525.873	0.315975
Os03g0215000	Conserved hypothetical protein.	1527.22	0.318111
Os01g0816600	Leucine-rich repeat, plant specific containing protein.	1527.73	0.358647
Os12g0116700	Similar to WRKY transcription factor 64.	1527.884	0.282595
Os09g0321200	Carotenoid oxygenase family protein.	1528.542	0.337464
Os07g0549100	Conserved hypothetical protein.	1528.753	0.279887
Os01g0741800	HAT dimerisation domain containing protein.	1529.707	0.367717
Os04g0243700	Zinc finger, RING-type domain containing protein.	1529.713	0.321960
Os07g0606800	Esterase/lipase/thioesterase domain containing protein.	1535.31	0.310674
Os09g0332300		1536.581	0.361444
Os04g0162500	Zinc finger, C2H2-type domain containing protein.	1538.382	0.319238
Os01g0564300	Peptidylprolyl isomerase, FKBP-type domain containing protein.	1539.886	0.335167
Os01g0584100	Conserved hypothetical protein.	1539.895	0.298116
Os02g0250400	Similar to GDSL-motif lipase/hydrolase-like protein.	1540.24	0.323266
Os07g0640400		1540.922	0.363548
Os02g0689000	Pectinesterase inhibitor domain containing protein.	1540.95	0.285941
Os01g0217300	Peptidase C1A, papain family protein.	1540.958	0.312026
Os08g0125300	Reverse transcriptase, RNA-dependent DNA polymerase family protein.	1543.715	0.295753
Os09g0469500	Non-protein coding transcript, uncharacterized transcript.	1546.113	0.312540
Os05g0242600	Prefoldin domain containing protein.	1546.252	0.292488
Os07g0203500	Conserved hypothetical protein.	1546.63	0.376335
Os07g0539300	Glycoside hydrolase, family 17 protein.	1549.83	0.318331
Os04g0445000	Similar to Potassium channel SKOR (Stelar K(+) outward rectifying channel).	1550.032	0.274677
Os10g0139700	Cytochrome P450 family protein.	1553.143	0.315394
Os11g0207600	Myb-like protein.	1553.207	0.311874
Os01g0726100	Pollen Ole e 1 allergen and extensin domain containing protein.	1555.274	0.280381
Os03g0325700	Ricin B-related lectin domain containing protein.	1555.4	0.357337
Os03g0717300		1556.045	0.311469
Os01g0821300	DNA-binding WRKY domain containing protein.	1556.95	0.313954
Os07g0106900	Plant disease resistance response protein family protein.	1557.775	0.308947
Os04g0590400	GRAS transcription factor domain containing protein.	1558.529	0.243414
Os06g0624100	Proteinase inhibitor, propeptide domain containing protein.	1560.277	0.347429
Os03g0710500	Similar to Luminal binding protein 2 precursor (BiP2) (Heat shock protein 70 homolog 2) (B70) (B-70).	1560.58	0.319741
Os07g0152700	Glutathione S-transferase, N-terminal domain containing protein.	1560.905	0.332481
Os06g0244000	SAM dependent carboxyl methyltransferase family protein.	1562.069	0.331514
Os04g0570800	Protein of unknown function DUF248, methyltransferase putative family protein.	1562.95	0.351115
Os11g0572200	Exo70 exocyst complex subunit family protein.	1564.221	0.317228
Os03g0123500	Similar to HOS66 protein.	1565.16	0.323260
Os08g0245900	Conserved hypothetical protein.	1566.672	0.316358
Os05g0278500	Transferase family protein.	1567.382	0.322129
Os11g0702200	Glycoside hydrolase, family 18 protein.	1567.951	0.299648
Os03g0425600	Similar to UDP-glucose dehydrogenase.	1570.003	0.323457
Os08g0235600	Disease resistance protein family protein.	1572.591	0.362939
Os01g0358100	Rapid ALkalinization Factor family protein.	1575.154	0.323564
Os12g0443500	Similar to UDP-glucose 6-dehydrogenase (EC 1.1.1.22) (UDP-Glc dehydrogenase) (UDP-GlcDH) (UDPGDH).	1576.427	0.304750
Os10g0166500		1577.355	0.366792
Os02g0158500	Protein of unknown function DUF579, plant family protein.	1578.886	0.324138
Os08g0194900		1579.405	0.293720
Os11g0112200	Similar to Cationic peroxidase 1 precursor (EC 1.11.1.7) (PNPC1).	1579.458	0.297735
Os02g0804100	Ribosomal protein S30 family protein.	1581.54	0.354594
Os09g0381600	Conserved hypothetical protein.	1582.798	0.256406
Os08g0560000	2OG-Fe(II) oxygenase domain containing protein.	1583.623	0.292323
Os09g0388400	Cof protein family protein.	1585.1	0.311694
Os12g0203200	Conserved hypothetical protein.	1585.915	0.261349
Os11g0641500	Cupredoxin domain containing protein.	1586.212	0.343114
Os04g0504500	Pathogenesis-related transcriptional factor and ERF domain containing protein.	1587.405	0.308468
Os01g0711000	Similar to Vacuolar ATP synthase subunit B isoform 2 (EC 3.6.3.14) (V-ATPase B subunit 2) (Vacuolar proton pump B subunit 2).	1587.936	0.243929
Os02g0102200	Similar to Transmembrane amino acid transporter protein.	1588.418	0.328067
Os03g0397600	Glycoside hydrolase, family 17 protein.	1589.283	0.254990
Os07g0663900		1590.083	0.299327
Os10g0509700	Non-protein coding transcript, unclassifiable transcript.	1590.702	0.355439
Os02g0491600	Similar to Oxalate oxidase-like protein or germin-like protein (Germin-like 8) (Germin-like 12).	1590.915	0.340827
Os05g0324600	Protein of unknown function DUF623, plant domain containing protein.	1593.728	0.265162
Os12g0482500	Conserved hypothetical protein.	1594.396	0.333577
Os02g0471300	FAD dependent oxidoreductase family protein.	1594.491	0.285926
Os12g0595800	Protein kinase-like domain containing protein.	1595.386	0.330151
Os12g0616500	Sodium/hydrogen exchanger family protein.	1595.914	0.308860
Os11g0496400	Octicosapeptide/Phox/Bem1p domain containing protein.	1596.214	0.340404
Os08g0172800	Conserved hypothetical protein.	1597.191	0.364580
Os09g0458100	Xyloglucan fucosyltransferase family protein.	1598.399	0.332609
Os08g0404500	C1-like domain containing protein.	1601.861	0.337422
Os07g0175400	Cation channel, non-ligand gated family protein.	1604.191	0.351433
Os11g0556400	Protein kinase-like domain containing protein.	1605.816	0.346934
Os01g0963600	ABA/WDS induced protein family protein.	1607.241	0.321703
Os02g0667500	Major facilitator superfamily MFS_1 protein.	1610.071	0.320913
Os10g0133100	Cyclin-like F-box domain containing protein.	1612.016	0.299408
Os11g0659200	Protein of unknown function DUF581 family protein.	1612.778	0.289150
Os04g0634000	Curculin-like (mannose-binding) lectin domain containing protein.	1615.679	0.306577
Os01g0847300	Protein of unknown function DUF588 family protein.	1615.738	0.328668
Os04g0481700	Similar to Multidrug resistance p-glycoprotein; ABC transporter-like protein.	1616.437	0.333965
Os06g0495800	Protein of unknown function DUF617, plant family protein.	1616.941	0.282195
Os10g0107100		1617.298	0.363639
Os11g0616100	Similar to Serine/threonine-protein kinase mos (EC 2.7.1.37) (Oocyte maturation factor mos) (Fragment).	1619.317	0.345497
Os07g0104600	Haem peroxidase, plant/fungal/bacterial family protein.	1619.894	0.303275
Os06g0531400	Protein of unknown function DUF231, plant domain containing protein.	1620.618	0.267054
Os10g0569300	Protein of unknown function DUF248, methyltransferase putative family protein.	1621.086	0.299403
Os06g0345200	Similar to Tyrosine aminotransferase.	1625.601	0.340110
Os10g0525800	Similar to Glutathione S-transferase GSTU31 (Fragment).	1627.108	0.319009
Os05g0593900	Similar to C13 endopeptidase NP1 precursor.	1627.685	0.321608
Os09g0570100	Protein kinase-like domain containing protein.	1628.5	0.328153
Os01g0788700	Plastocyanin-like domain containing protein.	1629.05	0.286128
Os02g0811200	Protein kinase-like domain containing protein.	1629.367	0.357448
Os04g0641300	Glutaredoxin domain containing protein.	1630.475	0.342009
Os02g0317000	Hypothetical protein.	1630.762	0.360515
Os02g0215500	Protein kinase-like domain containing protein.	1631.654	0.286946
Os12g0190400	Conserved hypothetical protein.	1632.162	0.346171
Os10g0559500	2OG-Fe(II) oxygenase domain containing protein.	1632.365	0.330736
Os06g0587100	Conserved hypothetical protein.	1633.072	0.318640
Os07g0153400	Cyclin-like F-box domain containing protein.	1633.967	0.274686
Os11g0639100	Conserved hypothetical protein.	1634.908	0.353327
Os07g0256700	Protein of unknown function DUF231, plant domain containing protein.	1635.628	0.305101
Os06g0296700	Conserved hypothetical protein.	1636.328	0.353790
Os03g0710700	Conserved hypothetical protein.	1639.055	0.333225
Os01g0670600	Curculin-like (mannose-binding) lectin domain containing protein.	1639.61	0.328273
Os04g0311400	Similar to Cysteine proteinase 1 precursor (EC 3.4.22.-).	1640.312	0.346047
Os04g0183300	Amidase family protein.	1640.949	0.276781
Os11g0541600	Protein of unknown function DUF247, plant family protein.	1643.414	0.304843
Os02g0713700	Protein of unknown function DUF296 domain containing protein.	1645.208	0.270660
Os03g0794300	GCN5-related N-acetyltransferase domain containing protein.	1646.797	0.298989
Os06g0626700	Isopenicillin N synthase family protein.	1646.812	0.332082
Os03g0259100	Similar to Basic blue protein (Cusacyanin) (Plantacyanin) (CBP).	1647.179	0.277337
Os06g0321700	Conserved hypothetical protein.	1648.818	0.336790
Os01g0120900	Conserved hypothetical protein.	1649.658	0.360996
Os01g0750600	Pistil-specific extensin-like protein family protein.	1650.697	0.331355
Os12g0640700	N/apple PAN domain containing protein.	1652.6	0.270684
Os04g0686000	U box domain containing protein.	1653.211	0.288027
Os01g0327000	Conserved hypothetical protein.	1654.328	0.288453
Os09g0483200	Ribosomal protein L40e family protein.	1655.551	0.281939
Os01g0111500	Basic helix-loop-helix dimerisation region bHLH domain containing protein.	1655.826	0.292473
Os01g0136400	Protein kinase-like domain containing protein.	1655.98	0.295512
Os11g0212000	Similar to NBS-LRR disease resistance protein homologue (Fragment).	1657.041	0.319106
Os02g0204700	Cytochrome P450 family protein.	1658.001	0.310251
Os09g0129600	Site-specific recombinase family protein.	1660.626	0.287627
Os01g0584300	Non-protein coding transcript, unclassifiable transcript.	1662.829	0.334858
Os10g0543800	Similar to Glutathione S-transferase GST 11 (EC 2.5.1.18).	1666.958	0.305019
Os10g0158100	Similar to Senescence-associated protein 15.	1673.5	0.280054
Os02g0650900	Similar to Glutamate dehydrogenase 2 (EC 1.4.1.3) (GDH 2).	1674.712	0.303098
Os04g0670100	Leucine-rich repeat, plant specific containing protein.	1674.917	0.283547
Os05g0593100	Similar to Vacuolar ATP synthase subunit C (EC 3.6.3.14) (V-ATPase C subunit) (Vacuolar proton pump C subunit).	1676.487	0.285279
Os01g0121200	RINGv domain containing protein.	1682.383	0.211599
Os12g0568800	Similar to Importin-beta2 (Fragment).	1682.46	0.347309
Os12g0218800	Hypothetical protein.	1683.607	0.299319
Os04g0309900	Conserved hypothetical protein.	1684.549	0.294104
Os05g0323400	Conserved hypothetical protein.	1684.587	0.321345
Os05g0527600	Conserved hypothetical protein.	1685.74	0.335366
Os05g0104200	Similar to Disease resistance protein.	1685.989	0.300855
Os05g0457800	Similar to Glycerol-3-phosphate acyltransferase 5 (EC 2.3.1.15) (AtGPAT5).	1687.22	0.297261
Os04g0448300	Peptidase A1, pepsin family protein.	1688.687	0.343736
Os10g0109600	Peroxidase (EC 1.11.1.7).	1690.342	0.306769
Os09g0344400	Cyclin-like F-box domain containing protein.	1694.222	0.315303
Os07g0539100	Glycoside hydrolase, family 17 protein.	1694.471	0.284361
Os01g0183600	Cytochrome P450 family protein.	1696.764	0.308345
Os11g0637400	Ribosome associated membrane RAMP4 family protein.	1696.826	0.323054
Os04g0523600	UDP-glucuronosyl/UDP-glucosyltransferase family protein.	1697.488	0.309787
Os06g0707700	Disease resistance protein family protein.	1698.626	0.345979
Os01g0795100	Similar to Subtilase.	1699.725	0.342678
Os03g0745000	Winged helix repressor DNA-binding domain containing protein.	1700.489	0.238805
Os06g0490400	Similar to Peroxidase (EC 1.11.1.7).	1701.788	0.351328
Os06g0302300		1705.224	0.352705
Os09g0445000	Conserved hypothetical protein.	1705.782	0.345887
Os07g0521500	Disease resistance protein family protein.	1706.747	0.347435
Os07g0451300	Cytochrome P450 family protein.	1708.965	0.314382
Os10g0326700	Conserved hypothetical protein.	1709.325	0.349954
Os04g0452600	Similar to Monosaccharide transporter 1.	1710.539	0.315970
Os04g0178400	Similar to Cytochrome P450 CYP99A1 (EC 1.14.-.-) (Fragment).	1712.094	0.310747
Os04g0202300	Curculin-like (mannose-binding) lectin domain containing protein.	1713.105	0.316079
Os04g0347200	Similar to Basic endochitinase precursor (EC 3.2.1.14).	1713.443	0.324543
Os01g0825900	Protein of unknown function Cys-rich family protein.	1714.754	0.348606
Os03g0235900	Nitrate transporter.	1714.843	0.305751
Os01g0290300	Similar to Transposase (Fragment).	1716.36	0.355718
Os04g0244900	Actin-binding FH2 domain containing protein.	1718.976	0.355796
Os11g0492800	Conserved hypothetical protein.	1719.286	0.306499
Os03g0183000	Similar to AP2 domain containing protein RAP2.6 (Fragment).	1720.022	0.313602
Os02g0312600	Similar to Small GTP-binding protein (Fragment).	1720.484	0.264863
Os07g0107100	Plant disease resistance response protein family protein.	1721.374	0.320287
Os04g0400500	Heavy metal transport/detoxification protein domain containing protein.	1721.504	0.312835
Os06g0145200	Transferase family protein.	1721.854	0.308595
Os12g0163700	Similar to Actin 7 (Actin 2).	1721.981	0.289630
Os02g0650300	Oligopeptide transporter OPT superfamily protein.	1722.409	0.242901
Os11g0462100	Glycoside hydrolase, family 18 protein.	1722.739	0.288731
Os01g0641200	Ubiquitin domain containing protein.	1722.75	0.326032
Os12g0237900	Disease resistance protein family protein.	1723.557	0.302191
Os03g0257500	Protein of unknown function DUF292, eukaryotic domain containing protein.	1725.297	0.284496
Os10g0114400	Protein kinase-like domain containing protein.	1726.248	0.288666
Os01g0812600	NSF attachment protein family protein.	1726.549	0.338258
Os10g0467900	Protein kinase-like domain containing protein.	1727.748	0.274965
Os12g0562400	Similar to Phospholipase C (Fragment).	1728.844	0.243612
Os02g0456800	Similar to Pollen signalling protein with adenylyl cyclase activity (Fragment).	1730.06	0.266447
Os12g0137600	Sulfotransferase family protein.	1732.686	0.288251
Os06g0638400	Conserved hypothetical protein.	1733.981	0.285461
Os07g0546500	Conserved hypothetical protein.	1734.737	0.354680
Os11g0540100	Similar to Xaa-Pro aminopeptidase 2 (EC 3.4.11.9).	1735.595	0.311466
Os08g0495200	Conserved hypothetical protein.	1738.31	0.348172
Os10g0104800	Protein kinase-like domain containing protein.	1740.669	0.355888
Os03g0101400	Conserved hypothetical protein.	1742.825	0.281758
Os01g0536400	Isopenicillin N synthase family protein.	1747.556	0.252786
Os03g0335200	Similar to WRKY1 (WRKY transcription factor 17).	1747.745	0.295900
Os11g0528600	Similar to Indole-3-acetic acid-amido synthetase GH3.17 (EC 6.3.2.-) (Auxin- responsive GH3-like protein 17) (AtGH3-17).	1748.135	0.230986
Os07g0653900	Conserved hypothetical protein.	1748.737	0.293204
Os09g0557300	Conserved hypothetical protein.	1750.253	0.351305
Os07g0187900	Conserved hypothetical protein.	1750.307	0.292716
Os10g0552700	Similar to Tumor-related protein (Fragment).	1750.472	0.302831
Os10g0514500		1751.616	0.296270
Os03g0246900	Similar to LOB domain protein 16.	1751.732	0.262109
Os07g0665000	Similar to Short-chain alcohol dehydrogenase.	1752.438	0.310038
Os08g0244500	Similar to Beta-1,3-glucanase-like protein.	1752.981	0.305078
Os05g0480700	Similar to Vacuolar ATP synthase subunit E (EC 3.6.3.14) (V-ATPase E subunit) (Vacuolar proton pump E subunit).	1753.403	0.334086
Os03g0442900	Conserved hypothetical protein.	1753.666	0.253605
Os04g0657600	Cyclin-like F-box domain containing protein.	1755.14	0.338027
Os06g0301400	Conserved hypothetical protein.	1755.701	0.340559
Os06g0115600	Conserved hypothetical protein.	1755.842	0.309670
Os09g0251100		1755.982	0.338685
Os04g0677200	Leucine-rich repeat, plant specific containing protein.	1756.333	0.274628
Os04g0535400	Histidine triad (HIT) protein family protein.	1758.427	0.242340
Os07g0671100	Conserved hypothetical protein.	1758.554	0.296002
Os10g0558400	Isopenicillin N synthase family protein.	1758.65	0.313165
Os09g0375600	Protein kinase domain containing protein.	1761.309	0.311335
Os02g0214900	Similar to Histone deacetylase.	1762.064	0.299562
Os03g0113000	Protein kinase-like domain containing protein.	1762.791	0.313186
Os07g0216100	Non-protein coding transcript, unclassifiable transcript.	1763.005	0.330583
Os02g0179200	Glutamine amidotransferase class-I domain containing protein.	1763.051	0.251721
Os08g0201700	Protein kinase-like domain containing protein.	1764.387	0.325802
Os01g0686300	UDP-glucuronosyl/UDP-glucosyltransferase family protein.	1765.107	0.283579
Os09g0127300	NAD-dependent epimerase/dehydratase family protein.	1765.219	0.319629
Os04g0275100	EGF domain containing protein.	1765.344	0.289132
Os04g0621300	Conserved hypothetical protein.	1766.114	0.246944
Os08g0465700	Cytochrome P450 family protein.	1766.683	0.306143
Os01g0207700	Protein of unknown function DUF6, transmembrane domain containing protein.	1767.335	0.317055
Os06g0293100	Conserved hypothetical protein.	1769.471	0.327711
Os12g0227500	Similar to Beta-glucosidase aggregating factor.	1771.289	0.325826
Os12g0538600	Glutaredoxin-like, plant II family protein.	1773.243	0.348197
Os04g0103300	Conserved hypothetical protein.	1773.418	0.295620
Os12g0168500	Hypothetical protein.	1774.096	0.350714
Os04g0384000	Conserved hypothetical protein.	1776.24	0.279918
Os04g0476100	Similar to Peroxisomal copper-containing amine oxidase.	1776.269	0.236017
Os05g0563000	No apical meristem (NAM) protein domain containing protein.	1776.456	0.309349
Os03g0258500	Autophagy protein Apg6 family protein.	1777.145	0.346269
Os02g0676400	Multi antimicrobial extrusion protein MatE family protein.	1777.961	0.323771
Os02g0736300	Membrane attack complex component/perforin/complement C9 family protein.	1778.022	0.329842
Os11g0245100	Glutathione S-transferase, N-terminal domain containing protein.	1780.494	0.258855
Os12g0550500		1781.084	0.285775
Os03g0774900	Ankyrin repeat containing protein.	1781.345	0.345786
Os06g0187200	Similar to Nucleotide sugar epimerase-like protein (UDP-D-glucuronate 4- epimerase) (EC 5.1.3.6).	1781.787	0.329670
Os03g0281100	Ankyrin repeat containing protein.	1784.857	0.253455
Os07g0104100	Similar to Peroxidase 27 precursor (EC 1.11.1.7) (Atperox P27) (PRXR7) (ATP12a).	1785.756	0.276075
Os07g0158500	CCAAT-binding transcription factor, subunit B family protein.	1787.633	0.242238
Os10g0501700	Protein prenyltransferase domain containing protein.	1788.027	0.348379
Os05g0433400	Protein of unknown function DUF1218 family protein.	1788.919	0.287829
Os08g0369800	Carotenoid oxygenase family protein.	1790.181	0.292513
Os07g0524200	Harpin-induced 1 domain containing protein.	1790.775	0.278512
Os11g0173100	Non-protein coding transcript, unclassifiable transcript.	1790.82	0.332939
Os07g0471200	Conserved hypothetical protein.	1791.868	0.341188
Os02g0558300	Molybdopterin converting factor, subunit 1 family protein.	1793.87	0.283776
Os01g0836600	ABC transporter related domain containing protein.	1794.405	0.269403
Os01g0756700	Similar to Potassium channel (Fragment).	1794.986	0.286621
Os09g0129500	Conserved hypothetical protein.	1795.833	0.310025
Os09g0329200	UDP-glucuronosyl/UDP-glucosyltransferase family protein.	1796.625	0.256900
Os08g0433500	No apical meristem (NAM) protein domain containing protein.	1797.048	0.316046
Os01g0172000	ALG3 family protein.	1798.149	0.271182
Os11g0107000	Protein of unknown function DUF231, plant domain containing protein.	1798.402	0.299792
Os01g0342900	Similar to Adenosine monophosphate binding protein 1 AMPBP1.	1799.354	0.233859
Os05g0179100	DVL family protein.	1800.679	0.321424
Os10g0376900	Basic helix-loop-helix dimerisation region bHLH domain containing protein.	1802.487	0.245051
Os06g0595800	Transferase family protein.	1802.623	0.316635
Os02g0267200	Alpha-expansin OsEXPA13.	1804.644	0.311060
Os05g0495900	Similar to Beta-1,3-glucanase precursor (Fragment).	1806.208	0.316462
Os11g0442900	Zinc finger, C2H2-type domain containing protein.	1808.938	0.342855
Os06g0210400	Legume lectin, beta domain containing protein.	1809.968	0.302092
Os07g0296000	Conserved hypothetical protein.	1812.586	0.297810
Os04g0630600	NAD-dependent epimerase/dehydratase family protein.	1812.664	0.292267
Os11g0424400	Conserved hypothetical protein.	1813.963	0.331506
Os03g0845600	Glycoside hydrolase, family 17 protein.	1814.368	0.263918
Os11g0118000	Esterase/lipase/thioesterase domain containing protein.	1814.836	0.288825
Os01g0819200	C2 calcium/lipid-binding region, CaLB domain containing protein.	1815.351	0.301086
Os05g0463000	Similar to Receptor protein kinase-like protein.	1815.833	0.307874
Os03g0593200	Protein of unknown function DUF21 domain containing protein.	1817.768	0.329370
Os10g0569600	Similar to RIR1b protein precursor.	1822.73	0.304581
Os01g0210400	Protein of unknown function DUF616 family protein.	1823.101	0.319796
Os10g0131000	Disease resistance protein family protein.	1828.967	0.326244
Os11g0172800	Protein kinase-like domain containing protein.	1829.016	0.340674
Os03g0608000	Hypothetical protein.	1829.118	0.240424
Os12g0218300	Hypothetical protein.	1831.118	0.315772
Os01g0688800	Conserved hypothetical protein.	1832.496	0.343976
Os04g0689900	Similar to Pathogenesis-related protein 5 precursor (PR-5).	1833.778	0.267921
Os02g0124600	Plant-specific FAD-dependent oxidoreductase family protein.	1834.996	0.285443
Os08g0185900	Ubiquitin domain containing protein.	1836.35	0.313378
Os12g0150200	Cytochrome P450 family protein.	1840.873	0.259154
Os05g0135500	Haem peroxidase family protein.	1841.963	0.297067
Os11g0508600	Similar to MtN3 protein precursor.	1842.156	0.267172
Os03g0839800	Conserved hypothetical protein.	1842.448	0.280598
Os04g0597600	TGF-beta receptor, type I/II extracellular region family protein.	1843.638	0.298718
Os05g0135700	S-adenosylmethionine synthetase 1 (EC 2.5.1.6) (Methionine adenosyltransferase 1) (AdoMet synthetase 1).	1844.35	0.285727
Os12g0456400	Conserved hypothetical protein.	1844.556	0.321200
Os10g0444600	Similar to Phosphate transporter (Fragment).	1844.815	0.320666
Os10g0423900	TRAF-like domain containing protein.	1848.238	0.322974
Os02g0826700		1848.615	0.328454
Os09g0307300	Targeting for Xklp2 family protein.	1848.803	0.310146
Os02g0603600	Similar to Phytochrome-interacting factor 3 (Phytochrome-associated protein 3) (Basic helix-loop-helix protein 8) (bHLH8) (AtbHLH008).	1849.52	0.270208
Os02g0538700	Harpin-induced 1 domain containing protein.	1849.662	0.293867
Os10g0342300	Curculin-like (mannose-binding) lectin domain containing protein.	1849.769	0.302664
Os02g0808800	Similar to Cinnamoyl-CoA reductase (EC 1.2.1.44).	1851.16	0.283151
Os08g0138200	Cupredoxin domain containing protein.	1851.342	0.287242
Os04g0128400	Cytochrome P450 family protein.	1852.07	0.261786
Os05g0241300	Hypothetical protein.	1852.427	0.285287
Os11g0179000	Plant disease resistance response protein family protein.	1855.195	0.295041
Os06g0695400	Haem peroxidase family protein.	1858.064	0.274549
Os10g0343400	Cellulose synthase family protein.	1859.017	0.330248
Os11g0668200	Conserved hypothetical protein.	1860.329	0.290907
Os03g0269300	Acid phosphatase/vanadium-dependent haloperoxidase family protein.	1860.672	0.286403
Os06g0323000	Non-protein coding transcript, unclassifiable transcript.	1862.704	0.318586
Os10g0539900	General substrate transporter family protein.	1865.06	0.224954
Os12g0524600		1867.896	0.346446
Os06g0109500	Haloacid dehalogenase-like hydrolase domain containing protein.	1869.556	0.312427
Os08g0130000	Putative DNA binding domain containing protein.	1871.931	0.271450
Os01g0235300	SOUL heme-binding protein family protein.	1873.55	0.287185
Os04g0168000	Conserved hypothetical protein.	1875.213	0.330875
Os12g0224400	Exostosin-like family protein.	1875.552	0.285334
Os08g0222800	Conserved hypothetical protein.	1876.459	0.329624
Os06g0488600	Similar to Potential phospholipid-transporting ATPase 7 (EC 3.6.3.1) (Aminophospholipid flippase 7).	1877.298	0.258897
Os02g0211200	Protein kinase-like domain containing protein.	1878.986	0.328192
Os10g0578100	Conserved hypothetical protein.	1879.751	0.335022
Os04g0581100	Isopenicillin N synthase family protein.	1880.19	0.266473
Os02g0242900	UDP-glucuronosyl/UDP-glucosyltransferase family protein.	1881.209	0.309190
Os07g0440900	Conserved hypothetical protein.	1881.997	0.318001
Os12g0491800	Similar to Ent-kaurene synthase 1A.	1885.757	0.298008
Os03g0595600	Similar to Glutathione S-transferase GST 20 (EC 2.5.1.18).	1886.123	0.315883
Os08g0501700	Antihaemostatic protein domain containing protein.	1887.791	0.305118
Os07g0139400	UDP-glucose 4-epimerase family protein.	1893.206	0.289052
Os05g0581900	X8 domain containing protein.	1893.338	0.286435
Os12g0444800	Similar to O-methyltransferase ZRP4 (EC 2.1.1.-) (OMT).	1893.338	0.335684
Os06g0692100	Protein kinase-like domain containing protein.	1893.807	0.301308
Os04g0570600	Cytochrome P450 family protein.	1897.592	0.297617
Os12g0221600	Hypothetical protein.	1898.202	0.304465
Os02g0605000	Cyclin-like domain containing protein.	1898.599	0.320542
Os05g0525800	Protein kinase-like domain containing protein.	1902.053	0.305375
Os02g0620600	Ammonium transporter family protein.	1902.199	0.296793
Os01g0724700	Conserved hypothetical protein.	1902.365	0.268017
Os02g0174500	Non-protein coding transcript, uncharacterized transcript.	1904.717	0.328327
Os03g0858600	Protein of unknown function DUF668 family protein.	1905.108	0.286046
Os10g0438800	Similar to RING-H2 finger protein ATL2E.	1905.302	0.281114
Os04g0397700	Histone-fold domain containing protein.	1905.633	0.336574
Os03g0626700	Multi antimicrobial extrusion protein MatE family protein.	1906.73	0.316110
Os04g0679800	Similar to RNA-binding protein-like protein.	1907.259	0.230988
Os12g0608900	Protein of unknown function DUF26 domain containing protein.	1908.809	0.338468
Os05g0199800	Similar to BHLH transcription activator Ivory seed.	1912.757	0.326652
Os04g0326000	TNP1/EN/SPM-like transposon protein domain containing protein.	1913.398	0.337151
Os01g0795400	Similar to Subtilase.	1913.473	0.305053
Os12g0111800		1913.862	0.278611
Os08g0542200	Similar to Resistance gene analog PIC25 (Fragment).	1915.606	0.300701
Os10g0512400	Cytochrome P450 family protein.	1916.611	0.309248
Os02g0762600	Conserved hypothetical protein.	1917.721	0.294938
Os03g0168000	Conserved hypothetical protein.	1917.916	0.282613
Os09g0420300	DNA glycosylase family protein.	1919.193	0.296716
Os01g0228200	Protein kinase-like domain containing protein.	1920.272	0.307295
Os09g0274700		1920.698	0.295126
Os05g0161700	Conserved hypothetical protein.	1921.624	0.326811
Os10g0197600	Nucleic acid-binding, OB-fold domain containing protein.	1921.9	0.328474
Os07g0525900	Similar to Chalcone synthase (EC 2.3.1.74) (Naringenin-chalcone synthase).	1922.143	0.263324
Os04g0382400	Conserved hypothetical protein.	1922.73	0.267986
Os06g0679200	Non-protein coding transcript, unclassifiable transcript.	1922.941	0.334173
Os10g0439700	Cytochrome P450 family protein.	1923.372	0.326667
Os04g0128700	Thioredoxin-like fold domain containing protein.	1923.931	0.296226
Os01g0634900	CBS domain containing protein.	1925.064	0.297899
Os06g0338700	Copper amine oxidase family protein.	1925.242	0.282820
Os09g0401000	Myb factor.	1926.091	0.258186
Os04g0432100	GRAS transcription factor domain containing protein.	1932.626	0.327680
Os10g0469600	Leucine rich repeat, N-terminal domain containing protein.	1932.852	0.312150
Os07g0635500	Similar to Cytochrome P450.	1934.644	0.259132
Os12g0633900	Conserved hypothetical protein.	1935.651	0.269322
Os01g0130100	Non-protein coding transcript, unclassifiable transcript.	1935.851	0.292754
Os11g0666200	Protein kinase-like domain containing protein.	1936.762	0.308163
Os11g0245200	Similar to Somatic embryogenesis receptor kinase-like protein.	1937.329	0.289534
Os12g0225900	Alcohol dehydrogenase superfamily, zinc-containing protein.	1940.392	0.296689
Os03g0183900	ATPase, P-type, K/Mg/Cd/Cu/Zn/Na/Ca/Na/H-transporter family protein.	1941.937	0.299862
Os09g0270700	NB-ARC domain containing protein.	1942.034	0.320946
Os02g0490500	UDP-glucuronosyl/UDP-glucosyltransferase family protein.	1942.547	0.287381
Os03g0103200	Similar to Physical impedance induced protein.	1943.986	0.301502
Os01g0253500	Conserved hypothetical protein.	1944.243	0.290106
Os10g0478000	Protein of unknown function DUF640 domain containing protein.	1949.991	0.254666
Os10g0472400	Protein of unknown function DUF862, eukaryotic domain containing protein.	1950.743	0.302626
Os06g0568600	Similar to Ent-kaurene oxidase 1 (Fragment).	1950.859	0.315006
Os04g0118800	Disease resistance protein family protein.	1953.766	0.319563
Os01g0730400	Hypothetical protein.	1954.834	0.316480
Os01g0794800	Similar to Subtilase.	1957.168	0.310341
Os12g0206800	Transcription factor, MADS-box domain containing protein.	1957.668	0.334662
Os02g0812600	Cyclin-like F-box domain containing protein.	1958.367	0.296257
Os01g0692000	Similar to Glutathione S-transferase GST 26 (EC 2.5.1.18).	1959.28	0.226294
Os07g0538000	Similar to Beta-1,3-glucanase precursor.	1959.782	0.318373
Os03g0661300	Beta-tubulin (Beta-3 tubulin) (Tubulin beta subunit).	1962.89	0.305163
Os11g0482200	Hypothetical protein.	1965.3	0.290938
Os02g0252200	Similar to GRAB2 protein.	1965.401	0.289207
Os04g0252300	Reverse transcriptase, RNA-dependent DNA polymerase family protein.	1965.439	0.343063
Os11g0704500	Metallothionein-like protein type 1.	1965.657	0.326610
Os01g0660400	Non-protein coding transcript, putative npRNA.	1967.074	0.299932
Os11g0702100	Similar to Class III chitinase homologue (OsChib3H-h) (Fragment).	1967.959	0.295752
Os04g0686800	Protein of unknown function DUF125, transmembrane family protein.	1968.23	0.273412
Os06g0170800	Peptidase aspartic, catalytic domain containing protein.	1968.469	0.334740
Os06g0308800	Protein of unknown function DUF605 family protein.	1969.754	0.291357
Os01g0327400	Similar to Peroxidase (Fragment).	1971.414	0.292337
Os11g0259700	SAM dependent carboxyl methyltransferase family protein.	1972.318	0.315979
Os09g0438000	Similar to RbohAOsp (Fragment).	1973.607	0.260291
Os05g0574600	Similar to Fatty acid elongase 1-like protein.	1973.665	0.288257
Os03g0394800	Conserved hypothetical protein.	1977.644	0.296838
Os09g0452700	Ubiquitin.	1978.208	0.266759
Os08g0538100	Protein of unknown function DUF247, plant family protein.	1978.9	0.268601
Os01g0168200	Similar to Thioredoxin-like protein.	1980.323	0.312076
Os11g0658800	Virulence factor, pectin lyase fold family protein.	1982.968	0.262055
Os01g0242600	C2 calcium/lipid-binding region, CaLB domain containing protein.	1983.849	0.298772
Os05g0533400	Protein kinase-like domain containing protein.	1983.889	0.279670
Os11g0638700	Hypothetical protein.	1984.39	0.329649
Os11g0160400	Conserved hypothetical protein.	1984.601	0.266669
Os06g0691400	Similar to IAA-amino acid conjugate hydrolase-like protein (Fragment).	1985.259	0.265419
Os04g0634900	Conserved hypothetical protein.	1986.183	0.333869
Os10g0161400	Disease resistance protein family protein.	1987.544	0.262027
Os01g0554400	Conserved hypothetical protein.	1988.379	0.329226
Os08g0499000	Conserved hypothetical protein.	1988.635	0.315016
Os12g0571300	Conserved hypothetical protein.	1989.333	0.285411
Os01g0691000	Similar to Acidic endochitinase SE2 precursor (EC 3.2.1.14).	1990.648	0.332229
Os04g0621900	Conserved hypothetical protein.	1990.97	0.311807
Os01g0615300	Transferase family protein.	1992.755	0.280631
Os02g0662300	Hypothetical protein.	1996.373	0.336314
Os02g0623300	Conserved hypothetical protein.	1998.092	0.268030
Os11g0644700	Conserved hypothetical protein.	1999.22	0.289585
Os08g0331000	Conserved hypothetical protein.	2000.027	0.306675
Os07g0130200	Similar to Resistance protein candidate (Fragment).	2000.66	0.300426
Os01g0659200	Similar to Vacuolar ATP synthase subunit E (EC 3.6.3.14) (V-ATPase E subunit) (Vacuolar proton pump E subunit).	2002.13	0.279560
Os01g0220400	Conserved hypothetical protein.	2002.42	0.323593
Os07g0548800	Protein of unknown function DUF538 family protein.	2003.533	0.295463
Os07g0557400	Delayed-early response protein/equilibrative nucleoside transporter family protein.	2004.822	0.299579
Os04g0141400	Concanavalin A-like lectin/glucanase domain containing protein.	2005.641	0.223291
Os04g0103900	Similar to Chalcone synthase.	2005.666	0.305415
Os04g0664600	Similar to Agmatine coumaroyltransferase.	2007.001	0.267273
Os07g0584500	RNA-binding region RNP-1 (RNA recognition motif) domain containing protein.	2007.044	0.249407
Os01g0585200	Conserved hypothetical protein.	2007.091	0.279270
Os04g0370900	Conserved hypothetical protein.	2007.151	0.294451
Os07g0573000	Conserved hypothetical protein.	2008.061	0.243037
Os08g0427000	Non-protein coding transcript, unclassifiable transcript.	2010.44	0.333771
Os11g0704800	Similar to Membrane protein.	2010.734	0.315808
Os07g0567300	Alpha 1,4-glycosyltransferase conserved region family protein.	2011.119	0.281467
Os11g0701000	Class III chitinase homologue (OsChib3H-c).	2011.998	0.299887
Os10g0568600	Disease resistance protein family protein.	2012.312	0.333068
Os05g0132700	Myb, DNA-binding domain containing protein.	2012.536	0.320769
Os07g0618000	Conserved hypothetical protein.	2014.339	0.305613
Os03g0417700	Similar to Cytochrome P-450.	2014.892	0.274130
Os10g0415100	Amino acid/polyamine transporter II family protein.	2015.75	0.259086
Os11g0241700	Protein of unknown function DUF538 family protein.	2016.351	0.283478
Os04g0411300	Non-protein coding transcript, uncharacterized transcript.	2016.4	0.324723
Os04g0489600	Basic helix-loop-helix dimerisation region bHLH domain containing protein.	2018.044	0.294934
Os06g0614100	Eukaryotic transcription factor, DNA-binding domain containing protein.	2018.297	0.304397
Os11g0600500	EF-Hand type domain containing protein.	2020.508	0.316891
Os04g0480900	Glycoside hydrolase, family 5 protein.	2020.952	0.231988
Os08g0344700		2021.01	0.331844
Os01g0666400	Conserved hypothetical protein.	2021.457	0.325149
Os04g0421900	Conserved hypothetical protein.	2022.053	0.229323
Os06g0247900	Similar to Endo-beta-1,4-glucanase precursor (EC 3.2.1.4).	2023.357	0.297358
Os03g0392600	Peptidase S10, serine carboxypeptidase family protein.	2023.98	0.232814
Os01g0810900	Protein kinase-like domain containing protein.	2025.277	0.284986
Os01g0348800	Similar to Salt-stress induced protein (Salt protein).	2025.825	0.322907
Os07g0150700	Similar to Serine/threonine kinase.	2026.522	0.273904
Os10g0337400	Protein kinase-like domain containing protein.	2026.813	0.315725
Os11g0260100	SAM dependent carboxyl methyltransferase family protein.	2028.553	0.317805
Os09g0298100	Similar to Pyrophosphate--fructose 6-phosphate 1-phosphotransferase alpha subunit (EC 2.7.1.90) (PFP) (6-phosphofructokinase, pyrophosphate dependent) (Pyrophosphate-dependent 6-phosphofructose-1-kinase) (PPi-PFK).	2029.136	0.303268
Os03g0841600	UDP-glucuronosyl/UDP-glucosyltransferase family protein.	2029.344	0.289809
Os02g0194900	Eukaryotic transcription factor, DNA-binding domain containing protein.	2034.597	0.323553
Os01g0864300	Harpin-induced 1 domain containing protein.	2036.118	0.319922
Os01g0544200	Cytochrome P450 family protein.	2037.535	0.295689
Os07g0175700	Non-protein coding transcript, unclassifiable transcript.	2037.867	0.300044
Os11g0622200	Hypothetical protein.	2038.128	0.306106
Os04g0172400	Transferase family protein.	2039.808	0.283990
Os11g0669100	Calmodulin binding protein-like family protein.	2040.402	0.291759
Os09g0541500	Longin-like domain containing protein.	2040.605	0.314551
Os01g0913300	TGF-beta receptor, type I/II extracellular region family protein.	2040.912	0.298925
Os01g0220700	MtN3 and saliva related transmembrane protein family protein.	2042.391	0.335716
Os01g0505600	Flagellar calcium-binding protein (calflagin) family protein.	2042.706	0.316027
Os05g0475400	Similar to Alanine:glyoxylate aminotransferase-like protein (Fragment).	2043.112	0.245020
Os03g0292600	Conserved hypothetical protein.	2043.686	0.312459
Os10g0134500	Protein kinase-like domain containing protein.	2043.711	0.314925
Os07g0640300		2044.492	0.297504
Os09g0250800	Similar to ABC transporter.	2047.374	0.300006
Os04g0227500	DSBA oxidoreductase family protein.	2047.574	0.313967
Os05g0458600	Similar to Laccase (EC 1.10.3.2).	2049.073	0.254763
Os04g0295500	Conserved hypothetical protein.	2049.683	0.263285
Os05g0552200	Glycosyl transferase, family 31 protein.	2050.64	0.306693
Os09g0329000	BURP domain containing protein.	2053.383	0.313025
Os09g0422500	Similar to Cellulose synthase (Fragment).	2053.391	0.284427
Os07g0251900	Leucine rich repeat, N-terminal domain containing protein.	2055.629	0.296874
Os11g0232100	Protein kinase-like domain containing protein.	2057.844	0.311215
Os08g0543500	Similar to NBS-LRR type resistance protein (Fragment).	2060.068	0.297137
Os04g0384100	Conserved hypothetical protein.	2060.361	0.291437
Os01g0128000	Myb, DNA-binding domain containing protein.	2061.007	0.254109
Os07g0551700	Similar to Cellulose synthase (Fragment).	2061.367	0.253387
Os12g0429200	Similar to Relative to SR12 protein (Fragment).	2061.49	0.238734
Os07g0298100	Conserved hypothetical protein.	2067.557	0.323934
Os07g0525000		2067.699	0.330004
Os06g0209100	Peptidase A1, pepsin family protein.	2068.126	0.297813
Os01g0926300	Similar to Transaldolase (EC 2.2.1.2).	2068.79	0.260616
Os09g0110300	Putative cyclase family protein.	2073.862	0.297305
Os05g0318600	Similar to Protein kinase (Pto kinase) (Serine/threonine protein kinase Pto).	2074.075	0.293308
Os02g0193100	Conserved hypothetical protein.	2075.028	0.284846
Os01g0737100	Conserved hypothetical protein.	2075.571	0.297942
Os08g0561900	Similar to Alpha expansin 26.	2076.837	0.313688
Os07g0247000	Pectinesterase inhibitor domain containing protein.	2081.129	0.326047
Os04g0165300	Conserved hypothetical protein.	2081.61	0.265810
Os01g0928400	Conserved hypothetical protein.	2081.728	0.251165
Os01g0536600	Disease resistance protein family protein.	2082.572	0.330196
Os12g0268100	Conserved hypothetical protein.	2083.144	0.294804
Os03g0661600	Similar to Alpha-amylase/trypsin inhibitor (Antifungal protein).	2084.512	0.302751
Os06g0681200	Cupredoxin domain containing protein.	2084.891	0.269921
Os08g0551800	Protein of unknown function DUF241, plant family protein.	2084.976	0.287312
Os09g0373800	EGF-like calcium-binding domain containing protein.	2085.611	0.322836
Os09g0314900	Proteasome maturation factor UMP1 family protein.	2086.597	0.329755
Os07g0589200	GRAS transcription factor domain containing protein.	2087.085	0.254453
Os07g0580700	Conserved hypothetical protein.	2087.958	0.298514
Os03g0439300	Conserved hypothetical protein.	2088.3	0.324439
Os01g0108700	Conserved hypothetical protein.	2088.805	0.311232
Os11g0591200	Similar to Beta-ketoacyl-CoA-synthase.	2090.676	0.267057
Os02g0262800	Similar to NBS-LRR protein (Fragment).	2092.063	0.298666
Os02g0206400	UDP-glucuronosyl/UDP-glucosyltransferase family protein.	2092.388	0.322026
Os10g0364600	Hypothetical protein.	2092.627	0.320030
Os12g0272800	NB-ARC domain containing protein.	2093.39	0.231065
Os10g0450000	Protein of unknown function DUF247, plant family protein.	2096.39	0.271707
Os09g0380300	Cytochrome P450 family protein.	2097.444	0.279002
Os05g0356700	Protein of unknown function DUF231, plant domain containing protein.	2105.336	0.290061
Os01g0581800	Protein kinase-like domain containing protein.	2106.025	0.328333
Os02g0263300		2106.746	0.318539
Os03g0776400	Conserved hypothetical protein.	2107.179	0.302909
Os01g0291500	Transferase family protein.	2107.649	0.299668
Os01g0615500	ABC transporter related domain containing protein.	2107.755	0.277400
Os08g0553600	Protein of unknown function DUF241, plant family protein.	2109.42	0.287531
Os04g0531400	Similar to Lectin-like receptor kinase 7;2.	2109.55	0.264048
Os01g0159800	Basic helix-loop-helix dimerisation region bHLH domain containing protein.	2112.454	0.249595
Os09g0545000	Sodium/hydrogen exchanger family protein.	2114.632	0.315816
Os02g0112600	Similar to BCH2.	2114.999	0.282142
Os03g0271800	Conserved hypothetical protein.	2116.298	0.280733
Os10g0477600	Similar to NAM / CUC2-like protein.	2116.828	0.299485
Os03g0836400	Harpin-induced 1 domain containing protein.	2117.481	0.276073
Os12g0431100	AAA ATPase domain containing protein.	2117.545	0.283949
Os01g0563000	Peptidylprolyl isomerase, FKBP-type domain containing protein.	2121.405	0.306582
Os03g0665000	GCN5-related N-acetyltransferase domain containing protein.	2122.018	0.302309
Os04g0316700		2122.667	0.309959
Os03g0862000	Conserved hypothetical protein.	2123.05	0.259354
Os06g0705900	TGF-beta receptor, type I/II extracellular region family protein.	2126.023	0.302588
Os12g0170500	Conserved hypothetical protein.	2128.955	0.301506
Os07g0612400	Alpha/beta hydrolase family protein.	2129.856	0.285670
Os02g0703800	Conserved hypothetical protein.	2129.877	0.322148
Os11g0571900	Targeting for Xklp2 family protein.	2130.014	0.266878
Os03g0815300		2131.829	0.272365
Os01g0634600	Virulence factor, pectin lyase fold family protein.	2132.088	0.299646
Os02g0570400	Similar to Ent-kaurene synthase 1A.	2133.079	0.279901
Os01g0936700	Conserved hypothetical protein.	2133.304	0.317730
Os02g0554900	Similar to Protein disulfide isomerase (Fragment).	2133.574	0.265527
Os07g0528100	Reverse transcriptase, RNA-dependent DNA polymerase family protein.	2134.254	0.324995
Os09g0571100	Virulence factor, pectin lyase fold family protein.	2134.512	0.303913
Os06g0662800	Pollen allergen Lol p2 family protein.	2136.932	0.328445
Os05g0160000	Similar to Ferric leghemoglobin reductase.	2138.29	0.259691
Os12g0635400	VQ domain containing protein.	2139.88	0.304698
Os04g0121300	Similar to Subtilase.	2140.914	0.275728
Os01g0152600	Serine/threonine protein kinase domain containing protein.	2140.992	0.330224
Os01g0868200	Zinc finger, DHHC-type domain containing protein.	2141.688	0.328356
Os12g0480000	Zinc finger, DHHC-type domain containing protein.	2142.134	0.232394
Os04g0494800	Protein of unknown function DUF642 family protein.	2142.32	0.267823
Os12g0170800	Similar to Citrate binding protein precursor.	2143.882	0.294513
Os10g0488400	Conserved hypothetical protein.	2145.375	0.266307
Os01g0503400	Similar to OsNramp1 (Integral membrane protein).	2145.682	0.280147
Os03g0300400	Pathogen-related protein (JIOsPR10).	2145.967	0.292742
Os11g0609500		2146.768	0.294588
Os08g0244800	Non-protein coding transcript, unclassifiable transcript.	2147.514	0.320074
Os05g0123200	IQ calmodulin-binding region domain containing protein.	2149.139	0.286706
Os01g0182300	Conserved hypothetical protein.	2149.533	0.273312
Os04g0432900	TRAF-like domain containing protein.	2151.25	0.253899
Os11g0683800	Virulence factor, pectin lyase fold family protein.	2153.401	0.266432
Os03g0171300	Similar to DNA-binding protein-like.	2153.811	0.262354
Os05g0192100	Acid phosphatase (Class B) family protein.	2153.978	0.243544
Os11g0151400	Cytochrome P450 family protein.	2154.654	0.305110
Os05g0499800	UDP-glucuronosyl/UDP-glucosyltransferase family protein.	2156.31	0.277085
Os04g0627900	Translation initiation factor SUI1 domain containing protein.	2156.974	0.289804
Os09g0378700	U box domain containing protein.	2157.897	0.247668
Os08g0508000	Cytochrome P450 family protein.	2158.259	0.276462
Os11g0524800		2161.513	0.305491
Os11g0646300	NB-ARC domain containing protein.	2163.04	0.319301
Os11g0173700	Protein kinase-like domain containing protein.	2165.011	0.300285
Os03g0430500	Proteinase inhibitor, propeptide domain containing protein.	2166.51	0.266596
Os02g0821400	Protein kinase-like domain containing protein.	2167.038	0.316800
Os03g0568400		2167.967	0.328430
Os03g0847900	Conserved hypothetical protein.	2168.035	0.284471
Os06g0104200	Similar to OsNAC7 protein.	2169.807	0.251916
Os11g0702300	Zinc finger, C2H2-type domain containing protein.	2171.032	0.304865
Os02g0293400	Similar to Ubiquitin ligase SINAT5 (EC 6.3.2.-) (Seven in absentia homolog 5). Splice isoform 2.	2173.551	0.263293
Os10g0490800	Similar to NtPRp27.	2173.635	0.298882
Os11g0127600	No apical meristem (NAM) protein domain containing protein.	2174.737	0.259620
Os04g0450000	Zinc finger, FYVE/PHD-type domain containing protein.	2174.833	0.303968
Os02g0721200	Ubiquitin-conjugating enzyme, E2 domain containing protein.	2175.949	0.319232
Os01g0946500	Similar to Glucan endo-1,3-beta-glucosidase GV (EC 3.2.1.39) ((1->3)-beta-glucan endohydrolase GV) ((1->3)-beta-glucanase isoenzyme GV) (Beta-1,3- endoglucanase GV).	2176.912	0.253922
Os08g0563400	Similar to LOB domain protein 17.	2178.545	0.274054
Os11g0535600	C2 calcium/lipid-binding region, CaLB domain containing protein.	2179.318	0.301335
Os04g0554200	Major sperm protein domain containing protein.	2179.724	0.279070
Os06g0132100	Lung seven transmembrane receptor family protein.	2179.889	0.262851
Os01g0373800	Conserved hypothetical protein.	2180.366	0.290756
Os04g0444300	Conserved hypothetical protein.	2181.931	0.241761
Os03g0813200	Similar to Nucleolin.	2182.641	0.315876
Os02g0695800	Similar to Oligopeptide transporter 7 (AtOPT7).	2183.045	0.251048
Os06g0113800	Similar to Kinetechore (Skp1p-like) protein-like.	2185.643	0.284444
Os01g0824800	Conserved hypothetical protein.	2185.914	0.303656
Os02g0641000	Similar to Transcription factor L2.	2188.977	0.304316
Os05g0363200	UDP-glucuronic acid decarboxylase.	2188.99	0.242722
Os05g0297300	Protein of unknown function DUF1618 domain containing protein.	2189.568	0.325915
Os03g0108400	Snf7 family protein.	2190.669	0.319155
Os03g0255900	Conserved hypothetical protein.	2191.43	0.296325
Os04g0538400	Similar to Nodulin 21 (N-21).	2192.112	0.272553
Os03g0277700	Protein of unknown function DUF26 domain containing protein.	2192.495	0.268265
Os08g0160600	Conserved hypothetical protein.	2192.653	0.322549
Os05g0361500	Similar to Pectinmethylesterase precursor (EC 3.1.1.11) (Fragment).	2193.039	0.273457
Os07g0692800	Similar to Eukaryotic translation initiation factor 2 subunit 1 (Eukaryotic translation initiation factor 2 alpha subunit) (eIF-2-alpha) (EIF- 2alpha) (EIF-2A) (Fragment).	2193.269	0.311519
Os11g0514600	Similar to Somatic embryogenesis receptor kinase 1.	2195.852	0.320144
Os09g0546100	Auxin responsive SAUR protein family protein.	2196.456	0.319541
Os10g0459700	Similar to Xyloglucan galactosyltransferase KATAMARI 1 (EC 2.4.1.-) (MURUS3 protein).	2196.881	0.256700
Os02g0539200	U box domain containing protein.	2198.646	0.291755
Os03g0633800	Similar to IAA6 (Fragment).	2200.825	0.250098
Os01g0238700	Oligopeptide transporter OPT superfamily protein.	2201.338	0.314786
Os02g0718100	Conserved hypothetical protein.	2201.559	0.238736
Os11g0109300		2202.425	0.316530
Os05g0440500		2205.494	0.323633
Os05g0516800	Similar to Ras-related protein RIC2.	2206.973	0.267833
Os05g0553400	Similar to Myb-related transcription factor-like protein (MYB transcription factor).	2209.112	0.272620
Os12g0163800	Protein kinase domain containing protein.	2209.433	0.306649
Os02g0583300	En/Spm-like transposon proteins family protein.	2210.068	0.322631
Os12g0572700	Exostosin-like family protein.	2211.676	0.316017
Os02g0521700	Conserved hypothetical protein.	2211.818	0.319423
Os02g0614300	Similar to ANT-like protein.	2211.99	0.265761
Os10g0439200	Similar to Alpha-expansin OsEXPA25.	2212.844	0.222009
Os03g0287400	Similar to LOB domain protein 4.	2212.854	0.256994
Os07g0118000	Protein kinase-like domain containing protein.	2213.024	0.317427
Os11g0649700	Protein of unknown function DUF588 family protein.	2213.417	0.262769
Os06g0271000	UDP-glucuronosyl/UDP-glucosyltransferase family protein.	2215.291	0.242841
Os06g0591200	Conserved hypothetical protein.	2217.635	0.295246
Os03g0720800	Similar to MYB transcription factor R2R3 type.	2220.246	0.301788
Os07g0541800	Similar to KI domain interacting kinase 1.	2223.327	0.283821
Os02g0731500	AWPM-19-like family protein.	2225.4	0.271962
Os04g0120100	Conserved hypothetical protein.	2228.46	0.309915
Os11g0191500	Conserved hypothetical protein.	2230.163	0.324476
Os06g0608600	SFT2-like family protein.	2232.911	0.226671
Os11g0649500	Conserved hypothetical protein.	2233.687	0.277975
Os01g0605700	MtN3 and saliva related transmembrane protein family protein.	2234.563	0.274574
Os02g0268600	Expansin/Lol pI family protein.	2234.623	0.288073
Os11g0136600	Similar to Calcium-dependent protein kinase (Fragment).	2235.912	0.254599
Os11g0165700	Jacalin-related lectin domain containing protein.	2236.348	0.317932
Os12g0550700	Protein of unknown function DUF635 family protein.	2237.63	0.316313
Os03g0673700	Non-protein coding transcript, unclassifiable transcript.	2238.31	0.269942
Os07g0521300	Conserved hypothetical protein.	2238.647	0.254477
Os01g0781100	Similar to NBS-LRR protein (Fragment).	2238.964	0.280622
Os07g0499900	Cyclin-like F-box domain containing protein.	2241.183	0.306556
Os04g0472400		2241.22	0.314610
Os11g0656700	Similar to AT.I.24-1 protein (Fragment).	2243.253	0.313198
Os02g0656400	Conserved hypothetical protein.	2243.872	0.269579
Os08g0237800	Similar to Xyloglucan endotransglycosylase (Fragment).	2244.678	0.264899
Os01g0968300	Root cap family protein.	2245.531	0.245776
Os02g0261400	Conserved hypothetical protein.	2245.607	0.315594
Os04g0561900	Peptidase S9A, prolyl oligopeptidase family protein.	2246.667	0.288754
Os03g0359000	Esterase/lipase/thioesterase domain containing protein.	2248.672	0.239799
Os12g0197100	Phosphoribosylglycinamide synthetase domain containing protein.	2249.535	0.240609
Os04g0447800	Glutamate decarboxylase (EC 4.1.1.15).	2250.072	0.286569
Os03g0582300	Non-protein coding transcript, unclassifiable transcript.	2250.442	0.278775
Os03g0215700	Myosin II heavy chain-like family protein.	2251.057	0.278967
Os04g0597300	Similar to WERKY protein (Fragment).	2251.227	0.267992
Os01g0830500	2OG-Fe(II) oxygenase domain containing protein.	2252.982	0.273218
Os07g0457600		2252.982	0.314500
Os08g0173600	Hypothetical protein.	2253.106	0.254229
Os09g0329700	UDP-glucuronosyl/UDP-glucosyltransferase family protein.	2255.596	0.309288
Os03g0230000	Non-protein coding transcript, unclassifiable transcript.	2256.865	0.304174
Os10g0564500	Serine/threonine-protein kinase SAPK3 (EC 2.7.1.37) (Osmotic stress/abscisic acid-activated protein kinase 3) (Protein kinase REK).	2258.625	0.274342
Os03g0598700	Zinc finger, RING-type domain containing protein.	2258.642	0.276462
Os01g0121500	Conserved hypothetical protein.	2259.394	0.292129
Os07g0445600	Conserved hypothetical protein.	2259.6	0.287872
Os02g0203300	UDP-glucuronosyl/UDP-glucosyltransferase family protein.	2261.546	0.274223
Os01g0871300	1-aminocyclopropane-1-carboxylate synthase family protein.	2262.231	0.274619
Os02g0666700	Permease for cytosine/purines, uracil, thiamine, allantoin family protein.	2262.299	0.246898
Os07g0167700	Conserved hypothetical protein.	2262.565	0.295270
Os07g0634900	Myb, DNA-binding domain containing protein.	2264.354	0.276079
Os11g0109200	C-5 cytosine-specific DNA methylase family protein.	2264.629	0.325814
Os04g0641200	Similar to Pectin methylesterase-like protein.	2264.89	0.307804
Os03g0231000	Hypothetical protein.	2267.037	0.299328
Os11g0203400	Non-protein coding transcript, putative npRNA.	2267.981	0.311507
Os01g0124700	Conserved hypothetical protein.	2272.064	0.299803
Os02g0593100		2274.149	0.301339
Os04g0253200	Non-protein coding transcript, unclassifiable transcript.	2275.974	0.315843
Os02g0234000	Conserved hypothetical protein.	2276.739	0.292032
Os02g0215200	Similar to Histone deacetylase (Fragment).	2277.182	0.282751
Os05g0399800	Leucine rich repeat, N-terminal domain containing protein.	2277.759	0.304145
Os03g0249800	Hypothetical protein.	2278.483	0.297301
Os07g0553400	Similar to CSLF2 (Fragment).	2278.761	0.322052
Os10g0401100	Zinc finger, RanBP2-type domain containing protein.	2280.831	0.274104
Os01g0959800	Calcium-binding EF-hand domain containing protein.	2281.831	0.250702
Os08g0395700	Conserved hypothetical protein.	2282.282	0.302404
Os08g0183900	NAD-dependent epimerase/dehydratase family protein.	2282.915	0.317412
Os08g0345500	Cellulose synthase family protein.	2284.306	0.294171
Os01g0814900	Similar to Cytochrome b5 reductase.	2285.503	0.246483
Os04g0678000	Conserved hypothetical protein.	2285.595	0.279896
Os12g0437800	Similar to MPI.	2285.721	0.278082
Os06g0507900		2290.124	0.307351
Os03g0769900	Conserved hypothetical protein.	2293.511	0.314431
Os01g0752200	Enoyl-CoA hydratase/isomerase domain containing protein.	2294.044	0.272957
Os02g0189800	Similar to Felis catus multi-drug resistance related (Fragment).	2295.049	0.266049
Os05g0153900	Plant MuDR transposase domain containing protein.	2295.179	0.310489
Os08g0489300	DNA glycosylase family protein.	2297.066	0.287621
Os03g0245700	Very-long-chain 3-ketoacyl-CoA synthase family protein.	2297.359	0.255871
Os03g0338000	Similar to Alanine:glyoxylate aminotransferase-like protein (Fragment).	2297.781	0.267754
Os06g0304600	Peptidase A1, pepsin family protein.	2298.21	0.283463
Os06g0531000	Glycoside hydrolase, family 17 protein.	2298.364	0.255867
Os09g0568700	Germin family protein.	2298.451	0.234556
Os02g0831700	Similar to Phospholipase A2 precursor (EC 3.1.1.4) (Phosphatidylcholine 2- acylhydrolase) (Group IB phospholipase A2).	2298.791	0.306192
Os10g0549900	Zinc finger, BED-type predicted domain containing protein.	2301.515	0.314360
Os02g0542500	Conserved hypothetical protein.	2301.966	0.261491
Os01g0844400	Zinc finger, DHHC-type domain containing protein.	2302.002	0.253061
Os12g0530200	Non-protein coding transcript, unclassifiable transcript.	2303.338	0.288675
Os10g0437900	HSP20-like chaperone domain containing protein.	2304.685	0.248932
Os06g0612500	Conserved hypothetical protein.	2304.812	0.318130
Os01g0550700		2305.117	0.317330
Os06g0112100	Conserved hypothetical protein.	2306.881	0.259170
Os07g0639500	Similar to Peroxidase precursor (EC 1.11.1.7).	2307.918	0.269174
Os08g0495300	Conserved hypothetical protein.	2311.394	0.317621
Os04g0381500	Hypothetical protein.	2313.655	0.311491
Os02g0761300	Protein of unknown function DUF1645 family protein.	2317.406	0.216873
Os03g0757900	Similar to UDP-glucose 6-dehydrogenase (EC 1.1.1.22) (UDP-Glc dehydrogenase) (UDP-GlcDH) (UDPGDH).	2319.503	0.253805
Os03g0666700	Protein of unknown function DUF887, TLC-like family protein.	2322.084	0.251134
Os08g0245200	Similar to 4-coumarate--CoA ligase 1 (EC 6.2.1.12) (4CL 1) (4-coumaroyl-CoA synthase 1).	2323.136	0.287577
Os02g0447300		2324.226	0.304795
Os01g0311800	Similar to Pectin methylesterase 8 (Fragment).	2324.597	0.279554
Os01g0237500	NmrA-like family protein.	2326.893	0.259600
Os11g0300700	Protein kinase domain containing protein.	2331.694	0.236095
Os03g0257600	Protein of unknown function DUF292, eukaryotic domain containing protein.	2334.473	0.283029
Os03g0269400	Conserved hypothetical protein.	2334.481	0.295268
Os09g0248900	Isopenicillin N synthase family protein.	2336.449	0.272646
Os03g0179400	Similar to Avr9/Cf-9 induced kinase 1.	2342.81	0.303156
Os08g0342300	Similar to Serine/threonine-protein kinase BRI1-like 1 precursor (EC 2.7.1.37) (BRASSINOSTEROID INSENSITIVE 1-like protein 1).	2343.607	0.269623
Os08g0475400	Esterase/lipase/thioesterase domain containing protein.	2346.618	0.280599
Os12g0240900	Similar to Caffeic acid 3-O-methyltransferase (EC 2.1.1.68) (S-adenosysl-L- methionine:caffeic acid 3-O-methyltransferase) (COMT) (CAOMT).	2348.435	0.298454
Os02g0547100	Similar to mutator-like transposase [Oryza sativa (japonica cultivar-group)].	2350.194	0.301899
Os11g0608300		2350.62	0.245791
Os09g0432900	Glycosyl transferase, family 31 protein.	2351.754	0.293862
Os02g0125400	Cyclin-like domain containing protein.	2351.961	0.271782
Os07g0185000	Similar to MAP kinase (Ser/Thr kinase).	2353.274	0.278935
Os01g0892400	Pectinacetylesterase family protein.	2354.257	0.215543
Os05g0169500	Conserved hypothetical protein.	2354.832	0.317563
Os08g0124700	Similar to Resistance protein candidate (Fragment).	2355.984	0.234634
Os02g0710500	Similar to Receptor protein kinase.	2356.567	0.286996
Os02g0786500	Similar to PR-1a pathogenesis related protein (Hv-1a) precursor.	2356.628	0.277671
Os06g0632200	Conserved hypothetical protein.	2357.296	0.256850
Os05g0316200	Conserved hypothetical protein.	2361.101	0.286069
Os09g0454900	Curculin-like (mannose-binding) lectin domain containing protein.	2361.478	0.273953
Os04g0508600	Lung seven transmembrane receptor family protein.	2362.314	0.306548
Os09g0507300	Similar to L-ascorbate oxidase precursor (EC 1.10.3.3) (Ascorbase) (ASO).	2362.819	0.272573
Os09g0510000	Conserved hypothetical protein.	2363.593	0.273130
Os09g0379500	Conserved hypothetical protein.	2366.816	0.303827
Os06g0223900	Non-protein coding transcript, putative npRNA.	2368.214	0.237839
Os02g0612200	Conserved hypothetical protein.	2368.443	0.282184
Os05g0108600	Similar to Xylem cysteine proteinase 2 precursor (EC 3.4.22.-) (AtXCP2).	2368.957	0.254157
Os01g0850700	Cupredoxin domain containing protein.	2369.278	0.266621
Os04g0433300	Conserved hypothetical protein.	2369.407	0.259353
Os04g0636200	Hpt domain containing protein.	2369.75	0.199191
Os05g0501200	Basic helix-loop-helix dimerisation region bHLH domain containing protein.	2371.749	0.300013
Os03g0366100	Hypothetical protein.	2372.836	0.207114
Os08g0171700	Non-protein coding transcript, uncharacterized transcript.	2373.023	0.292925
Os01g0825000	Similar to LOB domain protein 12.	2373.149	0.213865
Os06g0166500	Similar to Auxin-responsive protein IAA20 (Indoleacetic acid-induced protein 20).	2374.464	0.208016
Os10g0456100	Similar to Brn1-like protein.	2376.704	0.289239
Os06g0701900	Auxin responsive SAUR protein family protein.	2378.205	0.248244
Os01g0509800		2378.964	0.303454
Os10g0116300	EF-Hand type domain containing protein.	2379.018	0.279969
Os11g0121000		2380.529	0.254706
Os01g0930500	Conserved hypothetical protein.	2382.032	0.254802
Os08g0176900	Similar to Transcription factor HBP-1b(C38) (Fragment).	2382.076	0.281158
Os01g0280500	Similar to Eukaryotic translation initiation factor 6 (eIF-6) (B4 integrin interactor) (CAB) (p27(BBP)) (B(2)GCN homolog).	2382.131	0.298540
Os04g0633200	Curculin-like (mannose-binding) lectin domain containing protein.	2383.281	0.292503
Os10g0422800	Conserved hypothetical protein.	2383.64	0.244299
Os11g0169900	Similar to Vacuolar ATP synthase 16 kDa proteolipid subunit (EC 3.6.3.14) (V- ATPase 16 kDa proteolipid subunit) (Fragment).	2383.798	0.273029
Os03g0128200	Conserved hypothetical protein.	2384.178	0.277736
Os01g0868900	Proteinase inhibitor I9, subtilisin propeptide domain containing protein.	2386.337	0.258339
Os05g0248300	Conserved hypothetical protein.	2386.907	0.301702
Os02g0160100	Conserved hypothetical protein.	2387.13	0.315855
Os01g0516800	ABC transporter related domain containing protein.	2388.869	0.305168
Os11g0203900	Conserved hypothetical protein.	2389.347	0.314417
Os12g0120500	Protein of unknown function DUF567 family protein.	2389.488	0.260988
Os03g0829000	Fumarylacetoacetate (FAA) hydrolase family protein.	2390.143	0.258478
Os07g0158800	Protein of unknown function DUF266, plant family protein.	2391.052	0.255665
Os08g0205200	Equilibrative nucleoside transporter 1.	2393.851	0.243942
Os01g0355100	Similar to Jasmonate-induced protein.	2393.939	0.305248
Os06g0687900	Glycosyl transferase, family 43 protein.	2394.687	0.266757
Os09g0279300	Mitochondrial import inner membrane translocase, subunit Tim17/22 family protein.	2396.765	0.293101
Os02g0261800	Leucine-rich repeat 2 containing protein.	2397.364	0.313020
Os03g0718400	Hypothetical protein.	2397.71	0.313145
Os07g0655800	Conserved hypothetical protein.	2397.917	0.244398
Os02g0572600	Protein kinase PKN/PRK1, effector domain containing protein.	2398.37	0.225586
Os02g0626600	Phenylalanine ammonia-lyase family protein.	2398.373	0.249907
Os04g0587500	HAT dimerisation domain containing protein.	2399.38	0.278766
Os09g0473600	Conserved hypothetical protein.	2401.238	0.261653
Os03g0321700	Similar to WRKY transcription factor 55.	2401.94	0.247100
Os11g0303600	Similar to Herbicide safener binding protein.	2402.411	0.295923
Os11g0117700	Conserved hypothetical protein.	2405.953	0.275065
Os04g0627400	PAK-box/P21-Rho-binding domain containing protein.	2406.184	0.271680
Os01g0847100	Conserved hypothetical protein.	2406.305	0.287021
Os08g0156000	Conserved hypothetical protein.	2407.5	0.307055
Os08g0101800	Protein of unknown function DUF821, CAP10-like family protein.	2409.239	0.296523
Os04g0481800	Membrane bound O-acyl transferase, MBOAT family protein.	2410.869	0.301708
Os03g0854600	Concanavalin A-like lectin/glucanase domain containing protein.	2411.305	0.281990
Os03g0772800	Cytochrome c oxidase, subunit VIa family protein.	2411.94	0.255698
Os01g0680200	Protein of unknown function DUF6, transmembrane domain containing protein.	2412.46	0.215975
Os03g0757000	UDP-glucuronosyl/UDP-glucosyltransferase family protein.	2413.485	0.314046
Os07g0194100	Similar to OSK2 (Fragment).	2414.374	0.266318
Os01g0752500	Similar to Ethylene-responsive transcription factor 6 (Ethylene-responsive element binding factor 6) (EREBP-6) (AtERF6).	2414.612	0.316182
Os07g0125000	Similar to Pathogenesis-related protein PR-1 precursor.	2415.891	0.260430
Os04g0179200	Similar to Stem secoisolariciresinol dehydrogenase (Fragment).	2416.326	0.285510
Os06g0486300	Similar to Mlo.	2416.384	0.279691
Os12g0639500	AAA ATPase, central region domain containing protein.	2416.771	0.272597
Os10g0456000	Conserved hypothetical protein.	2417.953	0.259126
Os04g0449800	Esterase/lipase/thioesterase domain containing protein.	2418.577	0.239603
Os03g0638900	Cyclin-like F-box domain containing protein.	2420.415	0.268831
Os02g0582800	Conserved hypothetical protein.	2422.121	0.282350
Os01g0112400	Major intrinsic protein family protein.	2423.39	0.273288
Os10g0521500	Esterase/lipase/thioesterase domain containing protein.	2423.615	0.289122
Os06g0689600	Similar to S-receptor kinase-like protein 1.	2424.245	0.315699
Os02g0180900	Hypothetical protein.	2424.679	0.309422
Os01g0678400	Conserved hypothetical protein.	2425.182	0.284957
Os07g0649300	Armadillo-like helical domain containing protein.	2425.971	0.291347
Os02g0156400	Leucine rich repeat, N-terminal domain containing protein.	2426.091	0.296263
Os06g0674100	Conserved hypothetical protein.	2427.28	0.273623
Os02g0327500	Protein of unknown function DUF266, plant family protein.	2432.26	0.261390
Os05g0477100	Conserved hypothetical protein.	2433.071	0.316236
Os01g0374600	Cupredoxin domain containing protein.	2433.156	0.247643
Os03g0134500		2433.976	0.242276
Os10g0554900	Protein of unknown function DUF566 family protein.	2434.644	0.279494
Os11g0154500	No apical meristem (NAM) protein domain containing protein.	2435.31	0.305009
Os06g0727900	Protein of unknown function DUF23 family protein.	2435.5	0.303084
Os08g0327700	Late embryogenesis abundant (LEA) group 1 family protein.	2436.647	0.247333
Os01g0587000	Similar to Vacuolar ATP synthase subunit d (EC 3.6.3.14) (V-ATPase d subunit) (Vacuolar proton pump d subunit) (V-ATPase 41 KDa accessory protein) (DVA41).	2437.109	0.250736
Os04g0196600	Protein of unknown function DUF563 family protein.	2438.126	0.293298
Os01g0681700	Conserved hypothetical protein.	2438.57	0.296190
Os05g0143000	Conserved hypothetical protein.	2439.2	0.243235
Os02g0773200	Universal stress protein (Usp) family protein.	2439.999	0.230739
Os07g0524000	Conserved hypothetical protein.	2440.341	0.276441
Os04g0508900	Ssl1-like domain containing protein.	2440.791	0.307183
Os06g0297500	Conserved hypothetical protein.	2443.277	0.300563
Os03g0200400	Conserved hypothetical protein.	2444.264	0.300940
Os10g0560600	Non-protein coding transcript, unclassifiable transcript.	2446.17	0.282663
Os03g0317300	Peptidase A1, pepsin family protein.	2446.466	0.285900
[truncated: 25,201 more rows]

## Sheet: Os01g0701500
Locus ID	Description	Mutual Rank	Weighted PCC
Os06g0221000	Similar to P-type R2R3 Myb protein (Fragment).	33.764	0.526573
Os04g0590100	Heavy metal transport/detoxification protein domain containing protein.	35.567	0.526874
Os02g0663900	Similar to Phosphoribosyltransferase (Fragment).	50.715	0.544734
Os02g0280300	Similar to Xyloglucan endotransglycosylase (Fragment).	61.384	0.512507
Os02g0261600	NB-ARC domain containing protein.	72.87	0.533282
Os10g0399200	Similar to Cystathionine gamma-synthase isoform 2 (EC 4.2.99.9).	75.498	0.503162
Os11g0573900	Conserved hypothetical protein.	76.105	0.531312
Os12g0150700		81.443	0.510397
Os01g0928600	Similar to Serine palmitoyltransferase (Fragment).	98.534	0.526181
Os01g0521600	Similar to NBS-LRR type resistance protein (Fragment).	99.348	0.508237
Os04g0326000	TNP1/EN/SPM-like transposon protein domain containing protein.	111.086	0.509454
Os06g0145300	Transferase family protein.	111.283	0.508746
Os04g0655000	Curculin-like (mannose-binding) lectin domain containing protein.	126.333	0.470674
Os05g0456200	Similar to Aldose reductase.	129.518	0.497620
Os01g0149700	Protein kinase-like domain containing protein.	131.875	0.480682
Os11g0462900	NB-ARC domain containing protein.	140.071	0.490214
Os07g0432300	Conserved hypothetical protein.	140.478	0.493966
Os01g0810600	Protein kinase-like domain containing protein.	142.113	0.508823
Os06g0475800	Similar to Transposase.	145.365	0.504762
Os12g0108900	UBA-like domain containing protein.	145.389	0.508438
Os02g0690600	U box domain containing protein.	149.573	0.491985
Os04g0182900	Amidase family protein.	156.614	0.498783
Os07g0132100	Concanavalin A-like lectin/glucanase domain containing protein.	159.075	0.502688
Os03g0119600	Conserved hypothetical protein.	159.916	0.464374
Os04g0168400	Conserved hypothetical protein.	165.336	0.476758
Os10g0166500		171.628	0.504812
Os01g0290300	Similar to Transposase (Fragment).	172.206	0.507047
Os08g0105400	Similar to Cytochrome P450 71C4 (EC 1.14.-.-).	182.814	0.503787
Os06g0174800	RNA-directed DNA polymerase (Reverse transcriptase) domain containing protein.	184.748	0.499476
Os04g0274300		185.427	0.474741
Os09g0258700	MtN3 and saliva related transmembrane protein family protein.	188.738	0.504077
Os11g0198900	Non-protein coding transcript, unclassifiable transcript.	190.174	0.497575
Os11g0258500	Disease resistance protein family protein.	190.641	0.499991
Os12g0455000	Conserved hypothetical protein.	194.036	0.480979
Os08g0431900	Transcription factor MADS23.	208.327	0.495144
Os06g0587100	Conserved hypothetical protein.	209.94	0.448464
Os11g0209900	Aminotransferase, class V family protein.	212.384	0.482793
Os12g0206800	Transcription factor, MADS-box domain containing protein.	213.11	0.497478
Os02g0317000	Hypothetical protein.	218.115	0.497506
Os09g0251100		218.902	0.486322
Os01g0358700	Similar to Powdery mildew resistance protein PM3b.	219.148	0.487331
Os11g0568200	Leucine rich repeat, N-terminal domain containing protein.	221.337	0.495350
Os07g0501100	Similar to Chalcone synthase 2 (EC 2.3.1.74) (Naringenin-chalcone synthase 2).	225.213	0.480347
Os05g0525600	Protein kinase-like domain containing protein.	234.821	0.476944
Os08g0373400	Disease resistance protein family protein.	238.747	0.474430
Os04g0244900	Actin-binding FH2 domain containing protein.	243.169	0.495867
Os11g0101300		244.728	0.476515
Os04g0312000	Disease resistance protein family protein.	246.949	0.482523
Os11g0591800	Barwin-related endoglucanase domain containing protein.	250.116	0.478404
Os11g0127000	Similar to NAC-domain containing protein 21/22 (ANAC021) (ANAC022).	255.969	0.491980
Os11g0616100	Similar to Serine/threonine-protein kinase mos (EC 2.7.1.37) (Oocyte maturation factor mos) (Fragment).	260.121	0.475505
Os01g0603100	Disease resistance protein family protein.	260.154	0.359042
Os09g0561000	Protein kinase domain containing protein.	264.371	0.453059
Os07g0203500	Conserved hypothetical protein.	268.983	0.494080
Os01g0207900	Protein of unknown function DUF6, transmembrane domain containing protein.	270.788	0.430571
Os09g0429400	GPCR, family 3, metabotropic glutamate receptor-like protein.	271.065	0.472136
Os03g0718400	Hypothetical protein.	274.483	0.481647
Os04g0359700	Alcohol dehydrogenase superfamily, zinc-containing protein.	275.064	0.460196
Os04g0495000	Protein of unknown function DUF642 family protein.	281.025	0.482299
Os10g0151100	Growth factor, receptor domain containing protein.	281.936	0.468163
Os11g0597400		282.751	0.481928
Os12g0614800	EGF-like calcium-binding domain containing protein.	283.076	0.468513
Os02g0587600	Conserved hypothetical protein.	284.431	0.468658
Os04g0252300	Reverse transcriptase, RNA-dependent DNA polymerase family protein.	285.431	0.485383
Os12g0177200	Hypothetical protein.	293.28	0.479642
Os10g0107100		296.041	0.484361
Os02g0646900	Amine oxidase domain containing protein.	296.833	0.480141
Os12g0257800	Similar to Laccase (EC 1.10.3.2) (Fragment).	297.651	0.448401
Os12g0168500	Hypothetical protein.	297.973	0.482968
Os07g0160000	Peptidase C19, ubiquitin carboxyl-terminal hydrolase 2 family protein.	298.278	0.483791
Os11g0133300	Similar to Resistance protein candidate (Fragment).	298.354	0.468211
Os01g0962900	Similar to Peroxidase BP 1 precursor.	299.282	0.453398
Os04g0304400	Similar to MADS-box protein AGL16-II.	313.678	0.458374
Os06g0625200	Peptidoglycan-binding LysM domain containing protein.	314.862	0.461226
Os06g0561800	Similar to Multidrug resistance associated protein 1.	315.544	0.480996
Os06g0272800	Protein of unknown function DUF231, plant domain containing protein.	319.853	0.462722
Os03g0734000	Pentatricopeptide repeat containing protein.	326.533	0.462461
Os07g0570900	Non-protein coding transcript, unclassifiable transcript.	327.451	0.480567
Os05g0522400	Zinc finger, SWIM-type domain containing protein.	329.351	0.479664
Os05g0457000	Conserved hypothetical protein.	329.754	0.478385
Os04g0593500	Bet v I allergen family protein.	331.397	0.477319
Os12g0104200	Conserved hypothetical protein.	335.166	0.479004
Os05g0440500		340.118	0.478718
Os04g0624300	Similar to Polyphenol oxidase (EC 1.10.3.1) (Fragment).	342.672	0.454214
Os11g0109200	C-5 cytosine-specific DNA methylase family protein.	345.3	0.481579
Os01g0752500	Similar to Ethylene-responsive transcription factor 6 (Ethylene-responsive element binding factor 6) (EREBP-6) (AtERF6).	352.114	0.480290
Os10g0333700	Plant disease resistance response protein family protein.	355.379	0.436654
Os05g0169500	Conserved hypothetical protein.	356.459	0.478467
Os04g0622700	Bromodomain containing protein.	360.375	0.478077
Os06g0725500	Protein of unknown function DUF241, plant family protein.	369.665	0.439993
Os07g0175400	Cation channel, non-ligand gated family protein.	373.561	0.469755
Os10g0104800	Protein kinase-like domain containing protein.	373.794	0.479293
Os02g0831500	Similar to Sucrose synthase.	374.484	0.467753
Os07g0416900	Similar to Omega-6 fatty acid desaturase, endoplasmic reticulum isozyme 2 (EC 1.14.19.-).	377.862	0.442969
Os12g0134900	Cytochrome P450 family protein.	378.235	0.435432
Os09g0349100	Protein kinase-like domain containing protein.	382.424	0.450787
Os08g0428800	Similar to High mobility group I/Y-2.	385.943	0.453104
Os01g0161900		388.968	0.478096
Os06g0474300	Methyltransferase type 11 domain containing protein.	390.369	0.464132
Os04g0434900	Conserved hypothetical protein.	392.33	0.472253
Os03g0598600	Bacterial immunoglobulin/albumin-binding domain containing protein.	393.319	0.475798
Os12g0228300	Conserved hypothetical protein.	394.258	0.471419
Os03g0757600	UDP-glucuronosyl/UDP-glucosyltransferase family protein.	394.497	0.459918
Os02g0811200	Protein kinase-like domain containing protein.	394.8	0.471575
Os01g0701400	Cytochrome P450 family protein.	395.08	0.423239
Os01g0741800	HAT dimerisation domain containing protein.	395.894	0.474679
Os05g0527600	Conserved hypothetical protein.	396.496	0.458342
Os07g0664100	Glucose/ribitol dehydrogenase family protein.	398.216	0.439628
Os07g0528100	Reverse transcriptase, RNA-dependent DNA polymerase family protein.	398.658	0.468944
Os12g0127800	VQ domain containing protein.	404.317	0.458808
Os10g0547900		404.821	0.470333
Os01g0618300	Armadillo-like helical domain containing protein.	409.774	0.431413
Os07g0546500	Conserved hypothetical protein.	410.375	0.474990
Os05g0188900	Similar to Acid phosphatase.	414.789	0.468475
Os08g0172800	Conserved hypothetical protein.	414.806	0.472467
Os11g0688000	Conserved hypothetical protein.	415.04	0.469879
Os06g0621600	Disease resistance protein family protein.	425.027	0.387519
Os09g0550500	Curculin-like (mannose-binding) lectin domain containing protein.	426.746	0.463383
Os12g0165500	Exo70 exocyst complex subunit family protein.	426.95	0.470719
Os06g0590100		427.532	0.466148
Os01g0153000	Protein kinase-like domain containing protein.	432.434	0.470699
Os12g0444800	Similar to O-methyltransferase ZRP4 (EC 2.1.1.-) (OMT).	433.311	0.463253
Os02g0204700	Cytochrome P450 family protein.	435.247	0.416637
Os02g0260000	Non-protein coding transcript, unclassifiable transcript.	437.447	0.471482
Os06g0325700	Conserved hypothetical protein.	437.568	0.467732
Os12g0486800	Conserved hypothetical protein.	440.229	0.464044
Os09g0304400	Conserved hypothetical protein.	442.502	0.447607
Os06g0169900	Similar to GOS9 protein.	444.455	0.444056
Os07g0118000	Protein kinase-like domain containing protein.	445.457	0.465204
Os02g0147500	Conserved hypothetical protein.	449.346	0.468222
Os02g0587800	Virulence factor, pectin lyase fold family protein.	451.059	0.441494
Os06g0700100	Protein prenyltransferase domain containing protein.	451.439	0.468068
Os06g0679200	Non-protein coding transcript, unclassifiable transcript.	454.244	0.463370
Os03g0568400		456.837	0.467652
Os07g0531200	Conserved hypothetical protein.	459.381	0.438561
Os08g0424700	Disease resistance protein family protein.	459.499	0.449072
Os06g0211100	Similar to Glycine-rich cell wall structural protein 1 precursor.	465.742	0.442460
Os02g0618700	Lung seven transmembrane receptor family protein.	466.99	0.457280
Os09g0107600	Reverse transcriptase, RNA-dependent DNA polymerase family protein.	472.754	0.468555
Os03g0368000	Similar to Peroxidase 1.	474.999	0.434596
Os06g0689600	Similar to S-receptor kinase-like protein 1.	481.871	0.468622
Os10g0130200	Cyclin-like F-box domain containing protein.	482.044	0.445654
Os02g0586000	Quinonprotein alcohol dehydrogenase-like domain containing protein.	484.004	0.422784
Os11g0464700	Hypothetical protein.	484.433	0.465050
Os05g0422200	Conserved hypothetical protein.	484.606	0.455628
Os11g0303300	Winged helix repressor DNA-binding domain containing protein.	485.543	0.457772
Os03g0710700	Conserved hypothetical protein.	485.852	0.442034
Os07g0457500	Hypothetical protein.	485.983	0.465480
Os02g0298600	Similar to Reverse transcriptase (Fragment).	486.736	0.459705
Os04g0432100	GRAS transcription factor domain containing protein.	488.655	0.448171
Os02g0721200	Ubiquitin-conjugating enzyme, E2 domain containing protein.	490.526	0.456589
Os04g0274700	Conserved hypothetical protein.	490.681	0.460405
Os02g0791400	Cytochrome oxidase c, subunit VIb family protein.	490.782	0.436420
Os02g0485800	Transferase family protein.	492.423	0.457880
Os07g0553400	Similar to CSLF2 (Fragment).	498.356	0.467130
Os01g0120900	Conserved hypothetical protein.	498.767	0.460135
Os10g0204000		499.323	0.438180
Os01g0554400	Conserved hypothetical protein.	504.623	0.453746
Os11g0172800	Protein kinase-like domain containing protein.	506.156	0.460386
Os12g0245100	Hypothetical protein.	507.32	0.442309
Os06g0293100	Conserved hypothetical protein.	507.701	0.443659
Os06g0716200	Thaumatin, pathogenesis-related family protein.	508.091	0.437925
Os05g0119500	Hypothetical protein.	508.222	0.463236
Os02g0609200	Similar to ATOZI1 protein (Stress-induced protein OZI1) (AT0ZI1 protein).	508.926	0.427991
Os08g0395400	Non-protein coding transcript, uncharacterized transcript.	512.254	0.463596
Os11g0224400	Conserved hypothetical protein.	514.445	0.453000
Os08g0427000	Non-protein coding transcript, unclassifiable transcript.	515.29	0.463164
Os06g0483400	Non-protein coding transcript, unclassifiable transcript.	518.965	0.453150
Os11g0157900	Conserved hypothetical protein.	521.227	0.464572
Os10g0326700	Conserved hypothetical protein.	521.344	0.456628
Os03g0583700	Proteasome maturation factor UMP1 family protein.	521.776	0.460675
Os01g0118700	Similar to HGA4.	522.009	0.462937
Os04g0423800	Peroxidase (EC 1.11.1.7).	523.345	0.435847
Os06g0164900	Curculin-like (mannose-binding) lectin domain containing protein.	523.948	0.406264
Os02g0529800	Cytochrome P450 family protein.	526.133	0.436584
Os12g0608900	Protein of unknown function DUF26 domain containing protein.	527.491	0.458560
Os11g0230400	Proteinase inhibitor I4, serpin family protein.	527.792	0.457637
Os06g0330400	Sterol desaturase family protein.	529.141	0.456583
Os01g0495200	Conserved hypothetical protein.	529.623	0.463841
Os02g0584200	Conserved hypothetical protein.	531.813	0.424820
Os07g0640400		534.093	0.459384
Os03g0682600	Similar to Argonaute 4 protein.	535.792	0.411424
Os03g0643200		539.347	0.446907
Os11g0512900		539.965	0.457124
Os04g0621900	Conserved hypothetical protein.	543.694	0.431981
Os04g0603300	Hypothetical protein.	545.915	0.462027
Os12g0117300	Non-protein coding transcript, unclassifiable transcript.	546.322	0.460931
Os08g0352100	Conserved hypothetical protein.	546.702	0.378965
Os06g0279900	Disease resistance protein family protein.	547.985	0.428162
Os09g0332300		551.358	0.457105
Os09g0381400	Similar to Ervatamin C (EC 3.4.22.-) (ERV-C).	551.738	0.411934
Os10g0351300	Cytochrome P450 family protein.	552.09	0.419838
Os12g0524600		552.36	0.459728
Os01g0965300	Non-protein coding transcript, unclassifiable transcript.	552.494	0.439094
Os02g0510000	Similar to Chaperone protein dnaJ.	553.144	0.357670
Os01g0550800	Protein of unknown function DUF239, plant domain containing protein.	554.083	0.433493
Os07g0243000	UDP-glucuronosyl/UDP-glucosyltransferase family protein.	557.171	0.462426
Os08g0246100	Conserved hypothetical protein.	557.71	0.446672
Os03g0732000	Similar to Isopentenyl/dimethylallyl diphosphate synthase (Fragment).	558.122	0.431911
Os05g0297300	Protein of unknown function DUF1618 domain containing protein.	559.112	0.460614
Os03g0124100	Fringe-like family protein.	560.35	0.453407
Os09g0371300	Major facilitator superfamily protein.	562.832	0.444342
Os05g0406200	Inosine/uridine-preferring nucleoside hydrolase domain containing protein.	563.097	0.461424
Os04g0132400	Conserved hypothetical protein.	563.223	0.416665
Os11g0556400	Protein kinase-like domain containing protein.	564.792	0.447729
Os05g0525700	Conserved hypothetical protein.	565.661	0.453730
Os06g0612500	Conserved hypothetical protein.	568.102	0.453787
Os04g0162800	Protein of unknown function DUF594 family protein.	572.252	0.424589
Os06g0170800	Peptidase aspartic, catalytic domain containing protein.	572.928	0.456991
Os01g0152600	Serine/threonine protein kinase domain containing protein.	573.081	0.460415
Os11g0618200	Conserved hypothetical protein.	573.46	0.457040
Os11g0170700	Reverse transcriptase, RNA-dependent DNA polymerase family protein.	574.047	0.456446
Os11g0702000	Conserved hypothetical protein.	578.295	0.449370
Os03g0714800	En/Spm-like transposon proteins family protein.	578.619	0.457470
Os01g0216900	Lipolytic enzyme, G-D-S-L family protein.	580.92	0.431709
Os02g0668200	Similar to Transposase.	581.309	0.455280
Os08g0563200	Protein of unknown function DUF296 domain containing protein.	581.385	0.450578
Os04g0140400	Protein kinase-like domain containing protein.	581.961	0.435065
Os01g0263000	Similar to Peroxidase 9 precursor (EC 1.11.1.7) (Atperox P9) (ATP18a).	583.687	0.435275
Os09g0348200	Conserved hypothetical protein.	584.615	0.438775
Os03g0230000	Non-protein coding transcript, unclassifiable transcript.	586.728	0.435644
Os04g0437000	No apical meristem (NAM) protein domain containing protein.	587.83	0.388107
Os12g0477100	Disease resistance protein family protein.	587.833	0.343973
Os02g0262700	Conserved hypothetical protein.	588.143	0.457668
Os11g0291000	Similar to Beta-D-xylosidase.	588.637	0.444175
Os08g0117800	Sodium/hydrogen exchanger family protein.	591.966	0.456152
Os06g0624100	Proteinase inhibitor, propeptide domain containing protein.	595.687	0.440148
Os08g0344700		596.371	0.456041
Os07g0648000	Armadillo-like helical domain containing protein.	597.072	0.450348
Os01g0160200	Leucine rich repeat, N-terminal domain containing protein.	597.957	0.456317
Os03g0195800	Similar to Sulfate transporter (Fragment).	600.135	0.405842
Os08g0476900	Similar to Patatin-like protein 1.	601.598	0.421126
Os10g0501700	Protein prenyltransferase domain containing protein.	601.837	0.456541
Os08g0198100	Similar to WRKY transcription factor 1 (WRKY DNA-binding protein 1) (Zinc- dependent activator protein 1) (Transcription factor ZAP1).	602.403	0.450684
Os10g0509700	Non-protein coding transcript, unclassifiable transcript.	607.105	0.450142
Os05g0293500	Similar to Pectate lyase B (Fragment).	608.92	0.454636
Os06g0523600	Hypothetical protein.	608.97	0.449031
Os10g0485900	Conserved hypothetical protein.	612.042	0.412128
Os01g0676900	Conserved hypothetical protein.	612.594	0.396947
Os06g0302300		615.037	0.454486
Os03g0108400	Snf7 family protein.	618.463	0.452177
Os12g0607400	Conserved hypothetical protein.	619.682	0.437035
Os04g0316800	Protein of unknown function DUF295 family protein.	625.62	0.449947
Os07g0640800	Non-protein coding transcript, unclassifiable transcript.	626.206	0.451543
Os03g0368300	Similar to Peroxidase 1.	626.967	0.410119
Os03g0686300	Dilute domain containing protein.	627.975	0.449328
Os09g0315600	Concanavalin A-like lectin/glucanase domain containing protein.	628.45	0.456899
Os05g0117300	Conserved hypothetical protein.	632.076	0.444937
Os12g0538600	Glutaredoxin-like, plant II family protein.	633.001	0.453222
Os07g0588400		634.382	0.445930
Os11g0491600		635.998	0.440483
Os08g0376500	Similar to Patatin-like protein 2 (Fragment).	636.36	0.421007
Os04g0651000	Similar to Peroxidase.	638.331	0.438987
Os05g0241900	Retrotransposon gag protein family protein.	639.887	0.454403
Os04g0141200	Concanavalin A-like lectin/glucanase domain containing protein.	640.95	0.405327
Os07g0115700	Protein of unknown function DUF594 family protein.	642.926	0.444957
Os11g0165700	Jacalin-related lectin domain containing protein.	643.679	0.448675
Os01g0882000	Non-protein coding transcript, unclassifiable transcript.	643.761	0.400253
Os08g0545600	Cyclin-like F-box domain containing protein.	645.384	0.444501
Os01g0604600	Carbohydrate kinase, FGGY family protein.	648.819	0.439498
Os03g0294300	Homeodomain-like containing protein.	650.827	0.434474
Os12g0481400	Similar to NBS-LRR disease resistance protein homologue (Fragment).	652.356	0.452458
Os07g0457600		653.114	0.441660
Os08g0141000	Conserved hypothetical protein.	653.339	0.447296
Os09g0395300	Similar to CDPK substrate protein 1.	654.981	0.446081
Os12g0488700	Protein of unknown function DUF593 family protein.	657.096	0.445022
Os05g0477100	Conserved hypothetical protein.	657.892	0.450170
Os10g0135700	Non-protein coding transcript, unclassifiable transcript.	658.63	0.449321
Os01g0114400	Protein kinase-like domain containing protein.	661.586	0.445566
Os06g0325900	Similar to Bx2-like protein.	662.45	0.351861
Os06g0349700	Cytochrome P450 family protein.	662.654	0.361243
Os06g0297500	Conserved hypothetical protein.	662.794	0.441108
Os10g0193100	Plant lipid transfer/seed storage/trypsin-alpha amylase inhibitor domain containing protein.	664.61	0.407537
Os04g0418900	Non-protein coding transcript, unclassifiable transcript.	665.582	0.449053
Os06g0481800		668.412	0.452946
Os03g0365900	Lipolytic enzyme, G-D-S-L family protein.	669.116	0.413764
Os07g0195900		669.489	0.451522
Os06g0527400	Non-protein coding transcript, unclassifiable transcript.	671.291	0.450697
Os05g0470600	Conserved hypothetical protein.	672.83	0.451151
Os02g0112000	Conserved hypothetical protein.	672.857	0.395829
Os01g0280600	Conserved hypothetical protein.	676.331	0.430187
Os04g0460400	Protein of unknown function DUF588 family protein.	678.459	0.403756
Os04g0626300	Conserved hypothetical protein.	679.75	0.448648
Os02g0160400	Similar to Monosaccharide transporter 3.	680.772	0.444722
Os10g0335000	Conserved hypothetical protein.	682.492	0.387275
Os02g0263300		688.783	0.440733
Os11g0542800	Non-protein coding transcript, unclassifiable transcript.	690.065	0.445776
Os09g0349600	Protein kinase-like domain containing protein.	691.014	0.441955
Os01g0326100	Similar to Peroxidase component PR-2 and/or 4 (Fragment).	692.942	0.444886
Os10g0346300	Multicopper oxidase, type 1 domain containing protein.	694.097	0.435932
Os04g0621700		695.266	0.416069
Os06g0662800	Pollen allergen Lol p2 family protein.	695.586	0.449691
Os03g0774900	Ankyrin repeat containing protein.	700.4	0.446293
Os07g0129800	Legume lectin, beta domain containing protein.	700.86	0.400580
Os09g0425300	Similar to Procyclic form specific polypeptide B1-alpha precursor (Procyclin B1- alpha) (PARP).	702.119	0.449719
Os11g0203900	Conserved hypothetical protein.	704.176	0.449429
Os04g0342500		706.155	0.388964
Os01g0550700		708.051	0.449220
Os05g0124600	Conserved hypothetical protein.	710.324	0.447358
Os06g0202600	Conserved hypothetical protein.	710.47	0.440372
Os03g0222500	Conserved hypothetical protein.	712.318	0.449609
Os02g0806500	Conserved hypothetical protein.	712.486	0.386329
Os11g0689300	Similar to Calmodulin-binding protein MPCBP.	714.221	0.449984
Os02g0662300	Hypothetical protein.	720.514	0.448997
Os08g0495300	Conserved hypothetical protein.	720.53	0.447264
Os06g0230200	Hypothetical protein.	720.762	0.446578
Os12g0450200		726.337	0.448449
Os01g0949800	Similar to Glutathione S-transferase GST 28 (EC 2.5.1.18) (Fragment).	730.192	0.414947
Os08g0105700	Similar to Cytochrome P450 71C1 (EC 1.14.-.-).	731.079	0.378507
Os11g0656700	Similar to AT.I.24-1 protein (Fragment).	732.335	0.440576
Os12g0567500	Protein kinase-like domain containing protein.	734.471	0.315671
Os04g0334700	Peptidase A1, pepsin family protein.	734.675	0.450103
Os11g0431400	Peptidase S10, serine carboxypeptidase family protein.	734.9	0.414482
Os10g0130700	Reverse transcriptase, RNA-dependent DNA polymerase family protein.	735.543	0.444668
Os03g0282300	Conserved hypothetical protein.	735.628	0.444232
Os06g0295000	Conserved hypothetical protein.	735.925	0.411279
Os07g0174400	Plant lipid transfer protein/Par allergen family protein.	737.117	0.404763
Os03g0702100	Conserved hypothetical protein.	741.38	0.439474
Os11g0519100	Conserved hypothetical protein.	741.846	0.437902
Os01g0513500	Non-protein coding transcript, unclassifiable transcript.	742.399	0.434203
Os12g0551200	Conserved hypothetical protein.	742.832	0.422280
Os11g0138300	Cytochrome P450 family protein.	743.431	0.381315
Os12g0188500	Conserved hypothetical protein.	745.053	0.448111
Os03g0642900	Conserved hypothetical protein.	745.666	0.390876
Os11g0564900		749.752	0.443994
Os06g0323000	Non-protein coding transcript, unclassifiable transcript.	749.843	0.414607
Os11g0302600	Hypothetical protein.	751.335	0.440690
Os01g0825900	Protein of unknown function Cys-rich family protein.	752.004	0.440284
Os03g0849500	Similar to Powdery mildew resistance protein PM3b.	756.318	0.422957
Os08g0235600	Disease resistance protein family protein.	757.24	0.444510
Os02g0713500	Cyclin-like F-box domain containing protein.	758.567	0.442547
Os12g0259800	Cupredoxin domain containing protein.	758.631	0.401319
Os02g0517700	Conserved hypothetical protein.	758.688	0.408538
Os05g0399800	Leucine rich repeat, N-terminal domain containing protein.	760.38	0.417834
Os05g0197700		762.816	0.444861
Os02g0702300	Conserved hypothetical protein.	765.26	0.434814
Os03g0699800	Conserved hypothetical protein.	765.764	0.405006
Os03g0798000	Aldehyde oxidase and xanthine dehydrogenase, molybdopterin binding domain containing protein.	768.258	0.439814
Os07g0633000	Conserved hypothetical protein.	768.28	0.440242
Os04g0588700	ABC transporter, transmembrane region domain containing protein.	768.735	0.428579
Os08g0515100	Sulfotransferase family protein.	768.835	0.434358
Os04g0354200	FAR1 domain containing protein.	770.393	0.433612
Os12g0577100	RNA-binding region RNP-1 (RNA recognition motif) domain containing protein.	771.453	0.446313
Os12g0559400	Similar to Pib.	772.104	0.435915
Os06g0605300	Conserved hypothetical protein.	775.545	0.442405
Os01g0691000	Similar to Acidic endochitinase SE2 precursor (EC 3.2.1.14).	775.66	0.442077
Os11g0485000	Conserved hypothetical protein.	776.437	0.436852
Os01g0957600	Similar to Elicitor-inducible cytochrome P450.	776.738	0.415291
Os07g0646800	Similar to Avr9/Cf-9 rapidly elicited protein 231.	777.303	0.409622
Os01g0943700	Hypothetical protein.	777.416	0.385453
Os09g0557300	Conserved hypothetical protein.	777.689	0.441700
Os01g0688800	Conserved hypothetical protein.	779.658	0.436103
Os03g0757000	UDP-glucuronosyl/UDP-glucosyltransferase family protein.	779.692	0.441252
Os10g0455100	Conserved hypothetical protein.	781.291	0.405363
Os02g0754400	Myb, DNA-binding domain containing protein.	782.39	0.399977
Os01g0357400	Similar to Alpha-amylase.	785.977	0.437072
Os04g0308600	Conserved hypothetical protein.	787.879	0.369325
Os02g0804100	Ribosomal protein S30 family protein.	791.454	0.436035
Os06g0244700	Armadillo-like helical domain containing protein.	792.004	0.423307
Os11g0600500	EF-Hand type domain containing protein.	792.43	0.427345
Os04g0634900	Conserved hypothetical protein.	793.446	0.439008
Os05g0213900	Virulence factor, pectin lyase fold family protein.	796.133	0.419690
Os11g0156600	TB2/DP1 and HVA22 related protein family protein.	796.832	0.423317
Os01g0864300	Harpin-induced 1 domain containing protein.	797.937	0.426718
Os11g0450300	Sulfotransferase family protein.	799.341	0.444688
Os08g0553500	Protein of unknown function DUF241, plant family protein.	799.638	0.418428
Os07g0646400	Conserved hypothetical protein.	800.999	0.434282
Os02g0160100	Conserved hypothetical protein.	801.187	0.442445
Os06g0707700	Disease resistance protein family protein.	801.309	0.435033
Os10g0469600	Leucine rich repeat, N-terminal domain containing protein.	801.795	0.401639
Os10g0454300	Eggshell protein family protein.	801.918	0.407102
Os12g0223700	Hypothetical protein.	804.375	0.440586
Os07g0651500	Protein of unknown function DUF889, eukaryote family protein.	805.861	0.430876
Os08g0293300	Disease resistance protein family protein.	808.802	0.403016
Os05g0492200	Disease resistance protein family protein.	809.123	0.440618
Os03g0644100	Protein prenyltransferase domain containing protein.	810.376	0.419573
Os08g0422500	Conserved hypothetical protein.	810.925	0.426219
Os10g0158400	Similar to Chalcone synthase J (EC 2.3.1.74) (Naringenin-chalcone synthase J).	812.352	0.436518
Os04g0375300	Disease resistance protein family protein.	815.181	0.422034
Os10g0468800	Leucine rich repeat, N-terminal domain containing protein.	816.292	0.404359
Os03g0829600	Conserved hypothetical protein.	816.312	0.443355
Os03g0200400	Conserved hypothetical protein.	816.65	0.420255
Os03g0292600	Conserved hypothetical protein.	817.405	0.412485
Os09g0564600	Peptidase C1A, papain family protein.	821.315	0.387601
Os11g0431300		822.005	0.441850
Os06g0507900		822.172	0.432755
Os08g0552600		822.403	0.391236
Os01g0261600	Transferase family protein.	822.733	0.362461
Os10g0558400	Isopenicillin N synthase family protein.	822.995	0.394010
Os02g0684200	Conserved hypothetical protein.	824.9	0.433440
Os01g0290800	Conserved hypothetical protein.	825.22	0.435347
Os10g0349300	Similar to Root-specific protein (RCc2 protein).	827.951	0.335500
Os06g0490400	Similar to Peroxidase (EC 1.11.1.7).	828.864	0.436491
Os01g0176800	Conserved hypothetical protein.	831.254	0.388564
Os02g0227600	Leucine-rich repeat, plant specific containing protein.	837.367	0.364716
Os09g0447900	Conserved hypothetical protein.	838.749	0.440081
Os02g0583300	En/Spm-like transposon proteins family protein.	839.082	0.439809
Os02g0231700	Protein kinase-like domain containing protein.	839.2	0.397031
Os06g0613600	Cytochrome P450 family protein.	842.321	0.336640
Os04g0253200	Non-protein coding transcript, unclassifiable transcript.	842.632	0.433651
Os03g0648200	Plant MuDR transposase domain containing protein.	844.102	0.440645
Os10g0455000	Similar to Glycine-rich cell wall structural protein 2 precursor.	845.435	0.392966
Os06g0580000		846.109	0.396431
Os06g0199000	Similar to Glycine-rich cell wall structural protein 2 precursor.	847.939	0.400298
Os10g0452400	Eggshell protein family protein.	849.244	0.397385
Os03g0298100	Conserved hypothetical protein.	851.942	0.375183
Os01g0968200	Root cap family protein.	856.64	0.362794
Os01g0774500	Conserved hypothetical protein.	857.289	0.419990
Os09g0314900	Proteasome maturation factor UMP1 family protein.	857.321	0.438716
Os02g0593100		857.727	0.420404
Os02g0632100	Similar to Wall-associated kinase-like protein.	860.953	0.436787
Os10g0473900	Conserved hypothetical protein.	861.189	0.363580
Os11g0557800	Hypothetical protein.	861.961	0.398477
Os06g0345200	Similar to Tyrosine aminotransferase.	861.997	0.413044
Os02g0671200	Conserved hypothetical protein.	863.731	0.425702
Os07g0527800	Ankyrin repeat containing protein.	865.003	0.436561
Os11g0191500	Conserved hypothetical protein.	866.42	0.438429
Os05g0470900	Conserved hypothetical protein.	868.861	0.433964
Os10g0452100	Similar to Cytokinesis protein sepA (FH1/2 protein) (Forced expression inhibition of growth A).	870.852	0.413232
Os12g0499200	Conserved hypothetical protein.	871.395	0.391550
Os11g0628800	HAT dimerisation domain containing protein.	873.721	0.438936
Os02g0206400	UDP-glucuronosyl/UDP-glucosyltransferase family protein.	874.942	0.427659
Os06g0569900	Similar to Ent-kaurene oxidase 1 (Fragment).	875.164	0.429394
Os04g0336600		875.539	0.432404
Os10g0500300	Non-protein coding transcript, unclassifiable transcript.	877.396	0.431759
Os12g0555100	Similar to Probenazole-inducible protein PBZ1.	877.69	0.399082
Os07g0525300	Zinc finger, BED-type predicted domain containing protein.	878.872	0.436953
Os10g0429300	TRAF-like domain containing protein.	878.899	0.432897
Os08g0240500	Conserved hypothetical protein.	879.655	0.430046
Os06g0117000		882.729	0.432951
Os07g0525000		883.971	0.434575
Os12g0479300	Non-protein coding transcript, unclassifiable transcript.	883.986	0.436563
Os08g0423700		884.144	0.400796
Os02g0143400	Auxin responsive SAUR protein family protein.	886.64	0.369999
Os12g0552200	Similar to Patatin-like protein 3.	887.263	0.402845
Os12g0170200	Bile acid:sodium symporter family protein.	889.398	0.435998
Os01g0314700		890.554	0.433977
Os08g0271600	Conserved hypothetical protein.	892.999	0.436389
Os11g0459700	Hypothetical protein.	893.319	0.432808
Os01g0213700	Conserved hypothetical protein.	895.339	0.425009
Os07g0451300	Cytochrome P450 family protein.	895.623	0.388018
Os05g0277000	Similar to Expansin Os-EXPA3.	896.769	0.391951
Os09g0445000	Conserved hypothetical protein.	896.986	0.421966
Os03g0248500	Cupredoxin domain containing protein.	897.176	0.416284
Os02g0278400	Cytochrome P450 family protein.	897.283	0.426342
Os06g0470700	Conserved hypothetical protein.	899.595	0.435327
Os08g0553600	Protein of unknown function DUF241, plant family protein.	899.996	0.384538
Os05g0552600	Root cap family protein.	900.049	0.391045
Os04g0288000		901.489	0.435982
Os04g0664900	Glycoside hydrolase, family 32 protein.	902.45	0.378812
Os01g0516800	ABC transporter related domain containing protein.	904.584	0.430426
Os09g0322800	Disease resistance protein family protein.	905.845	0.378158
Os03g0335100	Conserved hypothetical protein.	909.313	0.430264
Os03g0582300	Non-protein coding transcript, unclassifiable transcript.	910.407	0.364227
Os12g0299200		912.94	0.432023
Os05g0246300	Expansin/Lol pI family protein.	914.597	0.339902
Os01g0835800	Prefoldin domain containing protein.	915.476	0.426948
Os02g0282500	Similar to NBS-LRR protein (Fragment).	917.748	0.402456
Os10g0453200	Eggshell protein family protein.	918.237	0.379520
Os12g0640500	Similar to Na+/H+ antiporter-like protein.	918.555	0.355906
Os12g0500500	Disease resistance protein family protein.	918.8	0.411146
Os07g0407900	Protein of unknown function DUF679 family protein.	919.183	0.397073
Os11g0272900	Zinc finger, SWIM-type domain containing protein.	920.242	0.433466
Os02g0491800	Similar to Germin-like protein subfamily 1 member 15 precursor.	920.65	0.433375
Os04g0411400	Similar to Terminal flower 1-like protein.	922.229	0.407890
Os04g0398400	Hypothetical protein.	922.239	0.433766
Os10g0476300	Similar to Dual specificity kinase 1.	922.361	0.425079
Os02g0183500	Quinonprotein alcohol dehydrogenase-like domain containing protein.	922.423	0.391676
Os12g0621400	Conserved hypothetical protein.	922.788	0.425468
Os07g0244200	Transferase family protein.	923.162	0.411316
Os01g0868200	Zinc finger, DHHC-type domain containing protein.	925.363	0.433417
Os10g0197200	Similar to Transposase (Fragment).	926.709	0.421474
Os05g0141000	Conserved hypothetical protein.	927.505	0.434694
Os11g0686900	NB-ARC domain containing protein.	929.33	0.347984
Os10g0131000	Disease resistance protein family protein.	930.12	0.415403
Os11g0162300	Conserved hypothetical protein.	930.51	0.432346
Os08g0552900	Cyclin-like F-box domain containing protein.	930.548	0.334502
Os10g0568600	Disease resistance protein family protein.	932.45	0.433257
Os03g0185700	Transferase family protein.	933.467	0.422063
Os02g0583500	Conserved hypothetical protein.	934.518	0.408543
Os07g0521500	Disease resistance protein family protein.	934.937	0.425893
Os02g0662000	RCc3 protein.	935.377	0.382653
Os02g0211200	Protein kinase-like domain containing protein.	935.881	0.413250
Os10g0192000	Nucleic acid-binding, OB-fold domain containing protein.	936.04	0.425387
Os11g0687000	Disease resistance protein family protein.	936.429	0.377432
Os10g0410300	Homeodomain-like containing protein.	936.429	0.426510
Os03g0581200	Non-protein coding transcript, unclassifiable transcript.	937.678	0.423476
Os02g0173400	Hypothetical protein.	938.843	0.433076
Os08g0529300	Cyclin-like F-box domain containing protein.	939.713	0.404802
Os10g0515400	Cytochrome P450 family protein.	939.787	0.406052
Os12g0467500	Plant MuDR transposase domain containing protein.	939.947	0.429398
Os01g0522100	Conserved hypothetical protein.	940.834	0.402709
Os11g0286300	Similar to Beta-amyrin synthase.	943.928	0.430776
Os04g0397700	Histone-fold domain containing protein.	944.557	0.426415
Os12g0273000	NB-ARC domain containing protein.	946.75	0.428833
Os10g0159000	Conserved hypothetical protein.	947.338	0.411162
Os03g0813200	Similar to Nucleolin.	947.998	0.423898
Os10g0197600	Nucleic acid-binding, OB-fold domain containing protein.	948.465	0.419054
Os07g0566800	Toll-Interleukin receptor domain containing protein.	949.127	0.420525
Os11g0641500	Cupredoxin domain containing protein.	950.547	0.413249
Os07g0175500	Plant lipid transfer/seed storage/trypsin-alpha amylase inhibitor domain containing protein.	950.627	0.434723
Os11g0428800	Plastocyanin-like domain containing protein.	950.915	0.361697
Os04g0633900	Curculin-like (mannose-binding) lectin domain containing protein.	950.998	0.424310
Os09g0398300	Conserved hypothetical protein.	952.187	0.432287
Os01g0668900	Conserved hypothetical protein.	953.906	0.424242
Os04g0586600	Conserved hypothetical protein.	955.912	0.433974
Os11g0701900	Glycoside hydrolase, family 18 protein.	957.948	0.373804
Os10g0122500	Transferase family protein.	958.326	0.380816
Os10g0454500	Eggshell protein family protein.	959.107	0.391215
Os11g0677400	Pectinesterase inhibitor domain containing protein.	960.123	0.368390
Os02g0136900	Protein kinase-like domain containing protein.	961.952	0.393859
Os11g0575600	Similar to Lipoxygenase (Fragment).	964.687	0.414574
Os12g0517000	Cyclin-like F-box domain containing protein.	965.194	0.432695
Os06g0240700	Conserved hypothetical protein.	965.543	0.432350
Os02g0180900	Hypothetical protein.	968.1	0.430576
Os06g0484400	Hypothetical protein.	968.8	0.429148
Os01g0355400	Conserved hypothetical protein.	969.104	0.431515
Os04g0590300		970.276	0.425175
Os01g0220700	MtN3 and saliva related transmembrane protein family protein.	970.371	0.431314
Os01g0509800		970.69	0.421847
Os11g0246400		970.76	0.430785
Os03g0388600	Similar to Myb-like DNA-binding protein-like [Oryza sativa (japonica cultivar-group)].	970.901	0.358649
Os10g0525800	Similar to Glutathione S-transferase GSTU31 (Fragment).	972.653	0.383868
Os09g0324400	Cyclin-like F-box domain containing protein.	973.117	0.390884
Os04g0668200	Conserved hypothetical protein.	973.14	0.432185
Os11g0304000		975.313	0.430588
Os01g0293600	Zinc finger, TTF-type domain containing protein.	975.692	0.426166
Os02g0531300	Conserved hypothetical protein.	975.9	0.430003
Os09g0440000	Hypothetical protein.	977.615	0.432817
Os08g0239300	Dienelactone hydrolase domain containing protein.	978.629	0.394660
Os03g0107300	Citrate transporter family protein.	979.467	0.405741
Os03g0369000	Similar to Peroxidase 1.	979.51	0.379426
Os10g0427100	Conserved hypothetical protein.	979.993	0.397963
Os10g0545100	Conserved hypothetical protein.	980.146	0.431082
Os08g0183900	NAD-dependent epimerase/dehydratase family protein.	982.141	0.429792
Os02g0793400	Protein of unknown function DUF1618 domain containing protein.	984.146	0.414840
Os03g0821400	Hypothetical protein.	985.47	0.429213
Os04g0483300	Hypothetical protein.	985.901	0.425875
Os04g0125700	Concanavalin A-like lectin/glucanase domain containing protein.	986.032	0.391271
Os12g0485900	Disease resistance protein family protein.	987.248	0.430342
Os03g0439300	Conserved hypothetical protein.	987.939	0.425770
Os09g0532200	Harpin-induced 1 domain containing protein.	990.104	0.408828
Os05g0290100		990.436	0.429733
Os10g0106900	Haem peroxidase, plant/fungal/bacterial family protein.	990.85	0.406405
Os04g0422900	Conserved hypothetical protein.	990.9	0.432382
Os11g0702400	Zinc finger, C2H2-type domain containing protein.	993.224	0.373488
Os11g0479100	Disease resistance protein family protein.	994.528	0.409345
Os11g0162100		995.967	0.427658
Os06g0539600	Conserved hypothetical protein.	996.466	0.421697
Os04g0211700	Heat shock protein Hsp70 family protein.	997.069	0.426123
Os03g0106300	PAIR1 protein (HOMOLOGOUS PAIRING ABERRATION IN RICE MEIOSIS 1 protein).	998.721	0.402561
Os04g0278500	Hypothetical protein.	998.959	0.423447
Os07g0262600		1001.182	0.421817
Os01g0578200	Zinc finger, MYND-type domain containing protein.	1002.237	0.430410
Os09g0353700	2OG-Fe(II) oxygenase domain containing protein.	1002.868	0.388714
Os07g0251500	Conserved hypothetical protein.	1002.935	0.426312
Os06g0545800	Similar to Exopolygalacturonase precursor (EC 3.2.1.67) (ExoPG) (Pectinase) (Galacturan 1,4-alpha-galacturonidase).	1003.145	0.432033
Os11g0639100	Conserved hypothetical protein.	1005.187	0.424737
Os07g0251900	Leucine rich repeat, N-terminal domain containing protein.	1005.593	0.374390
Os09g0379500	Conserved hypothetical protein.	1005.597	0.419063
Os12g0440200		1008.524	0.427613
Os02g0785000	Glycosyl transferase, family 31 protein.	1008.988	0.403272
Os11g0514600	Similar to Somatic embryogenesis receptor kinase 1.	1010.6	0.425890
Os05g0130100	Protein kinase domain containing protein.	1012.304	0.429591
Os11g0647800		1012.557	0.431788
Os03g0685800	Hypothetical protein.	1012.557	0.428587
Os10g0191000	RNA-directed DNA polymerase (Reverse transcriptase) domain containing protein.	1013.651	0.415215
Os11g0608000	Conserved hypothetical protein.	1013.849	0.424524
Os02g0491600	Similar to Oxalate oxidase-like protein or germin-like protein (Germin-like 8) (Germin-like 12).	1015.047	0.406124
Os08g0551500	Protein of unknown function DUF241, plant family protein.	1015.655	0.358272
Os01g0962100	Conserved hypothetical protein.	1016.193	0.425524
Os06g0705900	TGF-beta receptor, type I/II extracellular region family protein.	1017.026	0.387762
Os06g0728200	Conserved hypothetical protein.	1017.727	0.413325
Os07g0640300		1019	0.382230
Os11g0622200	Hypothetical protein.	1019.559	0.390915
Os10g0560600	Non-protein coding transcript, unclassifiable transcript.	1020.791	0.386984
Os08g0201700	Protein kinase-like domain containing protein.	1021.411	0.398206
Os04g0202500	Curculin-like (mannose-binding) lectin domain containing protein.	1021.918	0.414780
Os01g0229700	U box domain containing protein.	1022.159	0.420213
Os02g0253000	Reverse transcriptase, RNA-dependent DNA polymerase family protein.	1022.758	0.410502
Os10g0453900	Eggshell protein family protein.	1024.341	0.388284
Os01g0175300	Nucleic acid-binding, OB-fold domain containing protein.	1024.919	0.423420
Os02g0639100	Protein kinase-like domain containing protein.	1025.442	0.408630
Os02g0261400	Conserved hypothetical protein.	1026.424	0.417021
Os02g0625100	Tetratricopeptide-like helical domain containing protein.	1027.48	0.413449
Os10g0549900	Zinc finger, BED-type predicted domain containing protein.	1028.115	0.420046
Os06g0232700	Conserved hypothetical protein.	1029.442	0.420205
Os07g0540600	Protein of unknown function DUF26 domain containing protein.	1030.184	0.380435
Os04g0146800	Hypothetical protein.	1031.069	0.403709
Os10g0538200	Peptidase A1, pepsin family protein.	1031.978	0.357538
Os01g0310700	Non-protein coding transcript, unclassifiable transcript.	1034.829	0.412120
Os08g0160600	Conserved hypothetical protein.	1037.205	0.426327
Os01g0161000	Leucine rich repeat, N-terminal domain containing protein.	1038.082	0.428150
Os07g0281700	Similar to Aldehyde oxidase-2.	1038.11	0.414133
Os03g0250900	Conserved hypothetical protein.	1038.511	0.423958
Os02g0103500	Protein of unknown function DUF6, transmembrane domain containing protein.	1039.623	0.377715
Os11g0249600	Similar to Polygalacturonase C (Fragment).	1039.692	0.412236
Os11g0613900	Similar to Transposase (Fragment).	1041.895	0.424888
Os08g0456200	Similar to Elicitor-inducible cytochrome P450.	1043.455	0.345324
Os11g0235500	Similar to Herbicide safener binding protein.	1045.682	0.365142
Os10g0404500	Sucrose transporter.	1046.862	0.428675
Os11g0151500	Major facilitator superfamily protein.	1046.996	0.380606
Os11g0699100	Disease resistance protein family protein.	1047.039	0.410761
Os08g0138400	Plastocyanin-like domain containing protein.	1049.019	0.309503
Os11g0649400		1049.446	0.365979
Os02g0454500	Membrane bound O-acyl transferase, MBOAT family protein.	1050.653	0.401152
Os06g0165200	Curculin-like (mannose-binding) lectin domain containing protein.	1050.89	0.370619
Os06g0318900	Conserved hypothetical protein.	1051.161	0.417139
Os06g0630200		1052.171	0.429703
Os02g0447300		1053.029	0.416660
Os03g0702400	Conserved hypothetical protein.	1056.345	0.425343
Os07g0302100	S-locus glycoprotein domain containing protein.	1058.845	0.421289
Os05g0263200	Retrotransposon gag protein family protein.	1058.881	0.426740
Os10g0351400		1061.029	0.427913
Os01g0937500	Peptidase aspartic, catalytic domain containing protein.	1061.098	0.348130
Os08g0495200	Conserved hypothetical protein.	1061.487	0.422862
Os05g0114400	Zinc finger, C2H2-type domain containing protein.	1065.529	0.403618
Os01g0339800	Hypothetical protein.	1065.622	0.405275
Os10g0438600	Similar to Family II lipase EXL3.	1066.589	0.387555
Os06g0607400	Hypothetical protein.	1066.9	0.428346
Os05g0391000	Conserved hypothetical protein.	1069.814	0.423107
Os06g0200600	Conserved hypothetical protein.	1070.185	0.394003
Os03g0589400	Hypothetical protein.	1070.669	0.425006
Os11g0160000	Protein of unknown function DUF241, plant family protein.	1073.169	0.333057
Os04g0508600	Lung seven transmembrane receptor family protein.	1073.603	0.420131
Os11g0559600	Hypothetical protein.	1074.584	0.388423
Os01g0536600	Disease resistance protein family protein.	1075.173	0.418702
Os05g0249500	Conserved hypothetical protein.	1075.527	0.422978
Os03g0141800	Protein of unknown function DUF594 family protein.	1076.186	0.422073
Os08g0153800	Protein of unknown function DUF599 family protein.	1076.409	0.384165
Os05g0153900	Plant MuDR transposase domain containing protein.	1076.801	0.417835
Os11g0689100	Disease resistance protein family protein.	1076.841	0.367630
Os05g0525000	Protein kinase-like domain containing protein.	1079.359	0.423994
Os11g0169700	Galactose oxidase, central domain containing protein.	1081.208	0.421063
Os11g0553500	Protein kinase-like domain containing protein.	1081.228	0.398825
Os04g0342600		1081.919	0.401009
Os01g0956800	Disease resistance protein family protein.	1082.589	0.417651
Os08g0371900	NB-ARC domain containing protein.	1084.424	0.424349
Os06g0727700	Protein of unknown function DUF707 family protein.	1084.61	0.398067
Os08g0441900	Hypothetical protein.	1085.821	0.385184
Os06g0197200		1086.263	0.425297
Os02g0522000	Retrotransposon gag protein family protein.	1086.37	0.412376
Os07g0141700	NB-ARC domain containing protein.	1087.516	0.396759
Os10g0477300		1089.029	0.406054
Os11g0264900	Conserved hypothetical protein.	1089.815	0.419341
Os01g0139100		1090.144	0.405853
Os10g0108700	Transferase family protein.	1090.401	0.386330
Os09g0565100	Peptidase C1A, papain family protein.	1092.273	0.387539
Os03g0573600	Conserved hypothetical protein.	1092.297	0.421834
Os01g0375400	Similar to Dehydroquinate dehydratase/shikimate:NADP oxidoreductase (EC 4.2.1.10) (EC 1.1.1.25).	1092.346	0.424753
Os03g0151000	Conserved hypothetical protein.	1094.315	0.415371
Os11g0617500	RNA-directed DNA polymerase (Reverse transcriptase) domain containing protein.	1094.441	0.335485
Os01g0217200		1094.839	0.397479
Os11g0524800		1095.239	0.402254
Os03g0369200	Similar to Peroxidase 1.	1096.24	0.386825
Os01g0932000	Nucleic acid-binding, OB-fold domain containing protein.	1097.214	0.418058
Os04g0210700		1097.459	0.404875
Os07g0512100	Ankyrin repeat containing protein.	1100.777	0.381347
Os10g0395100	Dilute domain containing protein.	1102.996	0.422926
Os08g0442600	Conserved hypothetical protein.	1104.453	0.419446
Os01g0657100	Similar to Mycorrhiza-inducible inorganic phosphate transporter (Fragment).	1104.537	0.425235
Os09g0322100	Conserved hypothetical protein.	1104.622	0.421755
Os07g0512000	Prephenate dehydratase domain containing protein.	1104.688	0.414608
Os02g0172600	Similar to Copper-transporting ATPase RAN1 (EC 3.6.3.4) (Responsive-to-antagonist 1).	1106.557	0.421897
Os11g0143600	Conserved hypothetical protein.	1107.747	0.417880
Os09g0488100		1110.8	0.422609
Os06g0175400	BSD domain containing protein.	1113.212	0.421407
Os05g0559000	Galactose oxidase, central domain containing protein.	1113.287	0.421784
Os11g0199000	Ankyrin repeat containing protein.	1117.024	0.408050
Os07g0113000	Protein of unknown function DUF889, eukaryote family protein.	1117.307	0.422648
Os06g0161100		1118.327	0.419183
Os10g0177300	Type III polyketide synthase family protein.	1119.339	0.424410
Os10g0138000	Cyclin-like F-box domain containing protein.	1120.312	0.413597
Os05g0134800	Haem peroxidase family protein.	1123.173	0.368772
Os09g0471200	EGF-like calcium-binding domain containing protein.	1123.295	0.371674
Os05g0187600	Peptidase A1, pepsin family protein.	1124.675	0.360591
Os05g0466100	CCT domain containing protein.	1124.82	0.306997
Os07g0540500	Protein kinase-like domain containing protein.	1125.322	0.420011
Os10g0353100		1125.451	0.422164
Os10g0214300	Non-protein coding transcript, unclassifiable transcript.	1125.487	0.401612
Os09g0518400	UDP-glucuronosyl/UDP-glucosyltransferase family protein.	1125.591	0.415085
Os09g0382200	Non-protein coding transcript, unclassifiable transcript.	1125.615	0.384452
Os06g0149700	Cysteine synthase (EC 4.2.99.8).	1126.166	0.390043
Os10g0454700	Eggshell protein family protein.	1126.989	0.376441
Os01g0522800	Armadillo-like helical domain containing protein.	1127.098	0.422021
Os07g0664200	Glucose/ribitol dehydrogenase family protein.	1127.377	0.370218
Os02g0271600	Peptidase S8 and S53, subtilisin, kexin, sedolisin domain containing protein.	1130.29	0.351997
Os10g0578100	Conserved hypothetical protein.	1130.98	0.414073
Os11g0565000	Leucine rich repeat, N-terminal domain containing protein.	1131.166	0.418721
Os11g0257200	SAM dependent carboxyl methyltransferase family protein.	1131.477	0.381018
Os10g0323500	Similar to Beta-glucosidase.	1133.134	0.395304
Os11g0147600	Hypothetical protein.	1133.461	0.417133
Os08g0108700	Conserved hypothetical protein.	1135.031	0.415494
Os07g0192700	AAA ATPase domain containing protein.	1136.498	0.354674
Os11g0560000	Similar to NBS-LRR type resistance protein (Fragment).	1136.762	0.401986
Os08g0364100	Nucleotide-binding, alpha-beta plait domain containing protein.	1137.348	0.399889
Os08g0517100	Similar to ASYMMETRIC LEAVES2 protein (LOB domain protein 36).	1138.118	0.410971
Os02g0801600		1139.072	0.410087
Os01g0730400	Hypothetical protein.	1141.315	0.396367
Os09g0325000	Cyclin-like F-box domain containing protein.	1141.492	0.411004
Os06g0296700	Conserved hypothetical protein.	1141.954	0.416685
Os07g0525500	Similar to Chalcone synthase (EC 2.3.1.74) (Naringenin-chalcone synthase).	1142.773	0.383246
Os06g0222900	Similar to Type I inositol-1,4,5-trisphosphate 5-phosphatase 2 (EC 3.1.3.56) (At5PTase2).	1143.154	0.393744
Os11g0695700	Protein kinase-like domain containing protein.	1144.094	0.380656
Os03g0593200	Protein of unknown function DUF21 domain containing protein.	1144.311	0.401479
Os02g0546600	Similar to AP2 domain containing protein RAP2.2 (Fragment).	1144.552	0.332942
Os05g0124700	Deoxynucleoside kinase family protein.	1146.498	0.421161
Os07g0527600	Similar to 2-Hydroxyisoflavanone dehydratase.	1149.513	0.417247
Os08g0244800	Non-protein coding transcript, unclassifiable transcript.	1149.783	0.416554
Os08g0199800		1150.491	0.421214
Os12g0250800		1150.826	0.420067
Os12g0550700	Protein of unknown function DUF635 family protein.	1150.934	0.414127
Os05g0199800	Similar to BHLH transcription activator Ivory seed.	1151.629	0.407239
Os04g0521100	Major intrinsic protein family protein.	1153.499	0.378925
Os06g0177800	Similar to Iron/ascorbate-dependent oxidoreductase.	1154.295	0.404874
Os04g0692300	Zinc finger, RING-type domain containing protein.	1154.44	0.412214
Os07g0298100	Conserved hypothetical protein.	1155.578	0.415706
Os11g0517800	Conserved hypothetical protein.	1156.072	0.418528
Os04g0659200	Conserved hypothetical protein.	1157.231	0.378674
Os07g0517700	Cyclin-like F-box domain containing protein.	1157.301	0.409997
Os07g0654500	Conserved hypothetical protein.	1158.239	0.407148
Os04g0593200	Similar to Transcription repressor MYB4 (Myb-related protein 4) (AtMYB4).	1160.321	0.383807
Os12g0431300	TolB, C-terminal domain containing protein.	1160.532	0.355414
Os01g0653200	Glycosyl transferase, group 1 domain containing protein.	1161.217	0.385439
Os11g0646300	NB-ARC domain containing protein.	1161.771	0.414010
Os04g0509400	Cupin, RmlC-type domain containing protein.	1161.895	0.398525
Os07g0612500	Transcription factor TAFII-31 family protein.	1162.083	0.415742
Os12g0204700	Disease resistance protein family protein.	1163.08	0.390478
Os06g0498100		1165.798	0.416263
Os07g0582500	Similar to Sorbitol transporter.	1166.165	0.360896
Os11g0495200		1167.973	0.419554
Os09g0409100	Conserved hypothetical protein.	1169.166	0.381339
Os10g0426800	TRAF-like domain containing protein.	1169.664	0.407145
Os08g0404500	C1-like domain containing protein.	1171.466	0.384383
Os08g0321400	Conserved hypothetical protein.	1171.48	0.418951
Os07g0216100	Non-protein coding transcript, unclassifiable transcript.	1171.572	0.398666
Os08g0522300	Conserved hypothetical protein.	1171.754	0.414703
Os12g0254500	Conserved hypothetical protein.	1171.857	0.417660
Os02g0261800	Leucine-rich repeat 2 containing protein.	1172.369	0.418596
Os02g0676600	Protein of unknown function DUF635 family protein.	1172.444	0.416216
Os06g0318500	Sodium/hydrogen exchanger family protein.	1172.8	0.400806
Os12g0639500	AAA ATPase, central region domain containing protein.	1173.595	0.356673
Os04g0629200	Cupredoxin domain containing protein.	1174.01	0.369042
Os04g0442700	Non-protein coding transcript, unclassifiable transcript.	1175.483	0.368315
Os04g0329300	Pollen allergen Lol p2 family protein.	1175.809	0.414677
Os06g0676500	Conserved hypothetical protein.	1176.023	0.417957
Os01g0370600	Similar to Glutathione-S-transferase 19E50.	1176.479	0.411688
Os03g0144300	Similar to Xyloglucan galactosyltransferase KATAMARI 1 (EC 2.4.1.-) (MURUS3 protein).	1178.205	0.385699
Os08g0189500	Similar to Oxalate oxidase-like protein or germin-like protein (Germin-like 8) (Germin-like 12).	1178.382	0.348809
Os02g0684100	Sulfotransferase family protein.	1180.017	0.350467
Os12g0272100	Hypothetical protein.	1181.309	0.415922
Os11g0166300	Conserved hypothetical protein.	1182.464	0.412117
Os09g0330700	Ankyrin repeat containing protein.	1182.905	0.314571
Os01g0132500	Protein of unknown function DUF1639 family protein.	1183.461	0.417319
Os12g0623700	Conserved hypothetical protein.	1187.353	0.413371
Os03g0855500	Protein of unknown function DUF295 family protein.	1187.482	0.409793
Os01g0923400	Non-protein coding transcript, unclassifiable transcript.	1187.577	0.398285
Os11g0255500	Similar to Allyl alcohol dehydrogenase; NADP-dependent oxidoreductase-like protein.	1187.754	0.381503
Os07g0574600		1188.163	0.416944
Os08g0436200	RINGv domain containing protein.	1188.994	0.419445
Os03g0325700	Ricin B-related lectin domain containing protein.	1189.749	0.410027
Os12g0604000	Non-protein coding transcript, unclassifiable transcript.	1190.759	0.402006
Os06g0114900	Conserved hypothetical protein.	1191.268	0.394739
Os04g0453500	Conserved hypothetical protein.	1191.54	0.417171
Os06g0179900	Major facilitator superfamily protein.	1192.098	0.399101
Os07g0615100	Non-protein coding transcript, uncharacterized transcript.	1192.298	0.414115
Os09g0545000	Sodium/hydrogen exchanger family protein.	1192.319	0.404458
Os08g0537200	Non-protein coding transcript, unclassifiable transcript.	1193.432	0.369837
Os04g0168100	Zinc finger, C2H2-type domain containing protein.	1193.457	0.408375
Os01g0348800	Similar to Salt-stress induced protein (Salt protein).	1193.516	0.408522
Os03g0340300	Conserved hypothetical protein.	1195.212	0.405062
Os11g0682600	Conserved hypothetical protein.	1196.029	0.394991
Os10g0463300	UspA domain containing protein.	1196.739	0.410648
Os11g0607900	Similar to Beta-glucosidase aggregating factor.	1198.808	0.364764
Os08g0538100	Protein of unknown function DUF247, plant family protein.	1198.933	0.320665
Os10g0481500	Conserved hypothetical protein.	1199.246	0.392410
Os08g0207700		1201.842	0.411960
Os06g0641900	Cytochrome P450 family protein.	1202.154	0.413880
Os04g0405700	Aminotransferase, class IV family protein.	1202.714	0.411155
Os04g0280800	Non-protein coding transcript, putative npRNA.	1203.105	0.395502
Os01g0584300	Non-protein coding transcript, unclassifiable transcript.	1203.305	0.388347
Os09g0373800	EGF-like calcium-binding domain containing protein.	1206.066	0.411427
Os04g0303100	Similar to Resistance protein candidate (Fragment).	1206.148	0.320301
Os05g0247800	Glycoside hydrolase, family 18 protein.	1206.321	0.390935
Os01g0157500	Conserved hypothetical protein.	1206.436	0.379488
Os09g0447500	Cytochrome P450 family protein.	1206.482	0.371895
Os04g0134800	Plant peroxidase family protein.	1206.783	0.389697
Os11g0126500	Plant MuDR transposase domain containing protein.	1207.762	0.408233
Os08g0107000	Disease resistance protein family protein.	1210.587	0.400188
Os11g0474800	Stemer-13-ene synthase.	1211.789	0.388921
Os11g0666100	Similar to Receptor kinase-like protein.	1212.303	0.395654
Os02g0633000		1213.206	0.413625
Os02g0446100	Conserved hypothetical protein.	1214.473	0.417647
Os01g0644900	Conserved hypothetical protein.	1215.265	0.344125
Os01g0374400		1215.515	0.411423
Os07g0440400		1215.786	0.400137
Os05g0135000	Haem peroxidase family protein.	1216.447	0.377835
Os11g0307300	Winged helix repressor DNA-binding domain containing protein.	1218.353	0.357304
Os04g0554500	Similar to RCc3 protein.	1218.497	0.343411
Os08g0256700	Conserved hypothetical protein.	1218.815	0.384222
Os12g0464200	Cyclin-like F-box domain containing protein.	1218.896	0.405734
Os05g0203400	dTDP-glucose 4,6-dehydratase family protein.	1220.04	0.415572
Os06g0725100	Lipolytic enzyme, G-D-S-L family protein.	1220.404	0.377467
Os02g0452800	Conserved hypothetical protein.	1221.795	0.406411
Os07g0560400	Non-protein coding transcript, unclassifiable transcript.	1224.186	0.418524
Os08g0519000	Hypothetical protein.	1225.773	0.411873
Os09g0473800	Non-protein coding transcript, putative npRNA.	1226.437	0.415435
Os02g0766900	Similar to (1-4)-beta-mannan endohydrolase precursor (EC 3.2.1.78).	1230.545	0.399966
Os01g0364100	Non-protein coding transcript, putative npRNA.	1231.726	0.406634
Os12g0441300	Similar to Flavonoid 4'-O-methyltransferase.	1231.788	0.314473
Os11g0180100	Conserved hypothetical protein.	1232.151	0.404371
Os01g0784200	Curculin-like (mannose-binding) lectin domain containing protein.	1233.266	0.348915
Os01g0777500	Histidine acid phosphatase family protein.	1234.764	0.405114
Os04g0112000	Conserved hypothetical protein.	1236.244	0.415225
Os07g0197000	Conserved hypothetical protein.	1237.663	0.395662
Os04g0547600	Pathogenesis-related transcriptional factor and ERF domain containing protein.	1238.475	0.390605
Os03g0349700	Conserved hypothetical protein.	1240.506	0.409208
Os01g0688700	Non-protein coding transcript, unclassifiable transcript.	1241.599	0.363656
Os04g0604800	Similar to Xyloglucan endotransglycosylase (Fragment).	1241.942	0.384271
Os04g0508900	Ssl1-like domain containing protein.	1242.449	0.411345
Os03g0700200	Conserved hypothetical protein.	1243.429	0.344295
Os11g0191800	Conserved hypothetical protein.	1245.369	0.414095
Os09g0322900	Similar to Inositol-1-monophosphatase (EC 3.1.3.25).	1246.037	0.409704
Os04g0545700	Transferase family protein.	1246.624	0.344071
Os05g0517600	Similar to Non-symbiotic hemoglobin 1 (rHb1) (ORYsa GLB1a).	1247.187	0.400814
Os12g0150500	Cupredoxin domain containing protein.	1248.153	0.371757
Os12g0486600	Similar to Calcium dependent protein kinase.	1249.103	0.408725
Os12g0255600	Conserved hypothetical protein.	1250.996	0.393153
Os08g0156000	Conserved hypothetical protein.	1251.579	0.410230
Os01g0895200	DOMON related domain containing protein.	1251.938	0.358272
Os11g0426400	Cupredoxin domain containing protein.	1251.978	0.358595
Os06g0125000	Similar to NBS-LRR disease resistance protein homologue.	1252.466	0.380910
Os11g0133500	Curculin-like (mannose-binding) lectin domain containing protein.	1252.97	0.384137
Os10g0525200	Cytochrome P450 family protein.	1254.072	0.385329
Os03g0172400	Proteinase inhibitor I25A and I25B, type 2 and phytocystatins domain containing protein.	1258.61	0.341331
Os06g0486300	Similar to Mlo.	1259.006	0.361701
Os03g0639400	Plant invertase/pectin methylesterase inhibitor domain containing protein.	1259.498	0.406523
Os10g0134900	Protein kinase-like domain containing protein.	1260.506	0.403902
Os10g0454200	Eggshell protein family protein.	1261.015	0.354884
Os06g0545400	Similar to Polygalacturonase (Fragment).	1262.886	0.412501
Os04g0481800	Membrane bound O-acyl transferase, MBOAT family protein.	1263.12	0.402423
Os06g0698400	RNA-binding region RNP-1 (RNA recognition motif) domain containing protein.	1263.493	0.404934
Os09g0329700	UDP-glucuronosyl/UDP-glucosyltransferase family protein.	1264.618	0.400616
Os02g0291600	Lipolytic enzyme, G-D-S-L family protein.	1265.438	0.379238
Os06g0524900	Disease resistance protein family protein.	1265.772	0.405731
Os04g0156200	Prefoldin domain containing protein.	1266.043	0.326754
Os02g0531600	PEBP family protein.	1266.99	0.338168
Os02g0554000	Zinc finger, CW-type domain containing protein.	1267.493	0.384763
Os12g0257400		1268.325	0.396550
Os11g0173700	Protein kinase-like domain containing protein.	1268.952	0.378652
Os04g0571700	Non-protein coding transcript, unclassifiable transcript.	1269.809	0.404621
Os03g0160600	Conserved hypothetical protein.	1270.221	0.414484
Os11g0269900	Enoyl-CoA hydratase/isomerase domain containing protein.	1270.622	0.345077
Os05g0389800	Similar to ATP-dependent helicase DHX8 (RNA helicase HRH1) (DEAH-box protein 8).	1272.604	0.392701
Os03g0318400	Peptidase A1, pepsin family protein.	1274.633	0.308839
Os03g0325000	Pyruvate kinase family protein.	1275.371	0.412809
Os05g0248300	Conserved hypothetical protein.	1275.508	0.400645
Os08g0143800	FAR1 domain containing protein.	1275.97	0.414254
Os01g0215500	Lipolytic enzyme, G-D-S-L family protein.	1276.019	0.349235
Os11g0694100		1276.035	0.356750
Os05g0134700	Haem peroxidase family protein.	1276.902	0.362581
Os08g0111800	Transferase family protein.	1281.934	0.327188
Os02g0225500	Conserved hypothetical protein.	1283.17	0.348109
Os07g0692800	Similar to Eukaryotic translation initiation factor 2 subunit 1 (Eukaryotic translation initiation factor 2 alpha subunit) (eIF-2-alpha) (EIF- 2alpha) (EIF-2A) (Fragment).	1284.427	0.398438
Os08g0467600	Protein of unknown function DUF573 family protein.	1285.624	0.392750
Os11g0203400	Non-protein coding transcript, putative npRNA.	1286.209	0.406123
Os01g0507400		1286.268	0.399228
Os05g0242100		1287.454	0.398628
Os08g0210500	Non-protein coding transcript, unclassifiable transcript.	1287.467	0.410246
Os09g0317600	Ankyrin repeat containing protein.	1288.07	0.350292
Os03g0269400	Conserved hypothetical protein.	1288.834	0.381739
Os01g0525000	Conserved hypothetical protein.	1288.846	0.402681
Os08g0113400	Methyltransferase type 11 domain containing protein.	1289.107	0.389792
Os02g0585700	Quinonprotein alcohol dehydrogenase-like domain containing protein.	1290.795	0.344226
Os01g0144300	Conserved hypothetical protein.	1292.599	0.409773
Os04g0411300	Non-protein coding transcript, uncharacterized transcript.	1293.205	0.402702
Os10g0318300	Conserved hypothetical protein.	1293.408	0.395370
Os06g0695200	Similar to Peroxidase precursor (EC 1.11.1.7).	1294.643	0.340400
Os01g0153200	Ribosomal protein S8 family protein.	1298.382	0.399455
Os02g0521700	Conserved hypothetical protein.	1300.766	0.398441
Os08g0288400	Nonaspanin (TM9SF) family protein.	1301.094	0.364432
Os05g0248200	Glycoside hydrolase, family 18 protein.	1301.654	0.391304
Os03g0603100	Similar to Cytochrome P-450.	1301.931	0.342800
Os08g0168700	UDP-glucuronosyl/UDP-glucosyltransferase family protein.	1302.318	0.409116
Os03g0611100	Non-protein coding transcript, unclassifiable transcript.	1303.284	0.411392
Os06g0115600	Conserved hypothetical protein.	1303.755	0.369498
Os01g0941200	Similar to Glucan endo-1,3-beta-glucosidase GII precursor (EC 3.2.1.39) ((1->3)- beta-glucan endohydrolase GII) ((1->3)-beta-glucanase isoenzyme GII) (Beta-1,3-endoglucanase GII).	1303.862	0.367858
Os08g0381000	Conserved hypothetical protein.	1303.962	0.405417
Os03g0258500	Autophagy protein Apg6 family protein.	1306.096	0.407698
Os04g0433100	TRAF-like domain containing protein.	1308.302	0.400270
Os04g0552200	Beta-expansin 5.	1310.157	0.363033
Os10g0476200	Similar to Casein kinase I (Fragment).	1311.249	0.403617
Os06g0541600	Similar to KI domain interacting kinase 1.	1312.122	0.383284
Os08g0228200	TRAF-like domain containing protein.	1313.233	0.399138
Os01g0127200	Cupredoxin domain containing protein.	1315.133	0.347230
Os01g0288700	Non-protein coding transcript, unclassifiable transcript.	1315.943	0.394324
Os07g0685600	Conserved hypothetical protein.	1316.056	0.406123
Os05g0249100	Conserved hypothetical protein.	1318.823	0.409457
Os04g0120100	Conserved hypothetical protein.	1319.237	0.396438
Os11g0238700	Disease resistance protein family protein.	1320.844	0.403182
Os06g0105300	Conserved hypothetical protein.	1322.346	0.401357
Os04g0187800	Conserved hypothetical protein.	1322.393	0.405680
Os12g0111400	Hypothetical protein.	1322.456	0.311872
Os04g0451000	Conserved hypothetical protein.	1323.124	0.411075
Os03g0201800	Similar to Tapetum specific protein (Tapetum-specific endoxylanase).	1324.983	0.408680
Os01g0678400	Conserved hypothetical protein.	1325.102	0.367406
Os04g0289500	Allergen V5/Tpx-1 related family protein.	1325.105	0.312568
Os06g0641100	Cytochrome P450 family protein.	1326.727	0.382198
Os01g0521300	Conserved hypothetical protein.	1327.095	0.410142
Os12g0550800	Hypothetical protein.	1327.29	0.410230
Os08g0254600	Cyclic nucleotide-binding domain containing protein.	1327.701	0.391341
Os11g0595000	Protein of unknown function DUF538 family protein.	1328.492	0.364474
Os09g0532600	Conserved hypothetical protein.	1328.936	0.387799
Os07g0638400	Similar to 1-Cys peroxiredoxin.	1329.5	0.364614
Os11g0265800	2OG-Fe(II) oxygenase domain containing protein.	1331.959	0.330390
Os08g0484100	Similar to Exo-1,3-beta-glucanase precursor (EC 3.2.1.58) (Fragment).	1335.6	0.409933
Os04g0134900	Prefoldin domain containing protein.	1335.689	0.394817
Os12g0226300	Alcohol dehydrogenase superfamily, zinc-containing protein.	1335.801	0.408190
Os08g0542200	Similar to Resistance gene analog PIC25 (Fragment).	1336.1	0.352448
Os01g0108700	Conserved hypothetical protein.	1336.905	0.389696
Os06g0209900	Zinc finger, BED-type predicted domain containing protein.	1337.105	0.393978
Os11g0126800	Nucleoside phosphatase GDA1/CD39 family protein.	1339.321	0.326265
Os11g0159900		1339.512	0.357252
Os01g0909300	Conserved hypothetical protein.	1340.5	0.403768
Os09g0457800	Alpha-amylase isozyme 3C precursor (EC 3.2.1.1) (1,4-alpha-D-glucan glucanohydrolase).	1340.507	0.407548
Os08g0353700	Conserved hypothetical protein.	1344.105	0.343818
Os01g0347300	Conserved hypothetical protein.	1344.274	0.355404
Os09g0125900	Similar to PDR15 ABC transporter.	1344.687	0.404845
Os06g0292100	Similar to Embryogenesis transmembrane protein.	1346.541	0.375987
Os08g0189700	Similar to Oxalate oxidase-like protein or germin-like protein (Germin-like 8) (Germin-like 12).	1346.644	0.334500
Os11g0609700	Disease resistance protein family protein.	1347.099	0.400159
Os02g0232300		1347.315	0.402091
Os11g0577800	Glycoside hydrolase, family 17 protein.	1347.4	0.408747
Os02g0108700	Sec63 domain containing protein.	1347.678	0.395067
Os10g0479800	Protein of unknown function DUF1336 domain containing protein.	1348.761	0.370070
Os01g0628000	Cytochrome P450 family protein.	1350.416	0.396342
Os09g0269700		1350.443	0.379985
Os01g0170400	HAT dimerisation domain containing protein.	1350.802	0.408923
Os09g0421100	Similar to Deoxyhypusine synthase (EC 2.5.1.46).	1351.164	0.404214
Os11g0212000	Similar to NBS-LRR disease resistance protein homologue (Fragment).	1351.279	0.368156
Os10g0176300	Conserved hypothetical protein.	1351.413	0.390973
Os12g0145200	Similar to Protein MONOCULM 1.	1351.969	0.373132
Os05g0311600	Similar to Transposase.	1353.456	0.412791
Os08g0168600	UDP-glucuronosyl/UDP-glucosyltransferase family protein.	1353.78	0.407734
Os04g0113900		1354.229	0.407336
Os04g0126800	Hypothetical protein.	1354.832	0.409000
Os01g0581800	Protein kinase-like domain containing protein.	1354.924	0.406556
Os06g0132200	Non-protein coding transcript, unclassifiable transcript.	1355.035	0.404771
Os02g0593200		1357.35	0.395262
Os07g0271500	Similar to Chalcone synthase.	1358.639	0.389466
Os07g0533600	Peptidase A1, pepsin family protein.	1363.129	0.381460
Os05g0161700	Conserved hypothetical protein.	1364.056	0.391974
Os01g0173600	Glyoxalase/bleomycin resistance protein/dioxygenase domain containing protein.	1364.995	0.381217
Os09g0322500	Conserved hypothetical protein.	1365.01	0.359993
Os01g0371400	Glutathione S-transferase, N-terminal domain containing protein.	1367.498	0.362581
Os05g0144500		1369.359	0.341530
Os10g0331600	UDP-glucuronosyl/UDP-glucosyltransferase family protein.	1369.443	0.362167
Os05g0258400	Protein kinase-like domain containing protein.	1372.276	0.374271
Os02g0470600	Pleckstrin homology-type domain containing protein.	1372.731	0.402142
Os07g0247000	Pectinesterase inhibitor domain containing protein.	1374.129	0.403178
Os03g0103100	Similar to Physical impedance induced protein.	1374.302	0.368313
Os03g0247500	Non-protein coding transcript, uncharacterized transcript.	1374.654	0.399453
Os09g0389000	Mannose-6-phosphate isomerase, type I family protein.	1375.296	0.373312
Os09g0301700	Hypothetical protein.	1375.46	0.401999
Os04g0372100	Protein kinase-like domain containing protein.	1376.081	0.400289
Os11g0183200	Conserved hypothetical protein.	1376.797	0.404927
Os11g0195700	Hypothetical protein.	1377.094	0.401405
Os04g0641300	Glutaredoxin domain containing protein.	1377.628	0.387404
Os08g0551800	Protein of unknown function DUF241, plant family protein.	1380.526	0.356972
Os03g0422600	Conserved hypothetical protein.	1380.907	0.406155
Os08g0515000	Sulfotransferase family protein.	1381.553	0.368049
Os11g0259700	SAM dependent carboxyl methyltransferase family protein.	1382.812	0.385863
Os06g0248300	Conserved hypothetical protein.	1384.226	0.404361
Os03g0294100	Conserved hypothetical protein.	1384.696	0.400877
Os09g0321200	Carotenoid oxygenase family protein.	1385.776	0.376179
Os01g0923800	Similar to Chaperone protein dnaJ.	1387.447	0.390808
Os02g0808800	Similar to Cinnamoyl-CoA reductase (EC 1.2.1.44).	1388.55	0.336619
Os11g0151100	Quinonprotein alcohol dehydrogenase-like domain containing protein.	1388.755	0.332446
Os07g0611400		1390.363	0.401141
Os09g0392800	Non-protein coding transcript, unclassifiable transcript.	1390.706	0.370813
Os08g0392300	Conserved hypothetical protein.	1393.518	0.381600
Os11g0691100		1394.1	0.392827
Os08g0222800	Conserved hypothetical protein.	1394.178	0.392456
Os02g0104400	Hypothetical protein.	1394.321	0.377990
Os12g0559500	Similar to Resistance protein T10rga2-1A.	1394.439	0.399851
Os06g0309400	Conserved hypothetical protein.	1394.529	0.378984
Os02g0574000	Similar to Monosaccharide transporter 1.	1395.604	0.380991
Os10g0530700	Similar to Glutathione S-transferase GST 38 (EC 2.5.1.18).	1395.622	0.385422
Os05g0458300	Similar to Laccase (EC 1.10.3.2).	1397.439	0.367579
Os08g0525900	Non-protein coding transcript, unclassifiable transcript.	1398.761	0.391584
Os09g0349900	Conserved hypothetical protein.	1399.255	0.399106
Os12g0211500	Leucine rich repeat, N-terminal domain containing protein.	1400.672	0.295204
Os12g0418600	Hypothetical protein.	1401.194	0.391777
Os08g0296700	Disease resistance protein family protein.	1401.459	0.390818
Os07g0137800	Protein kinase-like domain containing protein.	1401.588	0.400393
Os01g0725900	Pollen Ole e 1 allergen and extensin domain containing protein.	1403.937	0.384391
Os02g0665700	Protein kinase domain containing protein.	1404.159	0.402739
Os05g0417400		1404.467	0.378644
Os07g0604600	B12D family protein.	1406.095	0.342910
Os01g0810500	Conserved hypothetical protein.	1406.536	0.396663
Os08g0401800	Similar to Phospholipase D2.	1407.589	0.362453
Os06g0301400	Conserved hypothetical protein.	1409.464	0.393096
Os04g0664600	Similar to Agmatine coumaroyltransferase.	1409.974	0.314109
Os04g0374000		1410.408	0.382393
Os12g0414500	nucleic acid binding, OB-fold, tRNA/helicase-type domain containing protein.	1411.713	0.400659
Os05g0394100	Conserved hypothetical protein.	1412.344	0.391715
Os09g0308500	Disease resistance protein family protein.	1413.008	0.404721
Os01g0127000	Multicopper oxidase, type 1 domain containing protein.	1413.099	0.319657
Os02g0625900	Conserved hypothetical protein.	1413.1	0.379325
Os05g0433100	Protein of unknown function DUF1218 family protein.	1413.267	0.403475
Os12g0277900		1414.346	0.375733
Os01g0127100	Conserved hypothetical protein.	1415.226	0.393365
Os05g0246600	Protein kinase domain containing protein.	1415.404	0.400547
Os05g0250500	Conserved hypothetical protein.	1415.556	0.391432
Os11g0442900	Zinc finger, C2H2-type domain containing protein.	1416.305	0.398487
Os08g0317300	Retrotransposon gag protein family protein.	1417.166	0.388049
Os09g0356000	Protein kinase-like domain containing protein.	1417.821	0.364785
Os09g0349700	Conserved hypothetical protein.	1418.188	0.362563
Os04g0331600	Peptidase A1, pepsin family protein.	1418.464	0.399893
Os11g0209400	Hypothetical protein.	1425.999	0.400604
Os10g0565700	SNF2-related domain containing protein.	1433.88	0.403044
Os08g0343600	Similar to Nectarin 5 (Fragment).	1434.884	0.395165
Os01g0701300	Cytochrome P450 family protein.	1435.156	0.392011
Os08g0449300	Non-protein coding transcript, putative npRNA.	1435.691	0.397577
Os10g0403400	Hypothetical protein.	1435.871	0.401537
Os04g0161800		1436.725	0.395620
Os06g0272000	Similar to Bacterial blight resistance protein.	1437.156	0.384532
Os05g0379400	Conserved hypothetical protein.	1439.658	0.354750
Os05g0148900	Similar to Glutathione-S-transferase 19E50.	1439.666	0.343471
Os01g0124700	Conserved hypothetical protein.	1440.362	0.382010
Os08g0552500		1440.805	0.396934
Os04g0442900	Zinc finger, CCHC-type domain containing protein.	1442.234	0.398946
Os03g0154300	Conserved hypothetical protein.	1442.307	0.396233
Os01g0690600	Similar to Receptor serine/threonine kinase PR5K.	1443.73	0.394215
Os05g0506500	Similar to GDSL-motif lipase/hydrolase-like protein.	1446.182	0.389634
Os04g0532200	Conserved hypothetical protein.	1446.802	0.395495
Os02g0641000	Similar to Transcription factor L2.	1447.319	0.376806
Os01g0137100	Conserved hypothetical protein.	1447.436	0.395410
Os02g0153600	Conserved hypothetical protein.	1447.961	0.398962
Os02g0715000	Similar to Cysteine proteinase.	1448.133	0.313278
Os09g0444500	Conserved hypothetical protein.	1448.553	0.387418
Os10g0351600	Similar to Tapetum specific protein (Tapetum-specific endoxylanase).	1448.848	0.393101
Os07g0565400	Protein kinase domain containing protein.	1449	0.400172
Os08g0208300	Hypothetical protein.	1450.678	0.398856
Os09g0458100	Xyloglucan fucosyltransferase family protein.	1452.039	0.375537
Os01g0247700	C4-dicarboxylate transporter/malic acid transport protein family protein.	1454.2	0.355374
Os07g0102500	Lupus La protein family protein.	1455.091	0.396365
Os03g0829800	Similar to Placenta-specific gene 8 protein (C15 protein).	1455.467	0.392244
Os12g0267100	Similar to Tryptophan 2-monooxygenase (EC 1.13.12.3).	1455.549	0.370820
Os11g0250400	Ankyrin repeat containing protein.	1455.808	0.371424
Os02g0811800	Similar to Cinnamoyl-CoA reductase (EC 1.2.1.44).	1456.939	0.347984
Os01g0220100	Similar to Cellulase.	1457.397	0.302496
Os10g0452300	Eggshell protein family protein.	1458.004	0.383301
Os09g0356300	Non-protein coding transcript, uncharacterized transcript.	1458.397	0.375524
Os08g0489800	Phosphatidylinositol 3- and 4-kinase, catalytic domain containing protein.	1459.37	0.396278
Os02g0547100	Similar to mutator-like transposase [Oryza sativa (japonica cultivar-group)].	1459.702	0.383869
Os08g0487100	Similar to BZIP transcription factor BZI-2.	1459.964	0.401238
Os04g0303500	Curculin-like (mannose-binding) lectin domain containing protein.	1460.298	0.319429
Os10g0192300	Protein of unknown function DUF889, eukaryote family protein.	1460.674	0.389371
Os12g0194000	Conserved hypothetical protein.	1463.272	0.387042
Os05g0582600	Peptidase S10, serine carboxypeptidase family protein.	1463.656	0.377794
Os01g0566200	Conserved hypothetical protein.	1465.407	0.399051
Os08g0306200		1465.608	0.396856
Os07g0531400	Similar to Peroxidase 27 precursor (EC 1.11.1.7) (Atperox P27) (PRXR7) (ATP12a).	1466.653	0.346539
Os04g0612000	Similar to Ent-kaurene synthase-like protein 1.	1466.765	0.353818
Os07g0495700	Conserved hypothetical protein.	1466.89	0.397774
Os01g0347500	Peptidase C1A, papain family protein.	1467.443	0.342294
Os02g0693800		1468.613	0.396643
Os01g0104200	No apical meristem (NAM) protein domain containing protein.	1470.489	0.363125
Os03g0665000	GCN5-related N-acetyltransferase domain containing protein.	1471.19	0.360940
Os10g0439700	Cytochrome P450 family protein.	1472.214	0.382234
Os02g0770500	Similar to WRKY transcription factor 32.	1472.917	0.363624
Os01g0546100	Protein of unknown function DUF6, transmembrane domain containing protein.	1474.573	0.349322
Os04g0155000	Conserved hypothetical protein.	1475.177	0.388859
Os06g0250000		1475.235	0.395216
Os06g0714400	Conserved hypothetical protein.	1476.049	0.354882
Os07g0132400	Non-protein coding transcript, unclassifiable transcript.	1476.054	0.396242
Os06g0313900	Protein of unknown function DUF827, plant family protein.	1476.088	0.383167
Os01g0941500	Similar to Glucan endo-1,3-beta-glucosidase GII precursor (EC 3.2.1.39) ((1->3)- beta-glucan endohydrolase GII) ((1->3)-beta-glucanase isoenzyme GII) (Beta-1,3-endoglucanase GII).	1476.136	0.352703
Os07g0191900	Conserved hypothetical protein.	1476.218	0.398977
Os02g0270800		1476.476	0.399352
Os01g0890800	Tetratricopeptide-like helical domain containing protein.	1477.857	0.343165
Os01g0868600		1479.961	0.353948
Os11g0154500	No apical meristem (NAM) protein domain containing protein.	1481.069	0.383272
Os12g0117800	Protein of unknown function DUF1191 family protein.	1481.503	0.388646
Os11g0594000	General substrate transporter family protein.	1482.046	0.331576
Os04g0634000	Curculin-like (mannose-binding) lectin domain containing protein.	1482.62	0.335751
Os04g0371700	Protein kinase-like domain containing protein.	1483.179	0.348977
Os02g0543800	Non-protein coding transcript, putative npRNA.	1484.338	0.374322
Os01g0937600	Peptidase aspartic, catalytic domain containing protein.	1484.433	0.330659
Os06g0625000	Conserved hypothetical protein.	1484.94	0.386796
Os06g0215500	Similar to Oxo-phytodienoic acid reductase.	1485.419	0.356199
Os08g0462800	Protein of unknown function DUF716 family protein.	1486.491	0.353640
Os08g0501900	Non-protein coding transcript, unclassifiable transcript.	1488.056	0.359256
Os07g0127700	Similar to PR1a protein.	1490.313	0.353722
Os04g0622000	Conserved hypothetical protein.	1490.752	0.395205
Os03g0621700	Conserved hypothetical protein.	1491.126	0.399201
Os10g0151900	Hypothetical protein.	1494.133	0.390073
Os10g0426500	TRAF-like domain containing protein.	1495.03	0.365432
Os08g0449400	Conserved hypothetical protein.	1495.649	0.389791
Os04g0381500	Hypothetical protein.	1495.808	0.395748
Os05g0122100		1497.882	0.393674
Os12g0121600	Sodium/hydrogen exchanger family protein.	1498.834	0.364237
Os09g0270700	NB-ARC domain containing protein.	1499.012	0.380594
Os05g0545600	Similar to Smad nuclear interacting protein 1.	1499.58	0.350782
Os02g0769700	Protein kinase-like domain containing protein.	1499.76	0.352171
Os01g0810800	Non-protein coding transcript, putative npRNA.	1501.64	0.394683
Os07g0273500	Non-protein coding transcript, unclassifiable transcript.	1501.659	0.357672
Os11g0297300	Similar to Beta-D-xylosidase.	1501.659	0.390142
Os12g0170500	Conserved hypothetical protein.	1502.45	0.372085
Os02g0713600	Zinc finger, BED-type predicted domain containing protein.	1503.086	0.400479
Os05g0473300	Similar to Ethylene response factor 1.	1503.127	0.399025
Os04g0564400	Conserved hypothetical protein.	1504.308	0.378651
Os09g0478200	Conserved hypothetical protein.	1504.398	0.397659
Os04g0191000	Retrotransposon gag protein family protein.	1505.222	0.387701
Os02g0583700	Conserved hypothetical protein.	1505.316	0.331704
Os01g0261700	Conserved hypothetical protein.	1506.383	0.392540
Os01g0666400	Conserved hypothetical protein.	1508.32	0.391183
Os02g0767400	Curculin-like (mannose-binding) lectin domain containing protein.	1509.119	0.344057
Os06g0104900	Similar to L-lactate dehydrogenase B (EC 1.1.1.27) (LDH-B) (Fragment).	1509.659	0.363704
Os12g0582600	Transcription factors TFIIS, elongin A, CRSP70, conserved domain containing protein.	1511.324	0.383620
Os05g0580100	Conserved hypothetical protein.	1512.321	0.380528
Os01g0137400	Protein kinase domain containing protein.	1513.37	0.392220
Os12g0178300	Protein of unknown function DUF248, methyltransferase putative family protein.	1514.132	0.384660
Os11g0176300	Protein of unknown function DUF246, plant family protein.	1514.724	0.393663
Os01g0799600	Non-protein coding transcript, unclassifiable transcript.	1515.567	0.401277
Os06g0486000	Protein kinase-like domain containing protein.	1515.995	0.397696
Os01g0348300	Conserved hypothetical protein.	1517.196	0.397226
Os04g0310700	AMP-dependent synthetase and ligase domain containing protein.	1517.273	0.385313
Os02g0450400		1517.69	0.374616
Os02g0488600		1517.991	0.388989
Os03g0385100		1518.559	0.392546
Os06g0574600	Non-protein coding transcript, unclassifiable transcript.	1520.105	0.383913
Os03g0715500	WD40-like domain containing protein.	1521.816	0.368390
Os04g0552400	Similar to ZPT2-13.	1522.348	0.396850
Os11g0257800	Hypothetical protein.	1523.224	0.394754
Os05g0370300	C2 calcium/lipid-binding region, CaLB domain containing protein.	1523.438	0.290561
Os01g0722300	Myb, DNA-binding domain containing protein.	1524.221	0.366417
Os04g0147200	Conserved hypothetical protein.	1525.957	0.313490
Os07g0142600	Conserved hypothetical protein.	1527.529	0.330690
Os01g0343100	Protein of unknown function DUF594 family protein.	1528.373	0.328098
Os11g0109400	Sodium/hydrogen exchanger family protein.	1528.622	0.356423
Os12g0209300	AAA ATPase, central region domain containing protein.	1529.243	0.397059
Os02g0605000	Cyclin-like domain containing protein.	1529.596	0.380046
Os01g0915300	Non-protein coding transcript, unclassifiable transcript.	1530.944	0.394688
Os07g0301500		1531.883	0.393697
Os11g0701400	Chitinase (EC 3.2.1.14) III C10150-rice (EC 3.2.1.14).	1532.384	0.351844
Os09g0483300	Calcium-binding EF-hand domain containing protein.	1532.391	0.300363
Os01g0813100	Eukaryotic transcription factor, DNA-binding domain containing protein.	1532.457	0.382841
Os10g0141400	von Willebrand factor, type A domain containing protein.	1533.024	0.388932
Os04g0290800	Protein of unknown function DUF647 family protein.	1533.525	0.383503
Os12g0165900	Peptidase S59, nucleoporin family protein.	1537.48	0.395679
Os12g0572700	Exostosin-like family protein.	1542.406	0.391803
Os09g0252700	Similar to E3 ubiquitin protein ligase UPL1 (EC 6.3.2.-) (Ubiquitin-protein ligase 1).	1542.412	0.379000
Os10g0148000	Plant lipid transfer/seed storage/trypsin-alpha amylase inhibitor domain containing protein.	1542.462	0.386871
Os02g0323300		1543.033	0.394549
Os01g0114900	Similar to LRK14.	1543.057	0.364862
Os12g0486900	Protein kinase domain containing protein.	1543.45	0.340398
Os07g0574900	Conserved hypothetical protein.	1543.668	0.395742
Os10g0397900	Hypothetical protein.	1545.048	0.381285
Os11g0264000	Cupredoxin domain containing protein.	1545.565	0.389990
Os01g0841800	Ribonuclease II and R domain containing protein.	1545.979	0.396470
Os01g0653100	Protein of unknown function DUF231, plant domain containing protein.	1546.244	0.322288
Os04g0517700		1546.511	0.394435
Os10g0188800	Conserved hypothetical protein.	1547.398	0.391371
Os04g0268300	Conserved hypothetical protein.	1548.12	0.391938
Os01g0704000	Pectinesterase inhibitor domain containing protein.	1548.419	0.387953
Os07g0432100	Conserved hypothetical protein.	1549.832	0.395356
Os12g0503300	Similar to Ureide permease 2 (AtUPS2).	1550.096	0.394423
Os04g0472700	Conserved hypothetical protein.	1551.313	0.388020
Os08g0519300	Glycoside hydrolase, family 18 protein.	1551.903	0.317191
Os02g0542600	Conserved hypothetical protein.	1552.354	0.368528
Os05g0250700	Ribosomal protein L13 family protein.	1553.716	0.390484
Os04g0118800	Disease resistance protein family protein.	1554.389	0.375536
Os12g0511300	Conserved hypothetical protein.	1554.919	0.394881
Os01g0373800	Conserved hypothetical protein.	1555.734	0.349474
Os09g0254600	MtN3 and saliva related transmembrane protein family protein.	1556.365	0.388674
Os10g0174800	EGF-like calcium-binding domain containing protein.	1559.736	0.383973
Os09g0329000	BURP domain containing protein.	1560.549	0.377404
Os07g0638600	Similar to Peroxidase 1.	1561.967	0.370352
Os02g0247600		1563.043	0.370573
Os01g0920700	Conserved hypothetical protein.	1563.452	0.389601
Os01g0746400	Carotenoid oxygenase family protein.	1563.91	0.394518
Os08g0228100	Non-protein coding transcript, uncharacterized transcript.	1564.294	0.394907
Os11g0152900	Conserved hypothetical protein.	1564.657	0.386600
Os01g0818900	Conserved hypothetical protein.	1565.465	0.384529
Os12g0568800	Similar to Importin-beta2 (Fragment).	1569.514	0.387468
Os07g0103600	Armadillo-like helical domain containing protein.	1569.794	0.327471
Os07g0538000	Similar to Beta-1,3-glucanase precursor.	1569.832	0.369991
Os08g0327200	Virulence factor, pectin lyase fold family protein.	1569.844	0.387984
Os04g0588600	ABC transporter, transmembrane region, type 1 domain containing protein.	1572.969	0.393325
Os12g0163800	Protein kinase domain containing protein.	1573.053	0.374648
Os07g0588300	Protein of unknown function DUF936, plant family protein.	1573.412	0.379734
Os07g0462000	Glutamate--cysteine ligase, GCS2 family protein.	1573.689	0.391482
Os04g0202300	Curculin-like (mannose-binding) lectin domain containing protein.	1573.69	0.355045
Os07g0115400	Leucine-rich repeat, typical subtype containing protein.	1573.785	0.381348
Os11g0615300	Non-protein coding transcript, unclassifiable transcript.	1574.09	0.359526
Os09g0504700	Zinc finger, RING-type domain containing protein.	1575.077	0.382366
Os05g0219300	HAT dimerisation domain containing protein.	1575.622	0.386742
Os09g0517200	Disease resistance protein family protein.	1576.224	0.304327
Os12g0565800	Zinc finger, TTF-type domain containing protein.	1576.233	0.384948
Os11g0261600	Similar to Subtilisin-like serine proteinase.	1577.116	0.389672
Os12g0470700	AAA ATPase domain containing protein.	1577.205	0.391049
Os10g0489500	Terpenoid cylases/protein prenyltransferase alpha-alpha toroid domain containing protein.	1577.319	0.392859
Os03g0211200	Protein of unknown function DUF1677, Oryza sativa family protein.	1578.097	0.343643
Os10g0191300	Similar to PR-1a pathogenesis related protein (Hv-1a) precursor.	1579.601	0.358167
Os09g0559900	Protein kinase-like domain containing protein.	1580.07	0.380613
Os01g0891500	Leucine rich repeat, N-terminal domain containing protein.	1580.271	0.350198
Os11g0539100	Hypothetical protein.	1582.526	0.393883
Os02g0639300	CBS domain containing protein.	1582.681	0.368739
Os10g0418900	Non-protein coding transcript, putative npRNA.	1583.283	0.326481
Os07g0175000	Plant lipid transfer protein/Par allergen family protein.	1583.311	0.364241
Os12g0186600	Conserved hypothetical protein.	1584.469	0.369881
Os11g0238400	Conserved hypothetical protein.	1585.403	0.388379
Os03g0770100	RNA-binding region RNP-1 (RNA recognition motif) domain containing protein.	1586.207	0.387966
Os06g0521000	Homeodomain-like containing protein.	1586.997	0.395648
Os12g0240800		1588.456	0.375758
Os03g0148000	Protein of unknown function DUF677 family protein.	1589.311	0.350705
Os01g0360100	Conserved hypothetical protein.	1589.615	0.372505
Os03g0860700	Similar to Myosin XI B.	1589.655	0.387859
Os03g0253400	Transcription factor, MADS-box domain containing protein.	1591.806	0.377568
Os08g0396500	C1-like domain containing protein.	1592.685	0.321748
Os12g0478100	GRAM domain containing protein.	1592.949	0.334683
Os07g0588500	WD40-like domain containing protein.	1593.198	0.369942
Os02g0736700	Hypothetical protein.	1593.331	0.393302
Os07g0104500	Haem peroxidase, plant/fungal/bacterial family protein.	1593.346	0.347570
Os01g0578600	Conserved hypothetical protein.	1595.376	0.369850
Os03g0246900	Similar to LOB domain protein 16.	1595.757	0.285674
Os01g0146600	Conserved hypothetical protein.	1596.045	0.380894
Os06g0626700	Isopenicillin N synthase family protein.	1596.409	0.371873
Os10g0100200	Hypothetical protein.	1598.507	0.390092
Os02g0261000	Harpin-induced 1 domain containing protein.	1598.577	0.374928
Os08g0315200	Retrotransposon gag protein family protein.	1599.084	0.376366
Os01g0661800	Conserved hypothetical protein.	1601.185	0.370160
Os03g0372900	Cyclin-like F-box domain containing protein.	1601.653	0.381210
Os01g0921200	Similar to Alpha-glucosidase I.	1601.749	0.379586
Os03g0691500	Conserved hypothetical protein.	1601.809	0.360061
Os11g0306300	Similar to Herbicide safener binding protein.	1602.043	0.390063
Os04g0576300	Pseudouridylate synthase TruB, N-terminal domain containing protein.	1602.301	0.391092
Os08g0544300	Reverse transcriptase, RNA-dependent DNA polymerase family protein.	1602.398	0.386951
Os07g0622300	UDP-glucuronosyl/UDP-glucosyltransferase family protein.	1603.212	0.392109
Os07g0664300	Glucose/ribitol dehydrogenase family protein.	1603.591	0.363176
Os04g0554600	Similar to RCc3 protein.	1605.117	0.272551
Os12g0558400	FBD domain containing protein.	1606.622	0.391316
Os01g0216000	Lipolytic enzyme, G-D-S-L family protein.	1607.039	0.310899
Os09g0471000	Protein of unknown function DUF1637 family protein.	1608.582	0.327240
Os04g0641200	Similar to Pectin methylesterase-like protein.	1608.612	0.376051
Os08g0541500	Protein of unknown function DUF936, plant family protein.	1609.984	0.373377
Os03g0370200	Protein of unknown function DUF537 family protein.	1610.341	0.362692
Os01g0129600	Lateral organ boundaries, LOB domain containing protein.	1611.478	0.299315
Os11g0591000	Hypothetical protein.	1612.59	0.354529
Os11g0224600	Conserved hypothetical protein.	1613.121	0.390653
Os03g0122400	Conserved hypothetical protein.	1613.677	0.385624
Os01g0162400	Conserved hypothetical protein.	1614.148	0.373688
Os06g0329700		1615.005	0.392489
Os07g0613900	Endonuclease/exonuclease/phosphatase domain containing protein.	1615.633	0.389643
Os04g0643500	2OG-Fe(II) oxygenase domain containing protein.	1618.008	0.317064
Os11g0638200	Conserved hypothetical protein.	1618.084	0.365195
Os07g0471200	Conserved hypothetical protein.	1620.081	0.386547
Os01g0253200	Pectinesterase inhibitor domain containing protein.	1620.689	0.375090
Os01g0670600	Curculin-like (mannose-binding) lectin domain containing protein.	1623.718	0.363004
Os01g0184700	Conserved hypothetical protein.	1623.988	0.381734
Os02g0620500	Similar to Ammonium transporter Amt1;2 (Fragment).	1623.996	0.309285
Os08g0564000	Similar to Phosphate transporter 6.	1624.98	0.356619
Os04g0589700	U box domain containing protein.	1625.678	0.297986
Os08g0267900	Conserved hypothetical protein.	1626.238	0.363263
Os12g0196300	Conserved hypothetical protein.	1626.531	0.371855
Os09g0546100	Auxin responsive SAUR protein family protein.	1627.628	0.389072
Os11g0706200	GRAS transcription factor domain containing protein.	1627.759	0.374684
Os01g0371800		1629.918	0.386261
Os07g0250100		1630.113	0.364883
Os05g0445800	Conserved hypothetical protein.	1630.234	0.318236
Os09g0520300	Protein prenyltransferase domain containing protein.	1631.106	0.380547
Os01g0737700	3'-5' exonuclease domain containing protein.	1631.288	0.373209
Os11g0583200	Protein prenyltransferase domain containing protein.	1633.307	0.363392
[truncated: 25,925 more rows]

## Sheet: Os02g0221900
Locus ID	Description	Mutual Rank	Weighted PCC
[truncated: 27,200 more rows]

[truncated: 1 more sheets: Os06g0565100]
