# Supplementary material for: Diverse Roles of MAX1 Homologues in Rice
Source: Genes (Basel). 2020 Nov 13;11(11):1348. doi: 10.3390/genes11111348 (PMC7709044; doi:10.3390/genes11111348)
Supplement: Supplementary file 1 [file genes-11-01348-s001.zip › Table S11 GO for CGN of rice MAX1 genes.xlsx]

## Sheet: Os01g0700900
Gene ID	GO IDs	GO terms
Os03g0369200	GO:0020037 GO:0016023 GO:0004601 GO:0005509 GO:0006979 GO:0055114 GO:0009055	heme binding; cytoplasmic vesicle; peroxidase activity; calcium ion binding; response to oxidative stress; oxidation-reduction process; electron transfer activity;
Os08g0106300	GO:0016023 GO:0004497 GO:0020037 GO:0009055	cytoplasmic vesicle; monooxygenase activity; heme binding; electron transfer activity;
Os03g0103100	GO:0016023 GO:0006869	cytoplasmic vesicle; lipid transport;
Os05g0561400	GO:0016023	cytoplasmic vesicle;
Os11g0111900	GO:0005515	protein binding;
Os04g0457300	GO:0016020	membrane cellular;
Os03g0817500	GO:0016023	cytoplasmic vesicle;
Os10g0390800	GO:0003700 GO:0006355 GO:0005634 GO:0009536	DNA-binding transcription factor activity; regulation of transcription, DNA-templated; nucleus; plastid;
Os01g0299300	GO:0016023 GO:0008415 GO:0008152	cytoplasmic vesicle; transferase activity, transferring acyl groups; metabolic process;
Os10g0455100	GO:0016023	cytoplasmic vesicle;
Os06g0178700	GO:0006508 GO:0005506 GO:0008237 GO:0016491	proteolysis; iron ion binding; metallopeptidase activity; oxidoreductase activity;
Os07g0268800	GO:0016023	cytoplasmic vesicle;
Os08g0189200	GO:0016023	cytoplasmic vesicle;
Os10g0455000	GO:0016020	membrane cellular;
Os01g0283600	GO:0005739	mitochondrion;
Os06g0185500	GO:0016747 GO:0005739	transferase activity, transferring acyl groups other than amino-acyl groups; mitochondrion;
Os03g0368900	GO:0020037 GO:0016023 GO:0004601 GO:0005509 GO:0006979 GO:0055114 GO:0009055	heme binding; cytoplasmic vesicle; peroxidase activity; calcium ion binding; response to oxidative stress; oxidation-reduction process; electron transfer activity;
Os05g0552700	GO:0005739	mitochondrion;
Os10g0454700	GO:0016023	cytoplasmic vesicle;
Os06g0534800	GO:0005739	mitochondrion;
Os10g0555700	GO:0016023 GO:0016020 GO:0019953 GO:0007047 GO:0005618 GO:0005576	cytoplasmic vesicle; membrane cellular; sexual reproduction; cell wall organization; cell wall; extracellular region;
Os07g0148200	GO:0016758 GO:0005739 GO:0008152	transferase activity, transferring hexosyl groups; mitochondrion; metabolic process;
Os03g0149000	GO:0009536	plastid;
Os04g0422300	GO:0016023 GO:0016020	cytoplasmic vesicle; membrane cellular;
Os12g0454800	GO:0016023 GO:0004674 GO:0006468 GO:0016020 GO:0005524	cytoplasmic vesicle; protein serine/threonine kinase activity; protein phosphorylation; membrane cellular; ATP binding;
Os01g0701400	GO:0004497 GO:0020037 GO:0005739 GO:0009055	monooxygenase activity; heme binding; mitochondrion; electron transfer activity;
Os05g0162000	GO:0020037 GO:0016023 GO:0004601 GO:0005509 GO:0006979 GO:0055114 GO:0009055	heme binding; cytoplasmic vesicle; peroxidase activity; calcium ion binding; response to oxidative stress; oxidation-reduction process; electron transfer activity;
Os11g0649600	GO:0016020	membrane cellular;
Os07g0642200	GO:0016023 GO:0006629 GO:0016788	cytoplasmic vesicle; lipid metabolic process; hydrolase activity, acting on ester bonds;
Os07g0630400	GO:0033897 GO:0016023 GO:0003723	ribonuclease T2 activity; cytoplasmic vesicle; RNA binding;
Os09g0409100	GO:0016023	cytoplasmic vesicle;
Os11g0501000	GO:0016020	membrane cellular;
Os10g0454500	GO:0016023	cytoplasmic vesicle;
Os06g0192400	GO:0016023 GO:0005794 GO:0016021 GO:0008378 GO:0006486	cytoplasmic vesicle; Golgi apparatus; integral component of membrane; galactosyltransferase activity; protein glycosylation;
Os12g0495600	GO:0016023 GO:0006915 GO:0005515 GO:0005524	cytoplasmic vesicle; apoptotic process; protein binding; ATP binding;
Os11g0270500	GO:0006915 GO:0005524 GO:0005739	apoptotic process; ATP binding; mitochondrion;

## Sheet: Os01g0701400
Gene ID	GO IDs	GO terms
Os04g0460400	GO:0016020	membrane cellular;
Os03g0369200	GO:0020037 GO:0016023 GO:0004601 GO:0005509 GO:0006979 GO:0055114 GO:0009055	heme binding; cytoplasmic vesicle; peroxidase activity; calcium ion binding; response to oxidative stress; oxidation-reduction process; electron transfer activity;
Os02g0280300	GO:0016762 GO:0016023 GO:0048046 GO:0005618 GO:0006073 GO:0004553	xyloglucan:xyloglucosyl transferase activity; cytoplasmic vesicle; apoplast; cell wall; cellular glucan metabolic process; hydrolase activity, hydrolyzing O-glycosyl compounds;
Os09g0353700	GO:0016491	oxidoreductase activity;
Os03g0103100	GO:0016023 GO:0006869	cytoplasmic vesicle; lipid transport;
Os01g0263000	GO:0020037 GO:0016023 GO:0004601 GO:0005509 GO:0006979 GO:0055114 GO:0009055	heme binding; cytoplasmic vesicle; peroxidase activity; calcium ion binding; response to oxidative stress; oxidation-reduction process; electron transfer activity;
Os10g0335000	GO:0016023	cytoplasmic vesicle;
Os04g0457300	GO:0016020	membrane cellular;
Os02g0754400	GO:0005634 GO:0045449 GO:0003677	nucleus; regulation of transcription, DNA-templated; DNA binding;
Os04g0423800	GO:0020037 GO:0016023 GO:0004601 GO:0005509 GO:0006979 GO:0055114 GO:0009055	heme binding; cytoplasmic vesicle; peroxidase activity; calcium ion binding; response to oxidative stress; oxidation-reduction process; electron transfer activity;
Os08g0373400	GO:0016023 GO:0006915 GO:0005515 GO:0005524	cytoplasmic vesicle; apoptotic process; protein binding; ATP binding;
Os10g0455100	GO:0016023	cytoplasmic vesicle;
Os04g0554500	GO:0016023 GO:0006869	cytoplasmic vesicle; lipid transport;
Os07g0174900	GO:0016023 GO:0008233 GO:0008289 GO:0006869	cytoplasmic vesicle; peptidase activity; lipid binding; lipid transport;
Os10g0455000	GO:0016020	membrane cellular;
Os01g0607000	GO:0016023	cytoplasmic vesicle;
Os01g0700900	GO:0004497 GO:0020037 GO:0005739 GO:0009055	monooxygenase activity; heme binding; mitochondrion; electron transfer activity;
Os10g0399200	GO:0016829 GO:0006520 GO:0030170 GO:0005739	lyase activity; cellular amino acid metabolic process; pyridoxal phosphate binding; mitochondrion;
Os10g0454700	GO:0016023	cytoplasmic vesicle;
Os03g0368000	GO:0020037 GO:0016023 GO:0004601 GO:0005509 GO:0006979 GO:0055114 GO:0009055	heme binding; cytoplasmic vesicle; peroxidase activity; calcium ion binding; response to oxidative stress; oxidation-reduction process; electron transfer activity;
Os07g0646800	GO:0009536 GO:0016757	plastid; transferase activity, transferring glycosyl groups;
Os01g0521600	GO:0009536	plastid;
Os12g0455000	GO:0016023	cytoplasmic vesicle;
Os03g0760500	GO:0004497 GO:0022900 GO:0020037 GO:0009055	monooxygenase activity; electron transport chain; heme binding; electron transfer activity;
Os10g0193100	GO:0016023	cytoplasmic vesicle;
Os02g0820800	GO:0009536 GO:0003677	plastid; DNA binding;
Os03g0368300	GO:0020037 GO:0016023 GO:0004601 GO:0005509 GO:0006979 GO:0055114 GO:0009055	heme binding; cytoplasmic vesicle; peroxidase activity; calcium ion binding; response to oxidative stress; oxidation-reduction process; electron transfer activity;
Os12g0431300	GO:0016023	cytoplasmic vesicle;
Os02g0662000	GO:0016023 GO:0008289 GO:0006869	cytoplasmic vesicle; lipid binding; lipid transport;
Os07g0630400	GO:0033897 GO:0016023 GO:0003723	ribonuclease T2 activity; cytoplasmic vesicle; RNA binding;
Os04g0521100	GO:0005215 GO:0016021 GO:0006810	transporter activity; integral component of membrane; transport;
Os04g0660000	GO:0005739	mitochondrion;
Os09g0409100	GO:0016023	cytoplasmic vesicle;
Os07g0531400	GO:0020037 GO:0016023 GO:0004601 GO:0005509 GO:0006979 GO:0055114 GO:0009055	heme binding; cytoplasmic vesicle; peroxidase activity; calcium ion binding; response to oxidative stress; oxidation-reduction process; electron transfer activity;
Os11g0501000	GO:0016020	membrane cellular;
Os10g0191300	GO:0016023 GO:0005576	cytoplasmic vesicle; extracellular region;
Os10g0454500	GO:0016023	cytoplasmic vesicle;
Os06g0192400	GO:0016023 GO:0005794 GO:0016021 GO:0008378 GO:0006486	cytoplasmic vesicle; Golgi apparatus; integral component of membrane; galactosyltransferase activity; protein glycosylation;
Os06g0652600	GO:0016023	cytoplasmic vesicle;
Os05g0246300	GO:0016023 GO:0016020 GO:0019953 GO:0007047 GO:0005618 GO:0005576	cytoplasmic vesicle; membrane cellular; sexual reproduction; cell wall organization; cell wall; extracellular region;
Os02g0143400	GO:0009536 GO:0005516 GO:0009734	plastid; calmodulin binding; auxin-activated signaling pathway;
Os06g0104900	GO:0005737 GO:0004459 GO:0005488 GO:0006096	cytoplasm; L-lactate dehydrogenase activity; binding; glycolytic process;
Os10g0454300	GO:0016023	cytoplasmic vesicle;
Os03g0817500	GO:0016023	cytoplasmic vesicle;

## Sheet: Os01g0701500
Gene ID	GO IDs	GO terms
Os02g0280300	GO:0016762 GO:0016023 GO:0048046 GO:0005618 GO:0006073 GO:0004553	xyloglucan:xyloglucosyl transferase activity; cytoplasmic vesicle; apoplast; cell wall; cellular glucan metabolic process; hydrolase activity, hydrolyzing O-glycosyl compounds;
Os11g0573900	GO:0016023	cytoplasmic vesicle;
Os02g0261600	GO:0003964 GO:0006278 GO:0003723 GO:0005739	RNA-directed DNA polymerase activity; RNA-dependent DNA biosynthetic process; RNA binding; mitochondrion;
Os01g0928600	GO:0016023 GO:0008483 GO:0009058 GO:0030170	cytoplasmic vesicle; transaminase activity; biosynthetic process; pyridoxal phosphate binding;
Os06g0221000	GO:0005634 GO:0045449 GO:0003677	nucleus; regulation of transcription, DNA-templated; DNA binding;
Os04g0590100	GO:0046872 GO:0030001	metal ion binding; metal ion transport;
Os10g0399200	GO:0016829 GO:0006520 GO:0030170 GO:0005739	lyase activity; cellular amino acid metabolic process; pyridoxal phosphate binding; mitochondrion;
Os12g0150700	GO:0046872 GO:0003993	metal ion binding; acid phosphatase activity;
Os02g0663900	GO:0016020 GO:0016757	membrane cellular; transferase activity, transferring glycosyl groups;
Os01g0521600	GO:0009536	plastid;

## Sheet: Os02g0221900
Gene ID	GO IDs	GO terms
Os02g0755500	GO:0009536	plastid;
Os02g0743100	GO:0005739	mitochondrion;
Os03g0816100	GO:0004674 GO:0006468 GO:0004713 GO:0005524	protein serine/threonine kinase activity; protein phosphorylation; protein tyrosine kinase activity; ATP binding;
Os06g0191900	GO:0004674 GO:0006468 GO:0006950 GO:0005524	protein serine/threonine kinase activity; protein phosphorylation; response to stress; ATP binding;
Os11g0620400	GO:0022891 GO:0016021 GO:0055085	transmembrane transporter activity; integral component of membrane; transmembrane transport;
Os01g0178900	GO:0006915 GO:0005524 GO:0005515	apoptotic process; ATP binding; protein binding;
Os07g0108800	GO:0006813 GO:0005267 GO:0016021	potassium ion transport; potassium channel activity; integral component of membrane;
Os11g0667600	GO:0016023 GO:0016020	cytoplasmic vesicle; membrane cellular;
Os01g0701700	GO:0005739	mitochondrion;
Os01g0117200	GO:0016023 GO:0004674 GO:0006468 GO:0005524	cytoplasmic vesicle; protein serine/threonine kinase activity; protein phosphorylation; ATP binding;
Os01g0827500	GO:0009536 GO:0006887 GO:0000145	plastid; exocytosis; exocyst;
Os02g0277700	GO:0016023 GO:0004674 GO:0006468 GO:0005515 GO:0005524	cytoplasmic vesicle; protein serine/threonine kinase activity; protein phosphorylation; protein binding; ATP binding;
Os11g0182900	GO:0016020	membrane cellular;
Os01g0115800	GO:0016023 GO:0004674 GO:0006468 GO:0004872 GO:0005524	cytoplasmic vesicle; protein serine/threonine kinase activity; protein phosphorylation; signaling receptor activity; ATP binding;
Os01g0870300	GO:0016020 GO:0006810 GO:0008519	membrane cellular; transport; ammonium transmembrane transporter activity;
Os12g0618600	GO:0003700 GO:0006355 GO:0016602	DNA-binding transcription factor activity; regulation of transcription, DNA-templated; CCAAT-binding factor complex;
Os05g0422300	GO:0006468 GO:0009536 GO:0008270 GO:0005515 GO:0004672 GO:0005524	protein phosphorylation; plastid; zinc ion binding; protein binding; protein kinase activity; ATP binding;
Os02g0735700	GO:0016023	cytoplasmic vesicle;
Os03g0106000	GO:0031969 GO:0016021	chloroplast membrane; integral component of membrane;
Os03g0647600	GO:0003700 GO:0006355 GO:0005634	DNA-binding transcription factor activity; regulation of transcription, DNA-templated; nucleus;
Os09g0354300	GO:0016491	oxidoreductase activity;
Os04g0480500	GO:0016023 GO:0005515	cytoplasmic vesicle; protein binding;
Os11g0691500	GO:0016023 GO:0004674 GO:0006468 GO:0005509 GO:0005524	cytoplasmic vesicle; protein serine/threonine kinase activity; protein phosphorylation; calcium ion binding; ATP binding;
Os03g0798200	GO:0008270 GO:0005515	zinc ion binding; protein binding;
Os07g0121800	GO:0005739	mitochondrion;
Os03g0603300	GO:0009536 GO:0003677	plastid; DNA binding;
Os10g0540100	GO:0009536	plastid;
Os04g0637000	GO:0003700 GO:0043565 GO:0005634 GO:0046983 GO:0006355	DNA-binding transcription factor activity; sequence-specific DNA binding; nucleus; protein dimerization activity; regulation of transcription, DNA-templated;
Os01g0882800	GO:0016021	integral component of membrane;
Os06g0328900	GO:0004497 GO:0020037 GO:0005739 GO:0009055	monooxygenase activity; heme binding; mitochondrion; electron transfer activity;
Os05g0365300	GO:0016023 GO:0006915 GO:0005524	cytoplasmic vesicle; apoptotic process; ATP binding;
Os11g0621500	GO:0048573 GO:0005634 GO:0042753 GO:0010017 GO:0010114 GO:0009909	photoperiodism, flowering; nucleus; positive regulation of circadian rhythm; red or far-red light signaling pathway; response to red light; regulation of flower development;
Os03g0348200	GO:0009536	plastid;
Os06g0581500	GO:0016023 GO:0004674 GO:0006468 GO:0005515 GO:0005524	cytoplasmic vesicle; protein serine/threonine kinase activity; protein phosphorylation; protein binding; ATP binding;
Os05g0557700	GO:0019787 GO:0016579 GO:0051246	ubiquitin-like protein transferase activity; protein deubiquitination; regulation of protein metabolic process;
Os11g0171800	GO:0016023 GO:0004674 GO:0006468 GO:0005515 GO:0005524	cytoplasmic vesicle; protein serine/threonine kinase activity; protein phosphorylation; protein binding; ATP binding;
Os05g0409500	GO:0016020 GO:0005739	membrane cellular; mitochondrion;
Os10g0370400	GO:0006952 GO:0006915 GO:0005524	defense response; apoptotic process; ATP binding;
Os03g0438000	GO:0009536	plastid;
Os01g0170600	GO:0005739	mitochondrion;

## Sheet: Os06g0565100
Gene ID	GO IDs	GO terms
Os01g0126100	GO:0016023 GO:0005198 GO:0019028 GO:0005507 GO:0055114 GO:0016491	cytoplasmic vesicle; structural molecule activity; copper ion binding; oxidation-reduction process; oxidoreductase activity;
Os03g0852000	GO:0009536	plastid;
Os05g0447200	GO:0005886 GO:0016021 GO:0006865 GO:0015293 GO:0009734	plasma membrane; integral component of membrane; amino acid transport; symporter activity; auxin-activated signaling pathway;
Os03g0223400	GO:0005737 GO:0004356 GO:0009399 GO:0005524 GO:0006542	cytoplasm; glutamate-ammonia ligase activity; nitrogen fixation; ATP binding; glutamine biosynthetic process;
Os07g0525100	GO:0016020	membrane cellular;
Os09g0482000	GO:0009536	plastid;
Os03g0389000	GO:0006508 GO:0004197	proteolysis; cysteine-type endopeptidase activity;
Os10g0567900	GO:0005739	mitochondrion;
Os01g0299300	GO:0016023 GO:0008415 GO:0008152	cytoplasmic vesicle; transferase activity, transferring acyl groups; metabolic process;
Os01g0260800	GO:0016023	cytoplasmic vesicle;
Os11g0686400	GO:0000785 GO:0006278 GO:0005634 GO:0016020 GO:0006333 GO:0015074 GO:0004190 GO:0003723 GO:0003677 GO:0003964 GO:0006508 GO:0003682	chromatin; RNA-dependent DNA biosynthetic process; nucleus; membrane cellular; chromatin assembly or disassembly; DNA integration; aspartic-type endopeptidase activity; RNA binding; DNA binding; RNA-directed DNA polymerase activity; proteolysis; chromatin binding;
Os02g0100600	GO:0016023	cytoplasmic vesicle;
Os12g0632900	GO:0016023 GO:0004674 GO:0006468 GO:0005515 GO:0005524	cytoplasmic vesicle; protein serine/threonine kinase activity; protein phosphorylation; protein binding; ATP binding;
Os12g0174700	GO:0016023	cytoplasmic vesicle;
Os02g0745100	GO:0048226 GO:0016021 GO:0015708 GO:0015115 GO:0005886	Casparian strip; integral component of membrane; silicic acid import across plasma membrane; silicate transmembrane transporter activity; plasma membrane;
Os01g0723100	GO:0005739	mitochondrion;
Os12g0636200	GO:0003700 GO:0043565 GO:0005634 GO:0006355	DNA-binding transcription factor activity; sequence-specific DNA binding; nucleus; regulation of transcription, DNA-templated;
Os01g0974200	GO:0046872	metal ion binding;
Os02g0490500	GO:0016758 GO:0005739 GO:0008152	transferase activity, transferring hexosyl groups; mitochondrion; metabolic process;
Os07g0663500	GO:0008152 GO:0005488 GO:0005739 GO:0016491	metabolic process; binding; mitochondrion; oxidoreductase activity;
Os04g0357700	GO:0016023	cytoplasmic vesicle;
Os03g0854600	GO:0016762 GO:0016023 GO:0048046 GO:0005618 GO:0006073 GO:0004553	xyloglucan:xyloglucosyl transferase activity; cytoplasmic vesicle; apoplast; cell wall; cellular glucan metabolic process; hydrolase activity, hydrolyzing O-glycosyl compounds;
Os02g0158500	GO:0016023	cytoplasmic vesicle;
Os01g0710200	GO:0009055 GO:0016491	electron transfer activity; oxidoreductase activity;
Os02g0588700	GO:0005739	mitochondrion;
Os04g0645500	GO:0008168	methyltransferase activity;
Os12g0194900	GO:0016021	integral component of membrane;
Os12g0586300	GO:0005634 GO:0045449 GO:0003677	nucleus; regulation of transcription, DNA-templated; DNA binding;
Os03g0797600	GO:0005634 GO:0045449 GO:0030528	nucleus; regulation of transcription, DNA-templated; obsolete transcription regulator activity;
Os01g0899200	GO:0005739	mitochondrion;
Os01g0680200	GO:0016021	integral component of membrane;
Os09g0544000	GO:0005739	mitochondrion;
Os01g0756700	GO:0006813 GO:0016021 GO:0005249	potassium ion transport; integral component of membrane; voltage-gated potassium channel activity;
Os02g0820900	GO:0018106 GO:0000160 GO:0000156 GO:0016020 GO:0005739 GO:0006355 GO:0000155 GO:0005524	peptidyl-histidine phosphorylation; phosphorelay signal transduction system; phosphorelay response regulator activity; membrane cellular; mitochondrion; regulation of transcription, DNA-templated; phosphorelay sensor kinase activity; ATP binding;
Os08g0167000	GO:0016020 GO:0005524 GO:0016887	membrane cellular; ATP binding; ATPase activity;
Os12g0611300	GO:0016787 GO:0009536 GO:0006629	hydrolase activity; plastid; lipid metabolic process;
