# Supplementary material for: Diverse Roles of MAX1 Homologues in Rice
Source: Genes (Basel). 2020 Nov 13;11(11):1348. doi: 10.3390/genes11111348 (PMC7709044; doi:10.3390/genes11111348)
Supplement: Supplementary file 1 [file genes-11-01348-s001.zip › Table S12 Enrichment of GO for CGN of rice MAX1 genes.xlsx]

## Sheet: Arkusz12
GO term	Ontology	Description	Number in input list	Number in BG/Ref	p-value	FDR
CGN of Os01g0700900 (36 genes)
GO:0009055	F	electron carrier activity	5	599	0.0019	0.019
GO:0020037	F	heme binding	5	600	0.0019	0.019
GO:0046906	F	tetrapyrrole binding	5	608	0.0021	0.019
GO:0005506	F	iron ion binding	6	713	0.00062	0.019
GO:0031988	C	membrane-bounded vesicle	21	26	3.3e-50	9e-49
GO:0016023	C	cytoplasmic membrane-bounded vesicle	21	26	3.3e-50	9e-49
GO:0031982	C	vesicle	21	34	2.2e-48	3e-47
GO:0031410	C	cytoplasmic vesicle	21	34	2.2e-48	3e-47
GO:0044444	C	cytoplasmic part	30	966	3e-36	3.3e-35
GO:0005737	C	cytoplasm	30	1263	7.9e-33	7.1e-32
GO:0043231	C	intracellular membrane-bounded organelle	30	2296	3.1e-25	2.4e-24
GO:0043227	C	membrane-bounded organelle	30	2319	4.2e-25	2.8e-24
GO:0043229	C	intracellular organelle	30	2859	1.9e-22	1e-21
GO:0043226	C	organelle	30	2859	1.9e-22	1e-21
GO:0044424	C	intracellular part	30	3529	8.3e-20	4.1e-19
GO:0044464	C	cell part	34	5945	8.7e-19	3.6e-18
GO:0005623	C	cell	34	5945	8.7e-19	3.6e-18
GO:0005622	C	intracellular	30	4116	7e-18	2.7e-17
GO:0005739	C	mitochondrion	7	162	5.2e-09	1.9e-08
GO:0016020	C	membrane	8	2115	0.012	0.039
CGN of Os01g0701400 (44 genes)
GO:0042221	P	response to chemical stimulus	7	301	1.3e-06	2.5e-05
GO:0006979	P	response to oxidative stress	6	174	8.9e-07	2.5e-05
GO:0050896	P	response to stimulus	7	1026	0.0025	0.031
GO:0006950	P	response to stress	6	873	0.005	0.046
GO:0016684	F	oxidoreductase activity, acting on peroxide as acceptor	6	181	1.1e-06	2.8e-05
GO:0004601	F	peroxidase activity	6	181	1.1e-06	2.8e-05
GO:0016209	F	antioxidant activity	6	203	2.1e-06	3.5e-05
GO:0020037	F	heme binding	8	600	1.2e-05	0.00011
GO:0009055	F	electron carrier activity	8	599	1.2e-05	0.00011
GO:0046906	F	tetrapyrrole binding	8	608	1.4e-05	0.00011
GO:0005509	F	calcium ion binding	6	316	2.5e-05	0.00018
GO:0005506	F	iron ion binding	8	713	4.2e-05	0.00026
GO:0016491	F	oxidoreductase activity	10	1672	0.00074	0.0041
GO:0031982	C	vesicle	28	34	8.7e-65	1.8e-63
GO:0031410	C	cytoplasmic vesicle	28	34	8.7e-65	1.8e-63
GO:0044444	C	cytoplasmic part	35	966	1.2e-40	1.6e-39
GO:0005737	C	cytoplasm	36	1263	1.6e-38	1.6e-37
GO:0043231	C	intracellular membrane-bounded organelle	36	2296	1.9e-29	1.6e-28
GO:0043227	C	membrane-bounded organelle	36	2319	2.7e-29	1.8e-28
GO:0043229	C	intracellular organelle	36	2859	3.9e-26	2e-25
GO:0043226	C	organelle	36	2859	3.9e-26	2e-25
GO:0044424	C	intracellular part	37	3529	2.1e-24	9.8e-24
GO:0005623	C	cell	42	5945	1.9e-23	7e-23
GO:0044464	C	cell part	42	5945	1.9e-23	7e-23
GO:0005622	C	intracellular	37	4116	5.1e-22	1.7e-21
CGN of Os01g0701500 (10 genes)
GO:0044444	C	cytoplasmic part	6	966	7.8e-07	2.3e-05
GO:0005737	C	cytoplasm	6	1263	3.7e-06	5.2e-05
GO:0043231	C	intracellular membrane-bounded organelle	7	2296	6.7e-06	5.2e-05
GO:0043227	C	membrane-bounded organelle	7	2319	7.2e-06	5.2e-05
GO:0043229	C	intracellular organelle	7	2859	2.9e-05	0.00014
GO:0043226	C	organelle	7	2859	2.9e-05	0.00014
GO:0044424	C	intracellular part	7	3529	0.00012	0.00049
GO:0044464	C	cell part	8	5945	0.00038	0.0011
GO:0005623	C	cell	8	5945	0.00038	0.0011
GO:0005622	C	intracellular	7	4116	0.00032	0.0011
CGN of Os02g0221900 (40 genes)
GO:0006468	P	protein amino acid phosphorylation	9	1570	0.00093	0.018
GO:0043687	P	post-translational protein modification	10	1815	0.00062	0.018
GO:0006464	P	protein modification process	10	1929	0.001	0.018
GO:0043412	P	macromolecule modification	10	1979	0.0012	0.018
GO:0016310	P	phosphorylation	9	1695	0.0016	0.019
GO:0006796	P	phosphate metabolic process	9	1795	0.0024	0.02
GO:0006793	P	phosphorus metabolic process	9	1795	0.0024	0.02
GO:0001883	F	purine nucleoside binding	12	3247	0.0052	0.033
GO:0001882	F	nucleoside binding	12	3257	0.0053	0.033
GO:0004674	F	protein serine/threonine kinase activity	8	1478	0.0027	0.033
GO:0004672	F	protein kinase activity	9	1575	0.00095	0.033
GO:0005524	F	ATP binding	12	3085	0.0034	0.033
GO:0016301	F	kinase activity	9	1750	0.002	0.033
GO:0030554	F	adenyl nucleotide binding	12	3247	0.0052	0.033
GO:0016773	F	phosphotransferase activity, alcohol group as acceptor	9	1726	0.0018	0.033
GO:0032559	F	adenyl ribonucleotide binding	12	3087	0.0034	0.033
GO:0032555	F	purine ribonucleotide binding	12	3292	0.0058	0.033
GO:0032553	F	ribonucleotide binding	12	3292	0.0058	0.033
GO:0017076	F	purine nucleotide binding	12	3456	0.0086	0.045
GO:0044444	C	cytoplasmic part	24	966	1.3e-23	7.9e-22
GO:0031988	C	membrane-bounded vesicle	10	26	1.1e-20	1.7e-19
GO:0005737	C	cytoplasm	24	1263	6.4e-21	1.7e-19
GO:0016023	C	cytoplasmic membrane-bounded vesicle	10	26	1.1e-20	1.7e-19
GO:0043231	C	intracellular membrane-bounded organelle	28	2296	5.4e-20	6.3e-19
GO:0043227	C	membrane-bounded organelle	28	2319	7e-20	6.8e-19
GO:0031982	C	vesicle	10	34	1.1e-19	8.1e-19
GO:0031410	C	cytoplasmic vesicle	10	34	1.1e-19	8.1e-19
GO:0043226	C	organelle	28	2859	1.8e-17	1e-16
GO:0043229	C	intracellular organelle	28	2859	1.8e-17	1e-16
GO:0044424	C	intracellular part	28	3529	4.4e-15	2.3e-14
GO:0009536	C	plastid	8	37	5.6e-15	2.7e-14
GO:0005623	C	cell	33	5945	2.6e-14	1.1e-13
GO:0044464	C	cell part	33	5945	2.6e-14	1.1e-13
GO:0005622	C	intracellular	28	4116	2.3e-13	8.9e-13
GO:0005739	C	mitochondrion	6	162	3.3e-07	1.2e-06
CGN of Os06g0565100 (36 genes)
GO:0016023	C	cytoplasmic membrane-bounded vesicle	9	26	8.5e-19	1.9e-17
GO:0031988	C	membrane-bounded vesicle	9	26	8.5e-19	1.9e-17
GO:0044444	C	cytoplasmic part	20	966	5.6e-19	1.9e-17
GO:0005737	C	cytoplasm	21	1263	4e-18	6.7e-17
GO:0031982	C	vesicle	9	34	6.8e-18	7.6e-17
GO:0031410	C	cytoplasmic vesicle	9	34	6.8e-18	7.6e-17
GO:0043231	C	intracellular membrane-bounded organelle	24	2296	1.4e-16	1.4e-15
GO:0043227	C	membrane-bounded organelle	24	2319	1.8e-16	1.5e-15
GO:0005623	C	cell	32	5945	7.7e-16	5.2e-15
GO:0044464	C	cell part	32	5945	7.7e-16	5.2e-15
GO:0043229	C	intracellular organelle	24	2859	2e-14	1.1e-13
GO:0043226	C	organelle	24	2859	2e-14	1.1e-13
GO:0044424	C	intracellular part	25	3529	1.7e-13	8.9e-13
GO:0005622	C	intracellular	25	4116	5.9e-12	2.8e-11
GO:0005739	C	mitochondrion	8	162	1.3e-10	5.9e-10
GO:0016020	C	membrane	9	2115	0.0033	0.014
GO:0016021	C	integral to membrane	5	752	0.0051	0.02
GO:0031224	C	intrinsic to membrane	5	775	0.0057	0.022
